# Supplementary material for: Specific CD4+ T cell phenotypes associate with bacterial control in people who ‘resist’ infection with Mycobacterium tuberculosis
Source: Nat Immunol. 2024 Jul 12;25(8):1411–21. doi: 10.1038/s41590-024-01897-8 (PMC11291275; doi:10.1038/s41590-024-01897-8)
Supplement: Supplementary file 3 — Supplementary Table 1. Summary of clinical and demographic characteristics of low exposure cohort. Data presented here include all participants of the wider study cohort. Samples used in this study are from a subset of the concordant positive (TST+IGRA+; LTBI) and concordant negative (TST−IGRA−) subjects, and all subjects included in this study were HIV-negative adults. Categorization was done based on TST and IGRA results, examining quantitative responses. Any subjects that were not clearly TST+ and/or IGRA+ based on quantitative QFT were included in the ‘unevaluable’ category. Means are presented as indicated. BCG scar indicates prior vaccination with BCG. Clinical and demographic characteristics are shown for each individual where available. *Eleven subjects had TST readings between 5 and 10 mm, two had indeterminate QFT results and two had missing TST readings. **QFT results >10 were capped at 10. HIV, human immunodeficiency virus; TST, tuberculin skin test; IGRA, IFN-γ release assay; QFT, QuantiFERON-TB Gold test; BMI, body mass index. Supplementary Table 2. Clinical and demographic characteristics of low-exposure cohort. Raw data used to generate the values shown in Supplementary Table 1 are presented here. Data presented here represent the subjects included in the ICS assay of the low exposure cohort, which are a subset of the concordant positive (TST+IGRA+; LTBI) and concordant negative (TST−IGRA−) subjects presented in Supplementary Table 1. All subjects included in this study were HIV-negative adults. Clinical and demographic characteristics are shown for each individual where available. BMI, body mass index. Supplementary Table 3. Multiparameter flow cytometry panels. The results reported in Figs. 1–5 and Extended Data Fig. 5 utilized four different multiparameter flow cytometry panels to analyze T cells following in vitro simulation. Details regarding the antibodies used for these experiments are provided here. The ICS results in Fig. 1 utilized the ‘LEC [file 41590_2024_1897_MOESM3_ESM.xlsx]

## Sheet: SuppTable1_LEC summary
Enrolled = 220
Average Age = 25.2 [18 – 57]
Number Male = 107 (49%)
Number HIV+ = 9 (4%)
Classification =	Concordant	Discordant	Concordant	Discordant	Unevaluable/
	TST+/IGRA+	TST+/IGRA-	TST-/IGRA-	TST-/IGRA+	no category
	n = 64 (29%)	n = 12 (5%)	n = 98 (45%)	n = 31 (14%)	n = 15* (7%)
Age, mean (sd)	25.7 (6.4)	23.8 (5.9)	24.2 (6.8)	28.7 (10.2)	22.9 (5.1)
Sex= male, n(%)	38 (60)	10 (83)	40 (41)	12 (39)	7 (47)
TSTmm, mean (sd)	14.9 (2.5)	13.8 (2.4)	0 (0)	0.15 (0.8)	7.4 (3.5)
BCGscar, n (%)	23 (36)	3 (25)	27 (27)	17 (55)	7 (47)
BMI, mean (sd)	23.2 (4.4)	21.9 (2.2)	23.8 (4.3)	24.0 (4.0)	24.4 (5.8)
QFT Nil	0.4 (0.6)	0.1 (0.03)	0.2 (0.3)	0.3 (0.4)	0.9 (2.5)
QFT mitogen**	10.0 (0.1)	9.4 (1.9)	9.7 (1.1)	9.6 (1.8)	9.3 (2.5)
QFT mitogen – Nil**	9.9 (0.3)	9.4 (1.9)	9.7 (1.2)	9.6 (1.8)	8.8 (3.0)
QFT TB ag**	7.6 (3.4)	0.3 (0.1)	0.1 (0.1)	4.6 (4.0)	3.0 (4.0)
QFT TB ag – Nil**	7.5 (3.4)	0.1 (0.1)	0.0 (0.3)	4.4 (4.0)	2.2 (3.6)
HIV neg, n (%)	62 (97)	12 (100)	92 (94)	30 (97)	15 (100)

## Sheet: SuppTable2_LEC individual
ID	age	sex 1=M, 2=F	TSTmm	bcg.scar 1=present	BMI	Nil	Mitogen	Mitogen_minus_Nil	TB.Ag	TB.Ag_minus_Nil	Final.classification_TST.QFTconcordance
42044	18	2	0	1	19.9553	0.16	> 10	> 10	0.19	0.03	Concordant NEG
42080	18	1	0	1	18.3943	0.11	> 10	> 10	0.2	0.09	Concordant NEG
43033	18	2	0	0	28.9461	0.15	> 10	> 10	0.15	0	Concordant NEG
42039	19	1	0	0	22.7573	0.13	> 10	> 10	0.11	-0.02	Concordant NEG	10
43063	19	2	0	1	19.9792	0.11	> 10	> 10	0.11	0	Concordant NEG	9
43028	20	2	0	0	18.1811	0.34	> 10	> 10	0.3	-0.04	Concordant NEG
42070	21	2	0	1	20.3727	0.26	> 10	> 10	0.28	0.02	Concordant NEG
42071	22	1	0	1	21.8187	0.11	> 10	> 10	0.12	0.01	Concordant NEG
42082	22	1	0	1	18.8963	0.13	> 10	> 10	0.12	-0.01	Concordant NEG
43008	22	1	0	0	24.5089	0.11	> 10	> 10	0.12	0.01	Concordant NEG
43037	22	2	0	0	27.4988	0.13	> 10	> 10	0.13	0	Concordant NEG
42014	23	1	0	0	20.6193	0.32	> 10	> 10	0.26	-0.06	Concordant NEG
42027	23	2	0	1	23.8657	0.44	> 10	> 10	0.27	-0.17	Concordant NEG
43064	24	1	0	1	23.084	0.1	> 10	> 10	0.1	0	Concordant NEG
43007	25	1	0	0	26.2976	0.14	> 10	> 10	0.15	0.01	Concordant NEG
43031	25	2	0	0	24.4261	2.68	> 10	> 10	0.2	-2.48	Concordant NEG
42017	26	1	0	1	22.1484	0.1	> 10	> 10	0.12	0.02	Concordant NEG
42063	18	2	14.6	1	27.4762	0.57	> 10	> 10	> 10	> 10	Concordant POS
42025	19	2	19.2	1	21.7555	1.08	> 10	> 10	> 10	> 10	Concordant POS
42030	19	1	14.2	1	21.2306	0.76	> 10	> 10	7.91	7.15	Concordant POS
42041	19	2	15	1	19.1844	0.1	> 10	> 10	1.46	1.36	Concordant POS
42050	19	2	17.8	1	25.3303	0.15	> 10	> 10	> 10	> 10	Concordant POS
42106	20	1	17.1	1	21.0612	0.11	> 10	> 10	2.67	2.56	Concordant POS
42116	20	2	14	0	20.0889	0.16	> 10	> 10	> 10	> 10	Concordant POS
43032	20	2	15.3	0	22.8057	0.17	> 10	> 10	> 10	> 10	Concordant POS
42094	21	1	18.2	0	22.2797	0.15	> 10	> 10	5.23	5.08	Concordant POS
42026	23	1	18	1	20.6575	1.63	> 10	> 10	> 10	> 10	Concordant POS
42127	24	1	14.9	1	18.7328	0.16	> 10	> 10	1.55	1.39	Concordant POS
43123	24	1	16.1	1	20.1951	0.19	> 10	> 10	8.69	8.5	Concordant POS
43116	26	1	17	1	24.4646	0.65	> 10	> 10	> 10	9.7	Concordant POS
43110	27	1	18.4	1	20.5281	0.23	> 10	> 10	1.55	1.32	Concordant POS
42008	28	1	16.1	1	26.4013	0.12	> 10	> 10	2.15	2.03	Concordant POS
42128	28	1	17.7	1	22.5878	0.92	> 10	> 10	> 10	9.97	Concordant POS
42019	32	2	19	1	29.7527	0.18	> 10	> 10	> 10	> 10	Concordant POS
42013	36	2	13	1	22.6899	0.16	> 10	> 10	> 10	> 10	Concordant POS
42045	42	2	16.5	1	28.8359	0.1	9.38	9.28	> 10	> 10	Concordant POS

## Sheet: SuppTable3_Flow panels
Target	Clone	Fluorophore	Titer	Manufacturer	Catalog No.	Panel(s)
CD107a	H4A3	PE-Cy7	1.25	BD Biosciences	561348	LEC
CD3	UCHT1	ECD	1	Beckman Coulter	IM2705U	LEC
CD4	13B8.2	APC-Cy7	1	Beckman Coulter	A94685	LEC
CD8	SK1	PerCP-Cy5.5	4	BD Biosciences	341051	LEC
IL-2	MQ1-17H12	PE	1	BD Biosciences	559334	LEC
IL-4	MP4-25D2	APC	1.25	BD Biosciences	554486	LEC
IL-5	TRFK5	APC	1.25	BioLegend	504306	LEC
IL-13	JES10-5A2	APC	1.25	BioLegend	501907	LEC
IFN-g	B27	V450	0.5	BD Biosciences	560371	LEC
TNFa	MAb11	FITC	0.6	BD Biosciences	554512	LEC
IL-17a	BL168	AF700	2	BioLegend	512318	LEC
CD154	TRAP1	PE-Cy5	5	BD Biosciences	555701	LEC
Dead cells	–	Aqua	–	Invitrogen	L34966	LEC, Index sort
CD3	UCHT1	BV786	–	BioLegend	300472	Index sort
CD4	RPA-T4	BV605	–	BioLegend	300556	Index sort
CD8a	RPA-T8	BUV496	–	BD Biosciences	564804	Index sort
TCRab	IP26	PE-Cy7	–	BioLegend	306720	Index sort
CD14	M5E2	BV510	–	BioLegend	301842	Index sort
CD19	HIB19	BV510	–	BioLegend	302242	Index sort
CD16	3G8	PE-Cy5	–	BioLegend	302010	Index sort
CD45RA	HI100	FITC	–	BioLegend	304106	Index sort
CD154	TRAP1	PE	–	BD Biosciences	555700	Index sort
CD137	4B4-1	APC-Fire 750	–	BioLegend	309834	Index sort
HLA-DR	LN3	AF700	–	BioLegend	327014	Index sort
CD38	HIT2	BV711	–	BioLegend	303528	Index sort
CD69	FN50	BUV396	–	BD Biosciences	564364	Index sort
CD127	HIL-7R-M21	BUV737	–	BD Biosciences	564300	Index sort
CXCR3	G025H7	AF647	–	BioLegend	353712	Index sort
CCR6	G034E3	BV421	–	BioLegend	353408	Index sort
CD25	M-A251	PE-Dazzle 594	–	BioLegend	356126	Index sort
Dead cells	–	Zombie Yellow	1:200	BioLegend	423103	Treg, Th
CD3	UCHT1	BUV395	0.5	BD Biosciences	563546	Treg, Th
CD4	L200	BB515	0.125	BD Biosciences	564419	Treg, Th
CD8a	RPA-T8	BV510	0.25	BD Biosciences	563256	Treg, Th
CD14	M5E2	BV785	1	BioLegend	301840	Treg, Th
CD19	SJ25C1	BV785	2	BioLegend	363028	Treg, Th
CD45RA	HI100	BUV737	0.05	BD Biosciences	612846	Th
CCR7	150503	BV711	0.5	BD Biosciences	566602	Treg, Th
CD154	TRAP1	PE-Cy5	5	BD Biosciences	310802	Treg, Th
CD137	4B4-1	BV605	1	BioLegend	309821	Treg, Th
OX40	ACT35	PE-Cy7	0.02	BioLegend	350012	Treg, Th
CTLA-4	BNI3	BB700	0.05	BD Biosciences	566901	Treg, Th
FoxP3	PCH101	eFluor 660	0.25	eBiosciences	50-4776-41	Treg
CD25	2A3	BV421	0.5	BD Biosciences	612813	Treg
CD39	A1	APC-Cy7	0.25	BioLegend	328225	Treg
CD73	AD2	BUV737	2	BD Biosciences	612813	Treg
CXCR3	G025H7	PE-Dazzle 594	0.5	BioLegend	353735	Th
CCR6	G034E3	APC-Cy7	0.25	BioLegend	353431	Th
T-bet	4B10	PE	0.5	BioLegend	644809	Th
RORyT	Q21-559	AF647	1	BD Biosciences	563620	Th
IFN-g	B27	V450	0.5	BD Biosciences	560371	Th
IL-17a	BL168	AF700	2	BioLegend	512318	Th
IL-10	JES3-19F1	PE	2	BD Biosciences	559330	Treg
CD45RO	UCHL1	PerCP Cy5.5	0.5	BioLegend	304222	Tscm
CD45RA	HI100	PE Cy7	1.25	BioLegend	304126	Tscm
CCR7	G043H7	PE	0.125	BioLegend	353204	Tscm
CD95	DX2	PE -Dazzle 594	0.25	BD Biosciences	305633	Tscm
CD154	24-31	BV711	1	BioLegend	310837	Tscm
CD69	FN50	BV421	1	BioLegend	310930	Tscm
CD4	L200	APC-H7	0.125	BD Biosciences	560837	Tscm
TCRa/b	IP26	APC	1.5	BioLegend	306718	Tscm
CD62L	DREG-56	BV785	0.25	BioLegend	304830	Tscm
CD8	RPA-T8	BV650	0.25	BioLegend	301042	Tscm
CD3	SP34-2	BV421	1	BD Biosciences	562877	Tscm
CD95	DX2	BUV395	1	BD Biosciences	BDB740306	Tscm
Dead cells	–	LD Fixable Aqua	–	ThermoFisher	L34957	Tscm
Proliferation	–	BioTracker 488 Green CSFE	–	SigmaAldrich	SCT110	Tscm

## Sheet: SuppTable4_RSTR summary
	RSTR	LTBI
	n = 45 (50%)	n = 45 (50%)
Age, mean (sd)	22.8 (8.9)	23.9 (10.5)
Sex = male, n (%)	22 (48.9)	23 (51.1%)
Adult Risk Score, mean (sd)	6.0 (1.1)	6.6 (1.2)
HIV negative, n (%)	45 (100)	45 (100)

## Sheet: SuppTable5_RSTR individual
FULLIDNO	RS_SUB_ACCESSION_NO	Status	M0_KCVSEX	KCHCA_AGE_YR_CURRENT	ADULT_RISK_TBINF	CURRENT_HIVSTAT
91512-1-05	RS102184	LTBI	0	14	6	0
92422-1-03	RS102084	LTBI	0	15	6	0
91545-1-06	RS102056	LTBI	0	15	5	0
92529-1-02	RS102323	LTBI	0	15	5	0
89011-1-04	RS102358	LTBI	1	15	6	0
91352-1-04	RS102224	LTBI	1	15	6	0
93609-1-03	RS102396	LTBI	0	15	6	0
84495-1-05	RS102539	LTBI	1	15	6	0
88620-1-04	RS102530	LTBI	0	15	7	0
91587-1-04	RS102087	LTBI	1	16	6	0
84407-1-09	RS102248	LTBI	1	17	7	0
91053-1-04	RS102410	LTBI	0	17	7	0
92704-1-03	RS102293	LTBI	1	17	7	0
90118-1-03	RS102083	LTBI	1	17	7	0
90689-1-07	RS102380	LTBI	1	18	5	0
89011-1-03	RS102525	LTBI	0	18	6	0
84523-1-03	RS102327	LTBI	1	18	7	0
84457-1-02	RS102244	LTBI	1	18	7	0
94291-1-05	RS102301	LTBI	0	19	7	0
93664-1-07	RS102109	LTBI	0	19	6	0
88253-1-03	RS102394	LTBI	1	19	6	0
90893-1-05	RS102217	LTBI	0	20	6	0
84302-1-02	RS102332	LTBI	0	20	8	0
93541-1-07	RS102105	LTBI	1	21	6	0
89902-1-07	RS102173	LTBI	1	22	7	0
84456-1-05	RS102254	LTBI	1	23	5	0
94267-1-02	RS102415	LTBI	0	23	10	0
84222-1-19	RS102065	LTBI	1	23	6	0
84165-1-06	RS102213	LTBI	1	24	7	0
92527-1-06	RS102180	LTBI	1	24	6	0
90897-1-02	RS102284	LTBI	1	24	6	0
84437-1-03	RS102076	LTBI	1	25	6	0
93541-1-03	RS102104	LTBI	0	25	6	0
89880-1-02	RS102111	LTBI	0	27	9	0
84165-1-03	RS102187	LTBI	0	30	7	0
92607-1-02	RS102260	LTBI	1	30	9	0
93334-1-02	RS102085	LTBI	0	32	7	0
84237-1-02	RS102297	LTBI	1	33	5	0
84224-1-03	RS102095	LTBI	1	34	6	0
93971-1-02	RS102050	LTBI	0	35	9	0
84441-1-02	RS102059	LTBI	0	37	9	0
91069-1-02	RS102361	LTBI	0	38	7	0
89802-1-03	RS102242	LTBI	0	46	6	0
91152-1-02	RS102088	LTBI	1	51	9	0
84351-1-03	RS102235	LTBI	0	63	5	0
92868-1-02	RS102324	RSTR	1	14	6	0
84523-1-04	RS102321	RSTR	0	14	7	0
92608-1-05	RS102134	RSTR	1	14	4	0
93774-1-05	RS102279	RSTR	1	15	6	0
88234-1-04	RS102150	RSTR	1	15	5	0
89007-1-03	RS102183	RSTR	0	16	7	0
84222-1-09	RS102042	RSTR	1	16	6	0
84441-1-04	RS102115	RSTR	0	16	7	0
84441-1-03	RS102060	RSTR	1	17	6	0
84224-1-13	RS102052	RSTR	0	18	5	0
89048-1-03	RS102294	RSTR	0	18	6	0
91360-1-05	RS102377	RSTR	1	18	6	0
93184-1-04	RS102263	RSTR	0	18	6	0
84224-1-13	RS102510	RSTR	0	18	5	0
92608-1-09	RS102438	RSTR	1	18	5	0
93664-1-03	RS102308	RSTR	0	19	6	0
93444-1-03	RS102404	RSTR	1	19	6	0
89048-1-02	RS102266	RSTR	1	19	6	0
89260-1-07	RS102148	RSTR	1	20	5	0
88553-1-03	RS102241	RSTR	1	20	7	0
84275-1-05	RS102058	RSTR	1	21	5	0
84224-1-14	RS102096	RSTR	0	21	5	0
84310-1-03	RS102393	RSTR	0	21	6	0
93597-1-03	RS102458	RSTR	1	21	7	0
84224-1-14	RS102287	RSTR	0	21	5	0
84218-1-05	RS102310	RSTR	0	22	5	0
89260-1-05	RS102346	RSTR	0	22	5	0
93132-1-02	RS102355	RSTR	1	22	7	0
84183-1-05	RS102451	RSTR	1	22	6	0
92527-1-15	RS102198	RSTR	0	24	5	0
93472-1-02	RS102116	RSTR	0	24	9	0
92527-1-15	RS102373	RSTR	0	24	5	0
89773-1-04	RS102209	RSTR	1	25	5	0
89773-1-04	RS102545	RSTR	1	25	5	0
92679-1-04	RS102181	RSTR	0	26	6	0
92679-1-04	RS102353	RSTR	0	26	6	0
90561-1-03	RS102133	RSTR	1	27	5	0
84299-1-04	RS102461	RSTR	1	27	6	0
93506-1-02	RS102100	RSTR	0	28	9	0
91152-1-04	RS102097	RSTR	1	28	5	0
84186-1-03	RS102128	RSTR	0	29	5	0
90826-1-02	RS102282	RSTR	0	33	9	0
92868-1-05	RS102360	RSTR	0	39	8	0
93597-1-05	RS102062	RSTR	0	39	6	0
92527-1-02	RS102290	RSTR	1	67	6	0

## Sheet: SuppTable6_TCR RSTR
donorId	visit	gatingPW	stim	donorGrp	flag	Vb	Db	Jb	CDR3b	CDR3b.dominance	CDR3b_reads	Va	Ja	CDR3a	CDR3a.dominance	CDR3a_reads	alt.Va	alt.Ja	alt.CDR3a	alt.CDR3a.dominance	alt.CDR3a_reads	FOXP3	GATA3	GZMB	IFNG	IL13	IL17A	IL2	IL21	IL4	IL5	PERF	RORC	RUNX1	RUNX3	TBET	TGFB	TNF	TCRb.sequence	TCRa.sequence	alt.TCRa.sequence	FSC	SSC	CD45RA	CD154	CD25	TCRab	CXCR3	HLADR
93774-1-05	A	Lymphocytes+/ Singlets+/ Live Dump-CD3+/ CD3+TCRab+/ CD4+_OR_CD8+/ CD69+/ CD154+_AND_OR_CD137+	ESAT-6/CFP-10 6 hrs	TST persistent neg.	GOOD	TRBV10-3	NA	TRBJ1-4	CAISESRGAGVEKLFF	0.845	2160	TRAV12-2	TRAJ39	CAVYNAGNMLTF	0.573	2264	TRAV35	TRAJ57	CAGQFPQGGSEKLVF	0.296	1171	3	0	0	0	0	0	0	0	0	0	0	3	0	1930	0	14	1	AGCCAGGGTTTTCCCAGTCACGACCAGATGGCTATAGTGTCTCTAGATCAAAGACAGAGGATTTCCTCCTCACTCTGGAGTCCGCTACCAGCTCCCAGACATCTGTGTACTTCTGTGCCATCAGTGAGTCGAGAGGGGCCGGAGTTGAAAAACTGTTTTTTGGCAGTGGAACCCAGCTCTCTGTCTTGGAGGACCTGAACAAGGTGTTCCCACCCGAGGTCGCTGTGTTTGAGCCATCAGAAGCA	AGCCAGGGTTTTCCCAGTCACGACGAAGATGGAAGGTTTACAGCACAGCTCAATAAAGCCAGCCAGTATGTTTCTCTGCTCATCAGAGACTCCCAGCCCAGTGATTCAGCCACCTACCTCTGTGCCGTTTATAATGCAGGCAACATGCTCACCTTTGGAGGGGGAACAAGGTTAATGGTCAAACCCCATATCCAGAAGCCTGACCCTGCCGTGTACCAGCTGAGAGACTCTAAAT	AGCCAGGGTTTTCCCAGTCACGACCTCAGTTTGGTATAACCAGAAAGGACAGCTTCCTGAATATCTCAGCATCCATACCTAGTGATGTAGGCATCTACTTCTGTGCTGGGCAGTTTCCTCAGGGCGGATCTGAAAAGCTGGTCTTTGGAAAGGGAACGAAACTGACAGTAAACCCATATATCCAGAACCCTGACCCTGCCGTGTACCAGCTGAGAGACTCTAAAT	98079	59077	508	2934	121	6967	157	2700
92527-1-02	B	Lymphocytes+/ Singlets+/ Live Dump-CD3+/ CD3+TCRab+/ CD4+_OR_CD8+/ CD69+/ CD154+_AND_OR_CD137+	ESAT-6/CFP-10 6 hrs	TST persistent neg.	GOOD	TRBV10-3	NA	TRBJ1-2	CAISEVKGQANSGYTF	0.853	2498	TRAV9-2	TRAJ29	CALPNSGNTPLVF	0.567	1025	TRAV13-2	TRAJ45	NA	0.38	687	744	251	0	0	0	0	0	0	0	0	0	0	641	191	0	0	398	AGCCAGGGTTTTCCCAGTCACGACCAGATGGCTATAGTGTCTCTAGATCAAAGACAGAGGATTTCCTCCTCACTCTGGAGTCCGCTACCAGCTCCCAGACATCTGTGTACTTCTGTGCCATCAGTGAGGTAAAGGGGCAGGCAAACAGTGGCTACACCTTCGGTTCGGGGACCAGGTTAACCGTTGTAGAGGACCTGAACAAGGTGTTCCCACCCGAGGTCGCTGTGTTTGAGCCATCAGAAGCA	AGCCAGGGTTTTCCCAGTCACGACGAAACCACTTCTTTCCACTTGGAGAAAGGCTCAGTTCAAGTGTCAGACTCAGCGGTGTACTTCTGTGCTCTCCCGAATTCAGGAAACACACCTCTTGTCTTTGGAAAGGGCACAAGACTTTCTGTGATTGCAAATATCCAGAACCCTGACCCTGCCGTGTACCAGCTGAGAGACTCTAAAT	NA	81298	67153	1171	12102	45	1493	441	3016
92527-1-02	B	Lymphocytes+/ Singlets+/ Live Dump-CD3+/ CD3+TCRab+/ CD4+_OR_CD8+/ CD69+/ CD154+_AND_OR_CD137+	ESAT-6/CFP-10 6 hrs	TST persistent neg.	GOOD	TRBV10-3	NA	TRBJ2-2	CAISSGTSPTGELFF	0.862	2087	TRAV36/DV7	TRAJ30	CAVGGNRDDKIIF	0.648	1521	TRAV36/DV7	TRAJ43	NA	0.262	617	0	0	0	0	0	0	0	0	0	0	0	0	0	0	0	0	0	GGCCAGGGTTTTCCCAGTCACGACCAGATGGCTATAGTGTCTCTAGATCAAAGACAGAGGATTTCCTCCTCACTCTGGAGTCCGCTACCAGCTCCCAGACATCTGTGTACTTCTGTGCCATCAGCTCCGGGACTAGTCCCACCGGGGAGCTGTTTTTTGGAGAAGGCTCTAGGCTGACCGTACTGGAGGACCTGAAAAACGTGTTCCCACCCGAGGTCGCTGTGTTTGAGCCATCAGAAGCA	GGCCAGGGTTTTCCCAGTCACGACGGAAGACTAAGTAGCATATTAGATAAGAAAGAACTTTTCAGCATCCTGAACATCACAGCCACCCAGACCGGAGACTCGGCCGTCTACCTCTGTGCTGTGGGGGGGAACAGAGATGACAAGATCATCTTTGGAAAAGGGACACGACTTCATATTCTCCCCAATATCCAGAAGCCTGACCCTGCCGTGTACCAGCTGAGAGACTCTAAAT	NA	80489	48782	290	2319	1381	3568	-110	-69
93774-1-05	A	Lymphocytes+/ Singlets+/ Live Dump-CD3+/ CD3+TCRab+/ CD4+_OR_CD8+/ CD69+/ CD154+_AND_OR_CD137+	ESAT-6/CFP-10 6 hrs	TST persistent neg.	GOOD	TRBV10-3	NA	TRBJ1-1	CAISVSTENTEAFF	0.913	2765	TRAV27	TRAJ54	CAGFQGAQKLVF	0.859	2285	NA	NA	NA	NA	0	0	1520	0	0	0	0	0	0	0	0	1	1	0	2161	0	1	1841	GCCCAGGGTTTTCCCAGTCACGACCAGATGGCTATAGTGTCTCTAGATCAAAGACAGAGGATTTCCTCCTCACTCTGGAGTCCGCTACCAGCTCCCAGACATCTGTGTACTTCTGTGCCATCAGTGTTTCTACAGAGAACACTGAAGCTTTCTTTGGACAAGGCACCAGACTCACAGTTGTAGAGGACCTGAACAAGGTGTTCCCACCCGAGGTCGCTGTGTTTGAGCCATCAGAAGCA	GCCCAGGGTTTTCCCAGTCACGACACTAACCTTTCAGTTTGGTGATGCAAGAAAGGACAGTTCTCTCCACATCACTGCAGCCCAGCCTGGTGATACAGGCCTCTACCTCTGTGCAGGCTTTCAGGGAGCCCAGAAGCTGGTATTTGGCCAAGGAACCAGGCTGACTATCAACCCAAATATCCAGAACCCTGACCCTGCCGTGTACCAGCTGAGAGACTCTAAAT	NA	84284	67220	362	2993	1258	6686	-9	-279
93506-1-02	A	Lymphocytes+/ Singlets+/ Live Dump-CD3+/ CD3+TCRab+/ CD4+_OR_CD8+/ CD69+/ CD154+_AND_OR_CD137+	ESAT-6/CFP-10 6 hrs	TST persistent neg.	GOOD	TRBV10-3	NA	TRBJ1-1	CAITTGENTEAFF	0.911	2247	TRAV13-1	TRAJ44	CAASKPGTASKLTF	0.795	2089	NA	NA	NA	NA	0	0	0	0	0	0	0	0	0	0	0	0	656	0	881	0	0	787	GCCCAGGGTTTTCCCAGTCACGACCAGATGGCTATAGTGTCTCTAGATCAAAGACAGAGGATTTCCTCCTCACTCTGGAGTCCGCTACCAGCTCCCAGACATCTGTGTACTTCTGTGCCATCACAACAGGGGAGAACACTGAAGCTTTCTTTGGACAAGGCACCAGACTCACAGTTGTAGAGGACCTGAACAAGGTGTTCCCACCCGAGGTCGCTGTGTTTGAGCCATCAGAAGCA	GCCCAGGGTTTTCCCAGTCACGACGACATTCGTTCAAATGTGGGCGAAAAGAAAGACCAACGAATTGCTGTTACATTGAACAAGACAGCCAAACATTTCTCCCTGCACATCACAGAGACCCAACCTGAAGACTCGGCTGTCTACTTCTGTGCAGCAAGTAAACCCGGCACTGCCAGTAAACTCACCTTTGGGACTGGAACAAGACTTCAGGTCACGCTCGATATCCAGAACCCTGACCCTGCCGTGTACCAGCTGAGAGACTCTAAAT	NA	NA	NA	NA	NA	NA	NA	NA	NA
93774-1-05	A	Lymphocytes+/ Singlets+/ Live Dump-CD3+/ CD3+TCRab+/ CD4+_OR_CD8+/ CD69+/ CD154+_AND_OR_CD137+	ESAT-6/CFP-10 6 hrs	TST persistent neg.	GOOD	TRBV5-1	NA	TRBJ2-3	CARPRPSGTVDTQYF	0.885	814	TRAV38-1	TRAJ28	CAFMKESGAGSYQLTF	0.882	2820	NA	NA	NA	NA	0	0	0	0	0	0	0	1	148	0	0	0	0	1	0	1	0	782	TGCCAGGGTTTTCCCAGTCACGACCGATTCTCAGGGCGCCAGTTCTCTAACTCTCGCTCTGAGATGAATGTGAGCACCTTGGAGCTGGGGGACTCGGCCCTTTATCTTTGCGCCAGACCCCGCCCTAGCGGGACTGTAGATACGCAGTATTTTGGCCCAGGCACCCGGCTGACAGTGCTCGAGGACCTGAAAAACGTGTTCCCACCCGAGGTCGCTGTGTTTGAGCCATCAGAAGCA	TGCCAGGGTTTTCCCAGTCACGACCTGTGAACTTCCAGAAAGCAGCCAAATCCTTCAGTCTCAAGATCTCAGACTCACAGCTGGGGGACACTGCGATGTATTTCTGTGCTTTCATGAAGGAGTCTGGGGCTGGGAGTTACCAACTCACTTTCGGGAAGGGGACCAAACTCTCGGTCATACCAAATATCCAGAAGCCTGACCCTGCCGTGTACCAGCTGAGAGACTCTAAAT	NA	66897	36143	385	8348	-210	4841	-27	-256
93774-1-05	A	Lymphocytes+/ Singlets+/ Live Dump-CD3+/ CD3+TCRab+/ CD4+_OR_CD8+/ CD69+/ CD154+_AND_OR_CD137+	ESAT-6/CFP-10 6 hrs	TST persistent neg.	GOOD	TRBV5-1	NA	TRBJ2-3	CARPRPSGTVDTQYF	0.87	377	TRAV9-2	TRAJ39	CALSDRGAGNMLTF	0.854	1580	NA	NA	NA	NA	0	0	13	11	6	0	0	18	0	0	0	38	17	569	10	16	14	909	CTCCAGGGTTTTCCCAGTCACGACCGATTCTCAGGGCGCCAGTTCTCTAACTCTCGCTCTGAGATGAATGTGAGCACCTTGGAGCTGGGGGACTCGGCCCTTTATCTTTGCGCCAGACCCCGCCCTAGCGGGACTGTAGATACGCAGTATTTTGGCCCAGGCACCCGGCTGACAGTGCTCGAGGACCTGAAAAACGTGTTCCCACCCGAGGTCGCTGTGTTTGAGCCATCAGAAGCA	CTCCAGGGTTTTCCCAGTCACGACGAAACCACTTCTTTCCACTTGGAGAAAGGCTCAGTTCAAGTGTCAGACTCAGCGGTGTACTTCTGTGCTCTGAGTGATCGGGGAGCAGGCAACATGCTCACCTTTGGAGGGGGAACAAGGTTAATGGTCAAACCCCATATCCAGAACCCTGACCCTGCCGTGTACCAGCTGAGAGACTCTAAAT	NA	86529	44020	168	3880	1677	5361	140	166
93774-1-05	A	Lymphocytes+/ Singlets+/ Live Dump-CD3+/ CD3+TCRab+/ CD4+_OR_CD8+/ CD69+/ CD154+_AND_OR_CD137+	ESAT-6/CFP-10 6 hrs	TST persistent neg.	GOOD	TRBV2	NA	TRBJ2-1	CASGGANEQFF	0.839	2334	TRAV8-2	TRAJ26	CAVSDYNYGQNFVF	0.923	2256	NA	NA	NA	NA	0	0	0	0	0	0	0	0	0	0	0	0	1063	969	0	0	0	1	AGCCAGGGTTTTCCCAGTCACGACGCCTGATGGATCAAATTTCACTCTGAAGATCCGGTCCACAAAGCTGGAGGACTCAGCCATGTACTTCTGTGCCAGCGGGGGGGCGAATGAGCAGTTCTTCGGGCCAGGGACACGGCTCACCGTGCTAGAGGACCTGAACAAGGTGTTCCCACCCGAGGTCGCTGTGTTTGAGCCATCAGAAGCA	AGCCAGGGTTTTCCCAGTCACGACGCATCAACGGTTTTGAGGCTGAATTTAAGAAGAGTGAAACCTCCTTCCACCTGACGAAACCCTCAGCCCATATGAGCGACGCGGCTGAGTACTTCTGTGCTGTGAGTGACTATAACTATGGTCAGAATTTTGTCTTTGGTCCCGGAACCAGATTGTCCGTGCTGCCCTATATCCAGAAGCCTGACCCTGCCGTGTACCAGCTGAGAGACTCTAAAT	NA	109776	59499	374	5002	2839	9368	424	740
93774-1-05	A	Lymphocytes+/ Singlets+/ Live Dump-CD3+/ CD3+TCRab+/ CD4+_OR_CD8+/ CD69+/ CD154+_AND_OR_CD137+	ESAT-6/CFP-10 6 hrs	TST persistent neg.	GOOD	TRBV2	NA	TRBJ2-1	CASGGANEQFF	0.844	2689	TRAV8-2	TRAJ26	CAVSDYNYGQNFVF	0.921	796	NA	NA	NA	NA	0	0	0	0	0	0	0	0	0	0	0	0	1670	0	2	0	0	0	AGCCAGGGTTTTCCCAGTCACGACGCCTGATGGATCAAATTTCACTCTGAAGATCCGGTCCACAAAGCTGGAGGACTCAGCCATGTACTTCTGTGCCAGCGGGGGGGCGAATGAGCAGTTCTTCGGGCCAGGGACACGGCTCACCGTGCTAGAGGACCTGAACAAGGTGTTCCCACCCGAGGTCGCTGTGTTTGAGCCATCAGAAGCA	AGCCAGGGTTTTCCCAGTCACGACGCATCAACGGTTTTGAGGCTGAATTTAAGAAGAGTGAAACCTCCTTCCACCTGACGAAACCCTCAGCCCATATGAGCGACGCGGCTGAGTACTTCTGTGCTGTGAGTGACTATAACTATGGTCAGAATTTTGTCTTTGGTCCCGGAACCAGATTGTCCGTGCTGCCCTATATCCAGAAGCCTGACCCTGCCGTGTACCAGCTGAGAGACTCTAAAT	NA	87076	77201	269	2933	1324	8057	219	77
93774-1-05	A	Lymphocytes+/ Singlets+/ Live Dump-CD3+/ CD3+TCRab+/ CD4+_OR_CD8+/ CD69+/ CD154+_AND_OR_CD137+	ESAT-6/CFP-10 6 hrs	TST persistent neg.	GOOD	TRBV2	NA	TRBJ1-6	CASIGDRGNSPLHF	0.832	3113	TRAV16	TRAJ23	CAQAGNQGGKLIF	0.844	2611	NA	NA	NA	NA	0	0	1950	0	0	0	0	0	0	0	0	1	3	0	2579	0	96	0	TGCCAGGGTTTTCCCAGTCACGACGCCTGATGGATCAAATTTCACTCTGAAGATCCGGTCCACAAAGCTGGAGGACTCAGCCATGTACTTCTGTGCCAGCATAGGGGACAGGGGTAATTCACCCCTCCACTTTGGGAACGGGACCAGGCTCACTGTGACAGAGGACCTGAACAAGGTGTTCCCACCCGAGGTCGCTGTGTTTGAGCCATCAGAAGCA	TGCCAGGGTTTTCCCAGTCACGACGCTGACCTTAACAAAGGCGAGACATCTTTCCACCTGAAGAAACCATTTGCTCAAGAGGAAGACTCAGCCATGTATTACTGTGCCCAGGCAGGGAACCAGGGAGGAAAGCTTATCTTCGGACAGGGAACGGAGTTATCTGTGAAACCCAATATCCAGAAGCCTGACCCTGCCGTGTACCAGCTGAGAGACTCTAAAT	NA	93416	56855	228	3106	857	11154	296	-87
93774-1-05	A	Lymphocytes+/ Singlets+/ Live Dump-CD3+/ CD3+TCRab+/ CD4+_OR_CD8+/ CD69+/ CD154+_AND_OR_CD137+	ESAT-6/CFP-10 6 hrs	TST persistent neg.	GOOD	TRBV2	NA	TRBJ1-6	CASIGDRGNSPLHF	0.869	3330	TRAV16	TRAJ23	CAQAGNQGGKLIF	0.852	2654	NA	NA	NA	NA	0	0	1542	1	0	0	0	0	0	0	0	0	0	1	0	0	0	1767	AGCCAGGGTTTTCCCAGTCACGACGCCTGATGGATCAAATTTCACTCTGAAGATCCGGTCCACAAAGCTGGAGGACTCAGCCATGTACTTCTGTGCCAGCATAGGGGACAGGGGTAATTCACCCCTCCACTTTGGGAACGGGACCAGGCTCACTGTGACAGAGGACCTGAACAAGGTGTTCCCACCCGAGGTCGCTGTGTTTGAGCCATCAGAAGCA	AGCCAGGGTTTTCCCAGTCACGACGCTGACCTTAACAAAGGCGAGACATCTTTCCACCTGAAGAAACCATTTGCTCAAGAGGAAGACTCAGCCATGTATTACTGTGCCCAGGCAGGGAACCAGGGAGGAAAGCTTATCTTCGGACAGGGAACGGAGTTATCTGTGAAACCCAATATCCAGAAGCCTGACCCTGCCGTGTACCAGCTGAGAGACTCTAAAT	NA	91638	58425	235	3393	715	8176	80	-442
93774-1-05	A	Lymphocytes+/ Singlets+/ Live Dump-CD3+/ CD3+TCRab+/ CD4+_OR_CD8+/ CD69+/ CD154+_AND_OR_CD137+	ESAT-6/CFP-10 6 hrs	TST persistent neg.	GOOD	TRBV5-1	NA	TRBJ2-3	CASKDGTHDTQYF	0.873	2816	TRAV24	TRAJ52	CAFISAGGTSYGKLTF	0.884	1920	NA	NA	NA	NA	0	0	1	891	0	0	0	0	0	0	0	0	707	495	898	0	121	901	AGCCAGGGTTTTCCCAGTCACGACCGATTCTCAGGGCGCCAGTTCTCTAACTCTCGCTCTGAGATGAATGTGAGCACCTTGGAGCTGGGGGACTCGGCCCTTTATCTTTGCGCCAGCAAAGATGGTACACATGATACGCAGTATTTTGGCCCAGGCACCCGGCTGACAGTGCTCGAGGACCTGAACAAGGTGTTCCCACCCGAGGTCGCTGTGTTTGAGCCATCAGAAGCA	AGCCAGGGTTTTCCCAGTCACGACACGAATAAGTGCCACTCTTAATACCAAGGAGGGTTACAGCTATTTGTACATCAAAGGATCCCAGCCTGAAGACTCAGCCACATACCTCTGTGCCTTTATAAGTGCTGGTGGTACTAGCTATGGAAAGCTGACATTTGGACAAGGGACCATCTTGACTGTCCATCCAAATATCCAGAAGCCTGACCCTGCCGTGTACCAGCTGAGAGACTCTAAAT	NA	99296	66148	406	3448	1628	9878	101	576
93774-1-05	A	Lymphocytes+/ Singlets+/ Live Dump-CD3+/ CD3+TCRab+/ CD4+_OR_CD8+/ CD69+/ CD154+_AND_OR_CD137+	ESAT-6/CFP-10 6 hrs	TST persistent neg.	GOOD	TRBV5-1	NA	TRBJ2-3	CASKDGTHDTQYF	0.888	3524	TRAV24	TRAJ52	CAFISAGGTSYGKLTF	0.913	2756	NA	NA	NA	NA	0	0	1418	0	0	0	0	0	0	0	0	0	1	1	1441	0	225	1404	ACCCAGGGTTTTCCCAGTCACGACCGATTCTCAGGGCGCCAGTTCTCTAACTCTCGCTCTGAGATGAATGTGAGCACCTTGGAGCTGGGGGACTCGGCCCTTTATCTTTGCGCCAGCAAAGATGGTACACATGATACGCAGTATTTTGGCCCAGGCACCCGGCTGACAGTGCTCGAGGACCTGAACAAGGTGTTCCCACCCGAGGTCGCTGTGTTTGAGCCATCAGAAGCA	ACCCAGGGTTTTCCCAGTCACGACACGAATAAGTGCCACTCTTAATACCAAGGAGGGTTACAGCTATTTGTACATCAAAGGATCCCAGCCTGAAGACTCAGCCACATACCTCTGTGCCTTTATAAGTGCTGGTGGTACTAGCTATGGAAAGCTGACATTTGGACAAGGGACCATCTTGACTGTCCATCCAAATATCCAGAAGCCTGACCCTGCCGTGTACCAGCTGAGAGACTCTAAAT	NA	86521	55514	159	1936	2860	8912	-229	417
92527-1-02	B	Lymphocytes+/ Singlets+/ Live Dump-CD3+/ CD3+TCRab+/ CD4+_OR_CD8+/ CD69+/ CD154+_AND_OR_CD137+	ESAT-6/CFP-10 6 hrs	TST persistent neg.	GOOD	TRBV2	NA	TRBJ2-2	CASRAYGRAGTGELFF	0.829	2837	TRAV2	TRAJ29	CAVPSGNTPLVF	0.521	1608	TRAV8-2	TRAJ32	CAVSSYGGATNKLIF	0.36	1113	0	0	0	3	0	0	0	0	0	0	0	13	0	11	0	3	1	AGCCAGGGTTTTCCCAGTCACGACGCCTGATGGATCAAATTTCACTCTGAAGATCCGGTCCACAAAGCTGGAGGACTCAGCCATGTACTTCTGTGCCAGCAGAGCTTACGGGAGGGCCGGCACCGGGGAGCTGTTTTTTGGAGAAGGCTCTAGGCTGACCGTACTGGAGGACCTGAAAAACGTGTTCCCACCCGAGGTCGCTGTGTTTGAGCCATCAGAAGCA	AGCCAGGGTTTTCCCAGTCACGACACGATACAACATGACCTATGAACGGTTCTCTTCATCGCTGCTCATCCTCCAGGTGCGGGAGGCAGATGCTGCTGTTTACTACTGTGCTGTCCCTTCAGGAAACACACCTCTTGTCTTTGGAAAGGGCACAAGACTTTCTGTGATTGCAAATATCCAGAACCCTGACCCTGCCGTGTACCAGCTGAGAGACTCTAAAT	AGCCAGGGTTTTCCCAGTCACGACGCATCAACGGTTTTGAGGCTGAATTTAAGAAGAGTGAAACCTCCTTCCACCTGACGAAACCCTCAGCCCATATGAGCGACGCGGCTGAGTACTTCTGTGCTGTGAGTTCTTATGGTGGTGCTACAAACAAGCTCATCTTTGGAACTGGCACTCTGCTTGCTGTCCAGCCAAATATCCAGAAGCCTGACCCTGCCGTGTACCAGCTGAGAGACTCTAAAT	99352	53430	376	3036	557	9987	713	1334
93506-1-02	A	Lymphocytes+/ Singlets+/ Live Dump-CD3+/ CD3+TCRab+/ CD4+_OR_CD8+/ CD69+/ CD154+_AND_OR_CD137+	ESAT-6/CFP-10 6 hrs	TST persistent neg.	GOOD	TRBV6-5	NA	TRBJ1-6	CASRETGPYNSPLHF	0.864	3851	TRAV2	TRAJ37	CAVDGSSNTGKLIF	0.888	4678	NA	NA	NA	NA	0	126	329	0	2	0	0	0	0	0	0	0	516	480	654	26	45	685	ATCCAGGGTTTTCCCAGTCACGACGTCTCCAGATCAACCACAGAGGATTTCCCGCTCAGGCTGCTGTCGGCTGCTCCCTCCCAGACATCTGTGTACTTCTGTGCCAGCAGGGAGACAGGCCCCTATAATTCACCCCTCCACTTTGGGAACGGGACCAGGCTCACTGTGACAGAGGACCTGAACAAGGTGTTCCCACCCGAGGTCGCTGTGTTTGAGCCATCAGAAGCA	ATCCAGGGTTTTCCCAGTCACGACACGATACAACATGACCTATGAACGGTTCTCTTCATCGCTGCTCATCCTCCAGGTGCGGGAGGCAGATGCTGCTGTTTACTACTGTGCTGTGGATGGCTCTAGCAACACAGGCAAACTAATCTTTGGGCAAGGGACAACTTTACAAGTAAAACCAGATATCCAGAACCCTGACCCTGCCGTGTACCAGCTGAGAGACTCTAAAT	NA	96442	57615	275	3204	1153	4493	-33	26
92527-1-02	B	Lymphocytes+/ Singlets+/ Live Dump-CD3+/ CD3+TCRab+/ CD4+_OR_CD8+/ CD69+/ CD154+_AND_OR_CD137+	ESAT-6/CFP-10 6 hrs	TST persistent neg.	GOOD	TRBV6-2	NA	TRBJ1-2	CASRNPAVYGYTF	0.865	2634	TRAV26-2	TRAJ53	CILNSGGSNYKLTF	0.455	973	TRAV36/DV7	TRAJ49	CAWNTGNQFYF	0.448	959	1231	899	0	0	0	0	0	0	0	0	0	416	0	1	0	770	1152	AGCCAGGGTTTTCCCAGTCACGACCCCTGATGGCTACAATGTCTCCAGATTAAAAAAAACAGAATTTCCTGCTGGGGTTGGAGTCGGCTGCTCCCTCCCAAACATCTGTGTACTTCTGTGCCAGCAGAAACCCGGCAGTCTATGGCTACACCTTCGGTTCGGGGACCAGGTTAACCGTTGTAGAGGACCTGAACAAGGTGTTCCCACCCGAGGTCGCTGTGTTTGAGCCATCAGAAGCA	AGCCAGGGTTTTCCCAGTCACGACATCGCTGAAGACAGAAAGTCCAGTACCTTGATCCTGCACCGTGCTACCTTGAGAGATGCTGCTGTGTACTACTGCATCCTGAATAGTGGAGGTAGCAACTATAAACTGACATTTGGAAAAGAAACTCTCTTAACCGTGAATCCAAATATCCAGAACCCTGACCCTGCCGTGTACCAGCTGAGAGACTCTAAAT	AGCCAGGGTTTTCCCAGTCACGACGGAAGACTAAGTAGCATATTAGATAAGAAAGAACTTTTCAGCATCCTGAACATCACAGCCACCCAGACCGGAGACTCGGCCGTCTACCTCTGTGCTTGGAACACCGGTAACCAGTTCTATTTTGGGACAGGGACAAGTTTGACGGTCATTCCAAATATCCAGAACCCTGACCCTGCCGTGTACCAGCTGAGAGACTCTAAAT	88057	62872	1467	17022	-104	5112	302	2110
93774-1-05	A	Lymphocytes+/ Singlets+/ Live Dump-CD3+/ CD3+TCRab+/ CD4+_OR_CD8+/ CD69+/ CD154+_AND_OR_CD137+	ESAT-6/CFP-10 6 hrs	TST persistent neg.	GOOD	TRBV7-2	NA	TRBJ1-6	CASRPESSYNSPLHF	0.864	2212	TRAV10	TRAJ10	CVVPTGGGNKLTF	0.744	2056	TRAV10	TRAJ10	NA	0.175	484	0	1897	0	0	0	0	0	0	0	0	0	2565	0	0	0	1176	0	AGCCAGGGTTTTCCCAGTCACGACTCTCCACTCTGAAGATCCAGCGCACACAGCAGGAGGACTCGGCCGTGTATCTCTGTGCCAGCAGACCCGAGAGCTCCTATAATTCACCCCTCCACTTTGGGAACGGGACCAGGCTCACTGTGACAGAGGACCTGAACAAGGTGTTCCCACCCGAGGTCGCTGTGTTTGAGCCATCAGAAGCA	AGCCAGGGTTTTCCCAGTCACGACTACAGCAACTCTGGATGCAGACACAAAGCAAAGCTCTCTGCACATCACAGCCTCCCAGCTCAGCGATTCAGCCTCCTACATCTGTGTGGTCCCCACGGGAGGAGGAAACAAACTCACCTTTGGGACAGGCACTCAGCTAAAAGTGGAACTCAATATCCAGAACCCTGACCCTGCCGTGTACCAGCTGAGAGACTCTAAAT	NA	111793	84224	628	2190	3101	9818	580	339
93774-1-05	A	Lymphocytes+/ Singlets+/ Live Dump-CD3+/ CD3+TCRab+/ CD4+_OR_CD8+/ CD69+/ CD154+_AND_OR_CD137+	ESAT-6/CFP-10 6 hrs	TST persistent neg.	GOOD	TRBV7-2	NA	TRBJ1-6	CASRPESSYNSPLHF	0.845	2792	TRAV10	TRAJ10	CVVPTGGGNKLTF	0.881	2621	NA	NA	NA	NA	0	1	1	0	0	0	0	0	0	0	0	0	2	0	3	0	1366	0	AGCCAGGGTTTTCCCAGTCACGACTCTCCACTCTGACGATCCAGCGCACACAGCAGGAGGACTCGGCCGTGTATCTCTGTGCCAGCAGACCCGAGAGCTCCTATAATTCACCCCTCCACTTTGGGAACGGGACCAGGCTCACTGTGACAGAGGACCTGAACAAGGTGTTCCCACCCGAGGTCGCTGTGTTTGAGCCATCAGAAGCA	AGCCAGGGTTTTCCCAGTCACGACTACAGCAACTCTGGATGCAGACACAAAGCAAAGCTCTCTGCACATCACAGCCTCCCAGCTCAGCGATTCAGCCTCCTACATCTGTGTGGTCCCCACGGGAGGAGGAAACAAACTCACCTTTGGGACAGGCACTCAGCTAAAAGTGGAACTCAATATCCAGAACCCTGACCCTGCCGTGTACCAGCTGAGAGACTCTAAAT	NA	107817	63269	809	10263	3799	11164	139	590
93774-1-05	A	Lymphocytes+/ Singlets+/ Live Dump-CD3+/ CD3+TCRab+/ CD4+_OR_CD8+/ CD69+/ CD154+_AND_OR_CD137+	ESAT-6/CFP-10 6 hrs	TST persistent neg.	GOOD	TRBV7-2	NA	TRBJ1-6	CASRPESSYNSPLHF	0.842	2943	TRAV10	TRAJ10	CVVPTGGGNKLTF	0.897	2610	NA	NA	NA	NA	0	0	2101	0	0	0	0	650	0	0	0	0	2365	1	0	0	5	2271	ATCCAGGGTTTTCCCAGTCACGACTCTCCACTCTGAAGATCCAGCGCACACAGCAGGAGGACTCGGCCGTGTATCTCTGTGCCAGCAGACCCGAGAGCTCCTATAATTCACCCCTCCACTTTGGGAACGGGACCAGGCTCACTGTGACAGAGGACCTGAACAAGGTGTTCCCACCCGAGGTCGCTGTGTTTGAGCCATCAGAAGCA	ATCCAGGGTTTTCCCAGTCACGACTACAGCAACTCTGGATGCAGACACAAAGCAAAGCTCTCTGCACATCACAGCCTCCCAGCTCAGCGATTCAGCCTCCTACATCTGTGTGGTCCCCACGGGAGGAGGAAACAAACTCACCTTTGGGACAGGCACTCAGCTAAAAGTGGAACTCAATATCCAGAACCCTGACCCTGCCGTGTACCAGCTGAGAGACTCTAAAT	NA	89747	69716	56	7243	3134	7082	-76	321
92527-1-02	B	Lymphocytes+/ Singlets+/ Live Dump-CD3+/ CD3+TCRab+/ CD4+_OR_CD8+/ CD69+/ CD154+_AND_OR_CD137+	ESAT-6/CFP-10 6 hrs	TST persistent neg.	GOOD	TRBV6-5	NA	TRBJ2-3	CASRTGHPLTQYF	0.835	3160	TRAV2	TRAJ16	NA	0.935	1540	NA	NA	NA	NA	0	0	0	0	4	0	0	0	0	0	0	0	0	0	0	0	0	0	ATCCAGGGTTTTCCCAGTCACGACGTCTCCAGATCAACCACAGAGGATTTCCCGCTCAGGCTGCTGTCGGCTGCTCCCTCCCAGACATCTGTGTACTTCTGTGCCAGCAGAACAGGGCACCCCCTGACGCAGTATTTTGGCCCAGGCACCCGGCTGACAGTGCTCGAGGACCTGAAAAACGTGTTCCCACCCGAGGTCGCTGTGTTTGAGCCATCAGAAGCA	NA	NA	87364	60573	230	3718	343	2246	207	751
92527-1-02	B	Lymphocytes+/ Singlets+/ Live Dump-CD3+/ CD3+TCRab+/ CD4+_OR_CD8+/ CD69+/ CD154+_AND_OR_CD137+	ESAT-6/CFP-10 6 hrs	TST persistent neg.	GOOD	TRBV6-5	NA	TRBJ2-3	CASRTGHPLTQYF	0.8	2389	TRAV2	TRAJ16	NA	0.923	2402	NA	NA	NA	NA	0	51	13	0	0	0	0	6	0	0	0	0	0	14	1	3	0	18	GGCCAGGGTTTTCCCAGTCACGACGTCTCCAGATCAACCACAGAGGATTTCCCGCTCAGGCTGCTGTCGGCTGCTCCCTCCCAGACATCTGTGTACTTCTGTGCCAGCAGAACAGGGCACCCCCTGACGCAGTATTTTGGCCCAGGCACCCGGCTGACAGTGCTCGAGGACCTGAAAAACGTGTTCCCACCCGAGGTCGCTGTGTTTGAGCCATCAGAAGCA	NA	NA	83358	52860	177	5541	1232	1837	525	611
92527-1-02	B	Lymphocytes+/ Singlets+/ Live Dump-CD3+/ CD3+TCRab+/ CD4+_OR_CD8+/ CD69+/ CD154+_AND_OR_CD137+	ESAT-6/CFP-10 6 hrs	TST persistent neg.	GOOD	TRBV6-5	NA	TRBJ2-3	CASRTGHPLTQYF	0.838	2354	TRAV2	TRAJ16	NA	0.575	1149	TRAV8-2	TRAJ13	CAVSVTGGYQKVTF	0.382	763	0	0	0	301	0	572	0	0	0	0	0	13	335	0	103	464	2	TGCCAGGGTTTTCCCAGTCACGACGTCTCCAGATCAACCACAGAGGATTTCCCGCTCAGGCTGCTGTCGGCTGCTCCCTCCCAGACATCTGTGTACTTCTGTGCCAGCAGAACAGGGCACCCCCTGACGCAGTATTTTGGCCCAGGCACCCGGCTGACAGTGCTCGAGGACCTGAAAAACGTGTTCCCACCCGAGGTCGCTGTGTTTGAGCCATCAGAAGCA	NA	TGCCAGGGTTTTCCCAGTCACGACGCATCAACGGTTTTGAGGCTGAATTTAAGAAGAGTGAAACCTCCTTCCACCTGACGAAACCCTCAGCCCATATGAGCGACGCGGCTGAGTACTTCTGTGCTGTGAGCGTTACTGGGGGTTACCAGAAAGTTACCTTTGGAACTGGAACAAAGCTCCAAGTCATCCCAAATATCCAGAACCCTGACCCTGCCGTGTACCAGCTGAGAGACTCTAAAT	75923	61694	599	9566	-204	2778	337	950
92527-1-02	B	Lymphocytes+/ Singlets+/ Live Dump-CD3+/ CD3+TCRab+/ CD4+_OR_CD8+/ CD69+/ CD154+_AND_OR_CD137+	ESAT-6/CFP-10 6 hrs	TST persistent neg.	GOOD	TRBV6-5	NA	TRBJ2-3	CASRTGHPLTQYF	0.837	2577	TRAV2	TRAJ16	NA	0.978	1477	NA	NA	NA	NA	0	0	41	488	161	0	0	244	0	0	0	0	6	406	5	2	262	482	TGCCAGGGTTTTCCCAGTCACGACGTCTCCAGATCAACCACAGAGGATTTCCCGCTCAGGCTGCTGTCGGCTGCTCCCTCCCAGACATCTGTGTACTTCTGTGCCAGCAGAACAGGGCACCCCCTGACGCAGTATTTTGGCCCAGGCACCCGGCTGACAGTGCTCGAGGACCTGAAAAACGTGTTCCCACCCGAGGTCGCTGTGTTTGAGCCATCAGAAGCA	NA	NA	85782	61907	339	7792	430	5732	822	387
92527-1-02	B	Lymphocytes+/ Singlets+/ Live Dump-CD3+/ CD3+TCRab+/ CD4+_OR_CD8+/ CD69+/ CD154+_AND_OR_CD137+	ESAT-6/CFP-10 6 hrs	TST persistent neg.	GOOD	TRBV6-5	NA	TRBJ2-3	CASRTGHPLTQYF	0.847	4985	TRAV2	TRAJ16	NA	0.98	2619	NA	NA	NA	NA	0	0	0	1	258	0	422	0	0	0	0	95	0	0	0	0	1	413	AGCCAGGGTTTTCCCAGTCACGACGTCTCCAGATCAACCACAGAGGATTTCCCGCTCAGGCTGCTGTCGGCTGCTCCCTCCCAGACATCTGTGTACTTCTGTGCCAGCAGAACAGGGCACCCCCTGACGCAGTATTTTGGCCCAGGCACCCGGCTGACAGTGCTCGAGGACCTGAAAAACGTGTTCCCACCCGAGGTCGCTGTGTTTGAGCCATCAGAAGCA	NA	NA	89549	49257	448	10347	1096	2057	447	1175
92527-1-02	B	Lymphocytes+/ Singlets+/ Live Dump-CD3+/ CD3+TCRab+/ CD4+_OR_CD8+/ CD69+/ CD154+_AND_OR_CD137+	ESAT-6/CFP-10 6 hrs	TST persistent neg.	GOOD	TRBV6-5	NA	TRBJ2-3	CASRTGHPLTQYF	0.83	5128	TRAV2	TRAJ16	NA	0.942	2050	NA	NA	NA	NA	0	0	0	0	258	0	0	0	0	0	0	0	1	0	355	0	0	456	ATCCAGGGTTTTCCCAGTCACGACGTCTCCAGATCAACCACAGAGGATTTCCCGCTCAGGCTGCTGTCGGCTGCTCCCTCCCAGACATCTGTGTACTTCTGTGCCAGCAGAACAGGGCACCCCCTGACGCAGTATTTTGGCCCAGGCACCCGGCTGACAGTGCTCGAGGACCTGAAAAACGTGTTCCCACCCGAGGTCGCTGTGTTTGAGCCATCAGAAGCA	NA	NA	86453	73521	72	3898	1643	3051	642	729
92527-1-02	B	Lymphocytes+/ Singlets+/ Live Dump-CD3+/ CD3+TCRab+/ CD4+_OR_CD8+/ CD69+/ CD154+_AND_OR_CD137+	ESAT-6/CFP-10 6 hrs	TST persistent neg.	GOOD	TRBV6-5	NA	TRBJ2-3	CASRTGHPLTQYF	0.813	2292	TRAV2	TRAJ16	NA	0.956	1399	NA	NA	NA	NA	0	0	0	430	123	0	0	0	0	0	0	353	390	484	0	0	3	0	ATCCAGGGTTTTCCCAGTCACGACGTCTCCAGATCAACCACAGAGGATTTCCCGCTCAGGCTGCTGTCGGCTGCTCCCTCCCAGACATCTGTGTACTTCTGTGCCAGCAGAACAGGGCACCCCCTGACGCAGTATTTTGGCCCAGGCACCCGGCTGACAGTGCTCGAGGACCTGAAAAACGTGTTCCCACCCGAGGTCGCTGTGTTTGAGCCATCAGAAGCA	NA	NA	90201	60789	146	5663	976	3454	556	937
92527-1-02	B	Lymphocytes+/ Singlets+/ Live Dump-CD3+/ CD3+TCRab+/ CD4+_OR_CD8+/ CD69+/ CD154+_AND_OR_CD137+	ESAT-6/CFP-10 6 hrs	TST persistent neg.	GOOD	TRBV6-5	NA	TRBJ2-3	CASRTGHPLTQYF	0.86	2237	TRAV2	TRAJ16	NA	0.984	2319	NA	NA	NA	NA	0	0	0	0	103	0	1	0	0	0	0	0	357	330	146	346	385	393	AGCCAGGGTTTTCCCAGTCACGACGTCTCCAGATCAACCACAGAGGATTTCCCGCTCAGGCTGCTGTCGGCTGCTCCCTCCCAGACATCTGTGTACTTCTGTGCCAGCAGAACAGGGCACCCCCTGACGCAGTATTTTGGCCCAGGCACCCGGCTGACAGTGCTCGAGGACCTGAAAAACGTGTTCCCACCCGAGGTCGCTGTGTTTGAGCCATCAGAAGCA	NA	NA	85031	84354	302	7273	5171	2361	128	1187
92527-1-02	B	Lymphocytes+/ Singlets+/ Live Dump-CD3+/ CD3+TCRab+/ CD4+_OR_CD8+/ CD69+/ CD154+_AND_OR_CD137+	ESAT-6/CFP-10 6 hrs	TST persistent neg.	GOOD	TRBV6-5	NA	TRBJ2-3	CASRTGHPLTQYF	0.856	2225	TRAV2	TRAJ16	NA	0.981	2431	NA	NA	NA	NA	0	0	0	0	291	0	0	0	0	0	0	72	1	2	1440	0	228	1117	ACCCAGGGTTTTCCCAGTCACGACGTCTCCAGATCAACCACAGAGGATTTCCCGCTCAGGCTGCTGTCGGCTGCTCCCTCCCAGACATCTGTGTACTTCTGTGCCAGCAGAACAGGGCACCCCCTGACGCAGTATTTTGGCCCAGGCACCCGGCTGACAGTGCTCGAGGACCTGAAAAACGTGTTCCCACCCGAGGTCGCTGTGTTTGAGCCATCAGAAGCA	NA	NA	85107	54915	223	322	2469	2818	624	400
92527-1-02	B	Lymphocytes+/ Singlets+/ Live Dump-CD3+/ CD3+TCRab+/ CD4+_OR_CD8+/ CD69+/ CD154+_AND_OR_CD137+	ESAT-6/CFP-10 6 hrs	TST persistent neg.	GOOD	TRBV6-5	NA	TRBJ2-3	CASRTGHPLTQYF	0.804	1631	TRAV2	TRAJ16	NA	0.52	1636	TRAV22	TRAJ32	NA	0.467	1468	1	0	0	192	0	0	0	0	0	0	1	0	1	652	0	393	0	CTCCAGGGTTTTCCCAGTCACGACGTCTCCAGATCAACCACAGAGGATTTCCCGCTCAGGCTGCTGTCGGCTGCTCCCTCCCAGACATCTGTGTACTTCTGTGCCAGCAGAACAGGGCACCCCCTGACGCAGTATTTTGGCCCAGGCACCCGGCTGACAGTGCTCGAGGACCTGAAAAACGTGTTCCCACCCGAGGTCGCTGTGTTTGAGCCATCAGAAGCA	NA	NA	95255	59376	468	3584	267	3699	786	512
92527-1-02	B	Lymphocytes+/ Singlets+/ Live Dump-CD3+/ CD3+TCRab+/ CD4+_OR_CD8+/ CD69+/ CD154+_AND_OR_CD137+	ESAT-6/CFP-10 6 hrs	TST persistent neg.	GOOD	TRBV6-5	NA	TRBJ2-3	CASRTGHPLTQYF	0.806	3732	TRAV2	TRAJ16	NA	0.984	2652	NA	NA	NA	NA	0	0	0	0	151	0	0	0	0	0	0	358	0	548	1	501	584	648	AGCCAGGGTTTTCCCAGTCACGACGTCTCCAGATCAACCACAGAGGATTTCCCGCTCAGGCTGCTGTCGGCTGCTCCCTCCCAGACATCTGTGTACTTCTGTGCCAGCAGAACAGGGCACCCCCTGACGCAGTATTTTGGCCCAGGCACCCGGCTGACAGTGCTCGAGGACCTGAAAAACGTGTTCCCACCCGAGGTCGCTGTGTTTGAGCCATCAGAAGCA	NA	NA	95431	74553	127	2557	2566	2019	275	1753
92527-1-02	B	Lymphocytes+/ Singlets+/ Live Dump-CD3+/ CD3+TCRab+/ CD4+_OR_CD8+/ CD69+/ CD154+_AND_OR_CD137+	ESAT-6/CFP-10 6 hrs	TST persistent neg.	GOOD	TRBV6-5	NA	TRBJ2-3	CASRTGHPLTQYF	0.82	3327	TRAV2	TRAJ16	NA	0.983	2011	NA	NA	NA	NA	0	0	0	0	108	0	0	0	0	0	0	0	417	463	0	369	390	513	TGCCAGGGTTTTCCCAGTCACGACGTCTCCAGATCAACCACAGAGGATTTCCCGCTCAGGCTGCTGTCGGCTGCTCCCTCCCAGACATCTGTGTACTTCTGTGCCAGCAGAACAGGGCACCCCCTGACGCAGTATTTTGGCCCAGGCACCCGGCTGACAGTGCTCGAGGACCTGAAAAACGTGTTCCCACCCGAGGTCGCTGTGTTTGAGCCATCAGAAGCA	NA	NA	93217	55842	124	4699	1738	1451	200	899
92527-1-02	B	Lymphocytes+/ Singlets+/ Live Dump-CD3+/ CD3+TCRab+/ CD4+_OR_CD8+/ CD69+/ CD154+_AND_OR_CD137+	ESAT-6/CFP-10 6 hrs	TST persistent neg.	GOOD	TRBV6-5	NA	TRBJ2-3	CASRTGHPLTQYF	0.807	3344	TRAV2	TRAJ16	NA	0.93	2580	NA	NA	NA	NA	0	0	0	0	232	0	0	320	0	0	0	0	0	580	26	0	688	799	TGCCAGGGTTTTCCCAGTCACGACGTCTCCAGATCAACCACAGAGGATTTCCCGCTCAGGCTGCTGTCGGCTGCTCCCTCCCAGACATCTGTGTACTTCTGTGCCAGCAGAACAGGGCACCCCCTGACGCAGTATTTTGGCCCAGGCACCCGGCTGACAGTGCTCGAGGACCTGAAAAACGTGTTCCCACCCGAGGTCGCTGTGTTTGAGCCATCAGAAGCA	NA	NA	81399	46120	125	7521	1331	3246	374	37
92527-1-02	B	Lymphocytes+/ Singlets+/ Live Dump-CD3+/ CD3+TCRab+/ CD4+_OR_CD8+/ CD69+/ CD154+_AND_OR_CD137+	ESAT-6/CFP-10 6 hrs	TST persistent neg.	GOOD	TRBV6-5	NA	TRBJ2-3	CASRTGHPLTQYF	0.809	3081	TRAV2	TRAJ16	NA	0.966	1296	NA	NA	NA	NA	0	0	0	0	280	0	0	0	0	0	0	0	0	521	1	0	606	1	CTCCAGGGTTTTCCCAGTCACGACGTCTCCAGATCAACCACAGAGGATTTCCCGCTCAGGCTGCTGTCGGCTGCTCCCTCCCAGACATCTGTGTACTTCTGTGCCAGCAGAACAGGGCACCCCCTGACGCAGTATTTTGGCCCAGGCACCCGGCTGACAGTGCTCGAGGACCTGAAAAACGTGTTCCCACCCGAGGTCGCTGTGTTTGAGCCATCAGAAGCA	NA	NA	91238	62137	153	12107	752	2475	262	1369
92527-1-02	B	Lymphocytes+/ Singlets+/ Live Dump-CD3+/ CD3+TCRab+/ CD4+_OR_CD8+/ CD69+/ CD154+_AND_OR_CD137+	ESAT-6/CFP-10 6 hrs	TST persistent neg.	GOOD	TRBV6-5	NA	TRBJ2-3	CASRTGHPLTQYF	0.844	2580	TRAV2	TRAJ16	NA	0.519	2135	TRAV22	TRAJ32	NA	0.428	1763	0	0	925	307	0	1	175	0	0	0	2	816	199	326	0	189	1317	ATCCAGGGTTTTCCCAGTCACGACGTCTCCAGATCAACCACAGAGGATTTCCCGCTCAGGCTGCTGTCGGCTGCTCCCTCCCAGACATCTGTGTACTTCTGTGCCAGCAGAACAGGGCACCCCCTGACGCAGTATTTTGGCCCAGGCACCCGGCTGACAGTGCTCGAGGACCTGAAAAACGTGTTCCCACCCGAGGTCGCTGTGTTTGAGCCATCAGAAGCA	NA	NA	96165	51963	282	9370	597	3213	425	1746
92527-1-02	B	Lymphocytes+/ Singlets+/ Live Dump-CD3+/ CD3+TCRab+/ CD4+_OR_CD8+/ CD69+/ CD154+_AND_OR_CD137+	ESAT-6/CFP-10 6 hrs	TST persistent neg.	GOOD	TRBV6-5	NA	TRBJ2-3	CASRTGHPLTQYF	0.854	2799	TRAV2	TRAJ16	NA	0.973	2229	NA	NA	NA	NA	0	0	0	0	237	0	0	0	0	0	0	0	0	0	0	0	716	0	GGCCAGGGTTTTCCCAGTCACGACGTCTCCAGATCAACCACAGAGGATTTCCCGCTCAGGCTGCTGTCGGCTGCTCCCTCCCAGACATCTGTGTACTTCTGTGCCAGCAGAACAGGGCACCCCCTGACGCAGTATTTTGGCCCAGGCACCCGGCTGACAGTGCTCGAGGACCTGAAAAACGTGTTCCCACCCGAGGTCGCTGTGTTTGAGCCATCAGAAGCA	NA	NA	75089	65031	98	4557	663	2254	134	1263
93506-1-02	A	Lymphocytes+/ Singlets+/ Live Dump-CD3+/ CD3+TCRab+/ CD4+_OR_CD8+/ CD69+/ CD154+_AND_OR_CD137+	ESAT-6/CFP-10 6 hrs	TST persistent neg.	GOOD	TRBV2	NA	TRBJ1-1	CASRVTGNTEAFF	0.886	697	TRAV13-1	TRAJ45	CAASSPSGGGADGLTF	0.641	771	TRAV19	TRAJ44	NA	0.25	301	0	0	0	1	0	65	0	0	0	0	0	40	0	87	0	35	52	AGCCAGGGTTTTCCCAGTCACGACGCCTGATGGATCAAATTTCACTCTGAAGATCCGGTCCACAAAGCTGGAGGACTCAGCCATGTACTTCTGTGCCAGCAGGGTAACAGGGAACACTGAAGCTTTCTTTGGACAAGGCACCAGACTCACAGTTGTAGAGGACCTGAACAAGGTGTTCCCACCCGAGGTCGCTGTGTTTGAGCCATCAGAAGCA	AGCCAGGGTTTTCCCAGTCACGACGACATTCGTTCAAATGTGGGCGAAAAGAAAGACCAACGAATTGCTGTTACATTGAACAAGACAGCCAAACATTTCTCCCTGCACATCACAGAGACCCAACCTGAAGACTCGGCTGTCTACTTCTGTGCAGCAAGTTCCCCTTCCGGAGGAGGTGCTGACGGACTCACCTTTGGCAAAGGGACTCATCTAATCATCCAGCCCTATATCCAGAACCCTGACCCTGCCGTGTACCAGCTGAGAGACTCTAAAT	NA	93305	53407	202	652	3300	1412	121	298
93506-1-02	A	Lymphocytes+/ Singlets+/ Live Dump-CD3+/ CD3+TCRab+/ CD4+_OR_CD8+/ CD69+/ CD154+_AND_OR_CD137+	ESAT-6/CFP-10 6 hrs	TST persistent neg.	GOOD	TRBV6-6	TRBD1	TRBJ1-2	CASSAGTGGPYGYTF	0.807	2072	TRAV27	TRAJ37	CAAHQGSSNTGKLIF	0.845	1197	NA	NA	NA	NA	0	1	852	0	0	0	3	0	0	0	0	0	459	475	1	0	1	191	ACCCAGGGTTTTCCCAGTCACGACGTCTCCAGATCAACCACAGAGGATTTCCCGCTCAGGCTGGAGTTGGCTGCTCCCTCCCAGACATCTGTGTACTTCTGTGCCAGCAGTGCTGGGACAGGGGGCCCCTATGGCTACACCTTCGGTTCGGGGACCAGGTTAACCGTTGTAGAGGACCTGAACAAGGTGTTCCCACCCGAGGTCGCTGTGTTTGAGCCATCAGAAGCA	ACCCAGGGTTTTCCCAGTCACGACACTAACCTTTCAGTTTGGTGATGCAAGAAAGGACAGTTCTCTCCACATCACTGCGGCCCAGCCTGGTGATACAGGCCTCTACCTCTGTGCAGCTCACCAGGGCTCTAGCAACACAGGCAAACTAATCTTTGGGCAAGGGACAACTTTACAAGTAAAACCAGATATCCAGAACCCTGACCCTGCCGTGTACCAGCTGAGAGACTCTAAAT	NA	100609	65971	309	6361	2120	11216	172	228
92527-1-02	B	Lymphocytes+/ Singlets+/ Live Dump-CD3+/ CD3+TCRab+/ CD4+_OR_CD8+/ CD69+/ CD154+_AND_OR_CD137+	ESAT-6/CFP-10 6 hrs	TST persistent neg.	GOOD	TRBV6-1	NA	TRBJ1-6	CASSDGTDNSPLHF	0.834	3556	TRAV17	TRAJ10	CAPFTGGGNKLTF	0.893	2238	NA	NA	NA	NA	0	0	0	0	0	0	0	0	0	0	0	0	485	1	933	0	461	654	GGCCAGGGTTTTCCCAGTCACGACTGGCTACAATGTCTCCAGATTAAACAAACGGGAGTTCTCGCTCAGGCTGGAGTCGGCTGCTCCCTCCCAGACATCTGTGTACTTCTGTGCCAGCAGTGATGGGACAGATAATTCACCCCTCCACTTTGGGAACGGGACCAGGCTCACTGTGACAGAGGACCTGAACAAGGTGTTCCCACCCGAGGTCGCTGTGTTTGAGCCATCAGAAGCA	GGCCAGGGTTTTCCCAGTCACGACTTAAGAGTCACGCTTGACACTTCCAAGAAAAGCAGTTCCTTGTTGATCACGGCTTCCCGGGCAGCAGACACTGCTTCTTACTTCTGTGCTCCGTTCACGGGAGGAGGAAACAAACTCACCTTTGGGACAGGCACTCAGCTAAAAGTGGAACTCAATATCCAGAAGCCTGACCCTGCCGTGTACCAGCTGAGAGACTCTAAAT	NA	96711	60896	142	1657	1746	3268	324	231
93506-1-02	A	Lymphocytes+/ Singlets+/ Live Dump-CD3+/ CD3+TCRab+/ CD4+_OR_CD8+/ CD69+/ CD154+_AND_OR_CD137+	ESAT-6/CFP-10 6 hrs	TST persistent neg.	GOOD	TRBV5-1	NA	TRBJ1-1	CASSDTGGTTEAFF	0.842	5730	TRAV8-2	TRAJ13	CAVSSNSGGYQKVTF	0.505	2448	TRAV13-1	TRAJ45	NA	0.439	2125	0	354	0	0	0	0	0	0	0	0	0	2	591	0	0	729	1	TGCCAGGGTTTTCCCAGTCACGACCGATTCTCAGGGCGCCAGTTCTCTAACTCTCGCTCTGAGATGAATGTGAGCACCTTGGAGCTGGGGGACTCGGCCCTTTATCTTTGCGCCAGCAGCGATACGGGGGGGACGACTGAAGCTTTCTTTGGACAAGGCACCAGACTCACAGTTGTAGAGGACCTGAACAAGGTGTTCCCACCCGAGGTCGCTGTGTTTGAGCCATCAGAAGCA	TGCCAGGGTTTTCCCAGTCACGACGCATCAACGGTTTTGAGGCTGAATTTAAGAAGAGTGAAACCTCCTTCCACCTGACGAAACCCTCAGCCCATATGAGCGACGCGGCTGAGTACTTCTGTGCTGTGAGTTCGAATTCTGGGGGTTACCAGAAAGTTACCTTTGGAACTGGAACAAAGCTCCAAGTCATCCCAAATATCCAGAACCCTGACCCTGCCGTGTACCAGCTGAGAGACTCTAAAT	NA	101427	64986	93	1912	1014	6653	124	-106
92527-1-02	B	Lymphocytes+/ Singlets+/ Live Dump-CD3+/ CD3+TCRab+/ CD4+_OR_CD8+/ CD69+/ CD154+_AND_OR_CD137+	ESAT-6/CFP-10 6 hrs	TST persistent neg.	GOOD	TRBV25-1	NA	TRBJ2-7	CASSESTQLGPRFYEQYF	0.853	2358	TRAV10	TRAJ18	CVVSDRGSTLGRLYF	0.835	1820	NA	NA	NA	NA	0	0	423	0	0	0	0	0	0	0	0	0	629	1	580	495	1	0	TGCCAGGGTTTTCCCAGTCACGACCAACAGTCTCCAGAATAAGGACGGAGCATTTTCCCCTGACCCTGGAGTCTGCCAGGCCCTCACATACCTCTCAGTACCTCTGTGCCAGCAGTGAATCCACCCAATTAGGCCCAAGGTTTTACGAGCAGTACTTCGGGCCGGGCACCAGGCTCACGGTCACAGAGGACCTGAAAAACGTGTTCCCACCCGAGGTCGCTGTGTTTGAGCCATCAGAAGCA	TGCCAGGGTTTTCCCAGTCACGACTACAGCAACTCTGGATGCAGACACAAAGCAAAGCTCTCTGCACATCACAGCCTCCCAGCTCAGCGATTCAGCCTCCTACATCTGTGTGGTGAGCGACAGAGGCTCAACCCTGGGGAGGCTATACTTTGGAAGAGGAACTCAGTTGACTGTCTGGCCTGATATCCAGAAGCCTGACCCTGCCGTGTACCAGCTGAGAGACTCTAAAT	NA	94249	64275	-55	-79	67	4397	1068	3240
93506-1-02	A	Lymphocytes+/ Singlets+/ Live Dump-CD3+/ CD3+TCRab+/ CD4+_OR_CD8+/ CD69+/ CD154+_AND_OR_CD137+	ESAT-6/CFP-10 6 hrs	TST persistent neg.	GOOD	TRBV12-3	NA	TRBJ1-1	CASSFGFGNTEAFF	0.901	3477	TRAV19	TRAJ28	CALSGAGSYQLTF	0.815	4325	NA	NA	NA	NA	0	0	0	453	0	0	0	0	0	0	0	0	460	0	789	0	0	0	GCCCAGGGTTTTCCCAGTCACGACGCTAAGATGCCTAATGCATCATTCTCCACTCTGAAGATCCAGCCCTCAGAACCCAGGGACTCAGCTGTGTACTTCTGTGCCAGCAGTTTCGGATTTGGAAACACTGAAGCTTTCTTTGGACAAGGCACCAGACTCACAGTTGTAGAGGACCTGAACAAGGTGTTCCCACCCGAGGTCGCTGTGTTTGAGCCATCAGAAGCA	GCCCAGGGTTTTCCCAGTCACGACTCCACCAGTTCCTTCAACTTCACCATCACAGCCTCACAAGTCGTGGACTCAGCAGTATACTTCTGTGCTCTGAGCGGGGCTGGGAGTTACCAACTCACTTTCGGGAAGGGGACCAAACTCTCGGTCATACCAAATATCCAGAACCCTGACCCTGCCGTGTACCAGCTGAGAGACTCTAAAT	NA	96500	61434	69	2519	1851	8001	1015	-192
92527-1-02	B	Lymphocytes+/ Singlets+/ Live Dump-CD3+/ CD3+TCRab+/ CD4+_OR_CD8+/ CD69+/ CD154+_AND_OR_CD137+	ESAT-6/CFP-10 6 hrs	TST persistent neg.	GOOD	TRBV12-3	NA	TRBJ1-2	CASSFGTDAYGYTF	0.814	1724	TRAV10	TRAJ17	CVVSRAAGNKLTF	0.685	2134	TRAV10	TRAJ17	CVVSRATGNKLTF	0.105	327	8	0	0	0	0	0	0	0	0	0	299	710	0	1109	0	0	95	GCCCAGGGTTTTCCCAGTCACGACGCTAAGATGCCTAATGCATCATTCTCCACTCTGAAGATCCAGCCCTCAGAACCCAGGGACTCAGCTGTGTACTTCTGTGCCAGCAGTTTCGGAACAGACGCCTATGGCTACACCTTCGGTTCGGGGACCAGGTTAACCGTTGTAGAGGACCTGAACAAGGTGTTCCCACCCGAGGTCGCTGTGTTTGAGCCATCAGAAGCA	GCCCAGGGTTTTCCCAGTCACGACTACAGCAACTCTGGATGCAGACACAAAGCAAAGCTCTCTGCACATCACAGCCTCCCAGCTCAGCGATTCAGCCTCCTACATCTGTGTGGTGAGCCGAGCTGCAGGCAACAAGCTAACTTTTGGAGGAGGAACCAGGGTGCTAGTTAAACCAAATATCCAGAACCCTGACCCTGCCGTGTACCAGCTGAGAGACTCTAAAT	GCCCAGGGTTTTCCCAGTCACGACTACAGCAACTCTGGATGCAGACACAAAGCAAAGCTCTCTGCACATCACAGCCTCCCAGCTCAGCGATTCAGCCTCCTACATCTGTGTGGTGAGCCGAGCTACAGGCAACAAGCTAACTTTTGGAGGAGGAACCAGGGTGCTAGTTAAACCAAATATCCAGAACCCTGACCCTGCCGTGTACCAGCTGAGAGACTCTAAAT	91980	74901	179	394	12238	11782	262	7620
93506-1-02	A	Lymphocytes+/ Singlets+/ Live Dump-CD3+/ CD3+TCRab+/ CD4+_OR_CD8+/ CD69+/ CD154+_AND_OR_CD137+	ESAT-6/CFP-10 6 hrs	TST persistent neg.	GOOD	TRBV12-3	NA	TRBJ1-2	CASSFGTDAYGYTF	0.888	4622	TRAV41	TRAJ41	NA	0.439	2341	TRAV41	TRAJ32	CAVYGGATNKLIF	0.253	1348	891	799	3	0	0	0	0	0	0	0	0	993	1084	0	232	1	276	ATCCAGGGTTTTCCCAGTCACGACGCTAAGATGCCTAATGCATCATTCTCCACTCTGAAGATCCAGCCCTCAGAACCCAGGGACTCAGCTGTGTACTTCTGTGCCAGCAGTTTCGGAACAGACGCCTATGGCTACACCTTCGGTTCGGGGACCAGGTTAACCGTTGTAGAGGACCTGAACAAGGTGTTCCCACCCGAGGTCGCTGTGTTTGAGCCATCAGAAGCA	NA	ATCCAGGGTTTTCCCAGTCACGACGATTAATTGCCACAATAAACATACAGGAAAAGCACAGCTCCCTGCACATCACAGCCTCCCATCCCAGAGACTCTGCCGTCTACATCTGTGCTGTTTATGGTGGTGCTACAAACAAGCTCATCTTTGGAACTGGCACTCTGCTTGCTGTCCAGCCAAATATCCAGAACCCTGACCCTGCCGTGTACCAGCTGAGAGACTCTAAAT	77286	58854	2332	2230	1198	3671	265	46
93506-1-02	A	Lymphocytes+/ Singlets+/ Live Dump-CD3+/ CD3+TCRab+/ CD4+_OR_CD8+/ CD69+/ CD154+_AND_OR_CD137+	ESAT-6/CFP-10 6 hrs	TST persistent neg.	GOOD	TRBV12-3	NA	TRBJ2-3	CASSFIGNTDTQYF	0.89	3670	TRAV5	TRAJ13	CAESPGGYQKVTF	0.875	2663	NA	NA	NA	NA	0	0	1	0	0	0	0	0	0	0	0	0	563	0	0	0	765	1084	ACCCAGGGTTTTCCCAGTCACGACGCTAAGATGCCTAATGCATCATTCTCCACTCTGAAGATCCAGCCCTCAGAACCCAGGGACTCAGCTGTGTACTTCTGTGCCAGCAGTTTTATTGGCAACACAGATACGCAGTATTTTGGCCCAGGCACCCGGCTGACAGTGCTCGAGGACCTGAAAAACGTGTTCCCACCCGAGGTCGCTGTGTTTGAGCCATCAGAAGCA	ACCCAGGGTTTTCCCAGTCACGACAAACAAGACCAAAGACTCACTGTTCTATTGAATAAAAAGGATAAACATCTGTCTCTGCGCATTGCAGACACCCAGACTGGGGACTCAGCTATCTACTTCTGTGCAGAGAGTCCTGGGGGTTACCAGAAAGTTACCTTTGGAACTGGAACAAAGCTCCAAGTCATCCCAAATATCCAGAACCCTGACCCTGCCGTGTACCAGCTGAGAGACTCTAAAT	NA	102787	61412	1143	6885	2096	8224	412	684
92527-1-02	B	Lymphocytes+/ Singlets+/ Live Dump-CD3+/ CD3+TCRab+/ CD4+_OR_CD8+/ CD69+/ CD154+_AND_OR_CD137+	ESAT-6/CFP-10 6 hrs	TST persistent neg.	GOOD	TRBV6-6	NA	TRBJ2-3	CASSFNSGTHPSTDTQYF	0.87	2313	TRAV13-2	TRAJ15	CAEKGQAGTALIF	0.523	1062	TRAV24	TRAJ42	CARKGGGSQGNLIF	0.384	780	0	0	0	0	0	0	0	0	0	0	408	0	254	0	303	419	545	AGCCAGGGTTTTCCCAGTCACGACGTCTCCAGATCAACCACAGAGGATTTCCCGCTCAGGCTGGAGTTGGCTGCTCCCTCCCAGACATCTGTGTACTTCTGTGCCAGCAGTTTCAACTCCGGGACTCACCCTAGCACAGATACGCAGTATTTTGGCCCAGGCACCCGGCTGACAGTGCTCGAGGACCTGAAAAACGTGTTCCCACCCGAGGTCGCTGTGTTTGAGCCATCAGAAGCA	AGCCAGGGTTTTCCCAGTCACGACGGCAAGGCCAAAGAGTCACCGTTTTATTGAATAAGACAGTGAAACATCTCTCTCTGCAAATTGCAGCTACTCAACCTGGAGACTCAGCTGTCTACTTTTGTGCAGAGAAAGGGCAGGCAGGAACTGCTCTGATCTTTGGGAAGGGAACCACCTTATCAGTGAGTTCCAATATCCAGAAGCCTGACCCTGCCGTGTACCAGCTGAGAGACTCTAAAT	AGCCAGGGTTTTCCCAGTCACGACACGAATAAGTGCCACTCTTAATACCAAGGAGGGTTACAGCTATTTGTACATCAAAGGATCCCAGCCTGAAGACTCAGCCACATACCTCTGTGCCAGAAAAGGGGGAGGAAGCCAAGGAAATCTCATCTTTGGAAAAGGCACTAAACTCTCTGTTAAACCAAATATCCAGAACCCTGACCCTGCCGTGTACCAGCTGAGAGACTCTAAAT	81302	65181	373	22587	531	1708	1206	2351
92527-1-02	B	Lymphocytes+/ Singlets+/ Live Dump-CD3+/ CD3+TCRab+/ CD4+_OR_CD8+/ CD69+/ CD154+_AND_OR_CD137+	ESAT-6/CFP-10 6 hrs	TST persistent neg.	GOOD	TRBV6-6	NA	TRBJ2-3	CASSFNSGTHPSTDTQYF	0.855	3327	TRAV13-2	TRAJ15	CAEKGQAGTALIF	0.68	1652	TRAV24	TRAJ42	CARKGGGSQGNLIF	0.189	459	2	0	0	0	0	0	0	0	0	0	0	11	0	7	0	0	1	GGCCAGGGTTTTCCCAGTCACGACGTCTCCAGATCAACCACAGAGGATTTCCCGCTCAGGCTGGAGTTGGCTGCTCCCTCCCAGACATCTGTGTACTTCTGTGCCAGCAGTTTCAACTCCGGGACTCACCCTAGCACAGATACGCAGTATTTTGGCCCAGGCACCCGGCTGACAGTGCTCGAGGACCTGAAAAACGTGTTCCCACCCGAGGTCGCTGTGTTTGAGCCATCAGAAGCA	GGCCAGGGTTTTCCCAGTCACGACGGCAAGGCCAAAGAGTCACCGTTTTATTGAATAAGACAGTGAAACATCTCTCTCTGCAAATTGCAGCTACTCAACCTGGAGACTCAGCTGTCTACTTTTGTGCAGAGAAAGGGCAGGCAGGAACTGCTCTGATCTTTGGGAAGGGAACCACCTTATCAGTGAGTTCCAATATCCAGAAGCCTGACCCTGCCGTGTACCAGCTGAGAGACTCTAAAT	GGCCAGGGTTTTCCCAGTCACGACACGAATAAGTGCCACTCTTAATACCAAGGAGGGTTACAGCTATTTGTACATCAAAGGATCCCAGCCTGAAGACTCAGCCACATACCTCTGTGCCAGAAAAGGGGGAGGAAGCCAAGGAAATCTCATCTTTGGAAAAGGCACTAAACTCTCTGTTAAACCAAATATCCAGAACCCTGACCCTGCCGTGTACCAGCTGAGAGACTCTAAAT	96480	57648	153	1537	3820	2249	2266	-21
92527-1-02	B	Lymphocytes+/ Singlets+/ Live Dump-CD3+/ CD3+TCRab+/ CD4+_OR_CD8+/ CD69+/ CD154+_AND_OR_CD137+	ESAT-6/CFP-10 6 hrs	TST persistent neg.	GOOD	TRBV6-6	NA	TRBJ2-3	CASSFNSGTHPSTDTQYF	0.821	2002	TRAV24	TRAJ42	CARKGGGSQGNLIF	0.762	2311	TRAV13-2	TRAJ15	CAEKGQAGTALIF	0.149	452	1	0	0	0	0	0	0	0	0	0	0	0	0	577	0	441	447	AGCCAGGGTTTTCCCAGTCACGACGTCTCCAGATCAACCACAGAGGATTTCCCGCTCAGGCTGGAGTTGGCTGCTCCCTCCCAGACATCTGTGTACTTCTGTGCCAGCAGTTTCAACTCCGGGACTCACCCTAGCACAGATACGCAGTATTTTGGCCCAGGCACCCGGCTGACAGTGCTCGAGGACCTGAAAAACGTGTTCCCACCCGAGGTCGCTGTGTTTGAGCCATCAGAAGCA	AGCCAGGGTTTTCCCAGTCACGACACGAATAAGTGCCACTCTTAATACCAAGGAGGGTTACAGCTATTTGTACATCAAAGGATCCCAGCCTGAAGACTCAGCCACATACCTCTGTGCCAGAAAAGGGGGAGGAAGCCAAGGAAATCTCATCTTTGGAAAAGGCACTAAACTCTCTGTTAAACCAAATATCCAGAACCCTGACCCTGCCGTGTACCAGCTGAGAGACTCTAAAT	AGCCAGGGTTTTCCCAGTCACGACGGCAAGGCCAAAGAGTCACCGTTTTATTGAATAAGACAGTGAAACATCTCTCTCTGCAAATTGCAGCTACTCAACCTGGAGACTCAGCTGTCTACTTTTGTGCAGAGAAAGGGCAGGCAGGAACTGCTCTGATCTTTGGGAAGGGAACCACCTTATCAGTGAGTTCCAATATCCAGAAGCCTGACCCTGCCGTGTACCAGCTGAGAGACTCTAAAT	79458	71280	186	2803	1963	2880	488	931
92527-1-02	B	Lymphocytes+/ Singlets+/ Live Dump-CD3+/ CD3+TCRab+/ CD4+_OR_CD8+/ CD69+/ CD154+_AND_OR_CD137+	ESAT-6/CFP-10 6 hrs	TST persistent neg.	GOOD	TRBV28	NA	TRBJ2-7	CASSFSGATSYEQYF	0.844	1888	TRAV17	TRAJ45	CALYSGGGADGLTF	0.858	2031	NA	NA	NA	NA	0	0	0	0	0	0	0	0	0	0	0	0	2	1504	0	0	1	1	GCCCAGGGTTTTCCCAGTCACGACGGGGTACAGTGTCTCTAGAGAGAAGAAGGAGCGCTTCTCCCTGATTCTGGAGTCCGCCAGCACCAACCAGACATCTATGTACCTCTGTGCCAGCAGTTTTTCGGGAGCCACCTCCTACGAGCAGTACTTCGGGCCGGGCACCAGGCTCACGGTCACAGAGGACCTGAAAAACGTGTTCCCACCCGAGGTCGCTGTGTTTGAGCCATCAGAAGCA	GCCCAGGGTTTTCCCAGTCACGACTTAAGAGTCACGCTTGACACTTCCAAGAAAAGCAGTTCCTTGTTGATCACGGCTTCCCGGGCAGCAGACACTGCTTCTTACTTCTGTGCTCTTTATTCAGGAGGAGGTGCTGACGGACTCACCTTTGGCAAAGGGACTCATCTAATCATCCAGCCCTATATCCAGAACCCTGACCCTGCCGTGTACCAGCTGAGAGACTCTAAAT	NA	83949	53553	208	6815	3373	3990	715	186
92527-1-02	B	Lymphocytes+/ Singlets+/ Live Dump-CD3+/ CD3+TCRab+/ CD4+_OR_CD8+/ CD69+/ CD154+_AND_OR_CD137+	ESAT-6/CFP-10 6 hrs	TST persistent neg.	GOOD	TRBV19	NA	TRBJ2-2	CASSIEGALGTGELFF	0.877	1517	TRAV14/DV4	TRAJ17	CAMRESSPGAGNKLTF	0.737	2168	TRAV2	TRAJ34	CAVEDRNTDKLIF	0.122	361	0	0	0	0	0	0	0	0	0	0	0	0	0	0	0	1	2	GGCCAGGGTTTTCCCAGTCACGACGGTACAGCGTCTCTCGGGAGAAGAAGGAATCCTTTCCTCTCACTGTGACATCGGCCCAAAAGAACCCGACAGCTTTCTATCTCTGTGCCAGTAGTATCGAGGGGGCGCTGGGAACCGGGGAGCTGTTTTTTGGAGAAGGCTCTAGGCTGACCGTACTGGAGGACCTGAAAAACGTGTTCCCACCCGAGGTCGCTGTGTTTGAGCCATCAGAAGCA	GGCCAGGGTTTTCCCAGTCACGACTCCAGAAGGCAAGAAAATCCGCCAACCTTGTCATCTCCGCTTCACAACTGGGGGACTCAGCAATGTATTTCTGTGCAATGAGAGAGTCTTCCCCAGGGGCAGGCAACAAGCTAACTTTTGGAGGAGGAACCAGGGTGCTAGTTAAACCAAATATCCAGAACCCTGACCCTGCCGTGTACCAGCTGAGAGACTCTAAAT	GGCCAGGGTTTTCCCAGTCACGACACGATACAACATGACCTATGAACGGTTCTCTTCATCGCTGCTCATCCTCCAGGTGCGGGAGGCAGATGCTGCTGTTTACTACTGTGCTGTGGAGGATCGGAACACCGACAAGCTCATCTTTGGGACTGGGACCAGATTACAAGTCTTTCCAAATATCCAGAACCCTGACCCTGCCGTGTACCAGCTGAGAGACTCTAAAT	85252	41413	113	2774	876	4185	260	198
93774-1-05	A	Lymphocytes+/ Singlets+/ Live Dump-CD3+/ CD3+TCRab+/ CD4+_OR_CD8+/ CD69+/ CD154+_AND_OR_CD137+	ESAT-6/CFP-10 6 hrs	TST persistent neg.	GOOD	TRBV19	NA	TRBJ1-1	CASSIHGIAGTEAFF	0.873	2194	TRAV26-2	TRAJ45	CILREAGGGADGLTF	0.816	1947	NA	NA	NA	NA	0	0	0	0	0	0	0	0	0	0	0	0	498	0	664	0	136	669	AGCCAGGGTTTTCCCAGTCACGACGGTACAGCGTCTCTCGGGAGAAGAAGGAATCCTTTCCTCTCACTGTGACATCGGCCCAAAAGAACCCGACAGCTTTCTATCTCTGTGCCAGTAGTATTCATGGGATCGCGGGCACTGAAGCTTTCTTTGGACAAGGCACCAGACTCACAGTTGTAGAGGACCTGAACAAGGTGTTCCCACCCGAGGTCGCTGTGTTTGAGCCATCAGAAGCA	AGCCAGGGTTTTCCCAGTCACGACATCGCTGAAGACAGAAAGTCCAGTACCTTGATCCTGCACCGTGCTACCTTGAGAGATGCTGCTGTGTACTACTGCATCCTGAGAGAGGCAGGAGGAGGTGCTGACGGACTCACCTTTGGCAAAGGGACTCATCTAATCATCCAGCCCTATATCCAGAAGCCTGACCCTGCCGTGTACCAGCTGAGAGACTCTAAAT	NA	96172	56207	234	3324	5240	5076	126	928
93774-1-05	A	Lymphocytes+/ Singlets+/ Live Dump-CD3+/ CD3+TCRab+/ CD4+_OR_CD8+/ CD69+/ CD154+_AND_OR_CD137+	ESAT-6/CFP-10 6 hrs	TST persistent neg.	GOOD	TRBV19	NA	TRBJ1-1	CASSIHGIAGTEAFF	0.82	2553	TRAV26-2	TRAJ45	CILREAGGGADGLTF	0.827	2492	NA	NA	NA	NA	0	1	2519	0	0	0	0	0	0	0	0	0	2298	0	0	0	0	2950	ACCCAGGGTTTTCCCAGTCACGACGGTACAGCGTCTCTCGGGAGAAGAAGGAATCCTTTCCTCTCACTGTGACATCGGCCCAAAAGAACCCGACAGCTTTCTATCTCTGTGCCAGTAGTATTCATGGGATCGCGGGCACTGAAGCTTTCTTTGGACAAGGCACCAGACTCACAGTTGTAGAGGACCTGAACAAGGTGTTCCCACCCGAGGTCGCTGTGTTTGAGCCATCAGAAGCA	ACCCAGGGTTTTCCCAGTCACGACATCGCTGAAGACAGAAAGTCCAGTACCTTGATCCTGCACCGTGCTACCTTGAGAGATGCTGCTGTGTACTACTGCATCCTGAGAGAGGCAGGAGGAGGTGCTGACGGACTCACCTTTGGCAAAGGGACTCATCTAATCATCCAGCCCTATATCCAGAAGCCTGACCCTGCCGTGTACCAGCTGAGAGACTCTAAAT	NA	91661	65930	203	3027	3661	5651	123	870
92527-1-02	B	Lymphocytes+/ Singlets+/ Live Dump-CD3+/ CD3+TCRab+/ CD4+_OR_CD8+/ CD69+/ CD154+_AND_OR_CD137+	ESAT-6/CFP-10 6 hrs	TST persistent neg.	GOOD	TRBV19	NA	TRBJ2-7	CASSIQGSSYEQYF	0.85	3496	TRAV9-2	TRAJ6	CALSLQSGGSYIPTF	0.926	1814	NA	NA	NA	NA	0	0	1	0	0	0	0	0	0	0	0	0	1	0	66	0	0	0	GCCCAGGGTTTTCCCAGTCACGACGGTACAGCGTCTCTCGGGAGAAGAAGGAATCCTTTCCTCTCACTGTGACATCGGCCCAAAAGAACCCGACAGCTTTCTATCTCTGTGCCAGTAGTATCCAGGGGAGCTCCTACGAGCAGTACTTCGGGCCGGGCACCAGGCTCACGGTCACAGAGGACCTGAAAAACGTGTTCCCACCCGAGGTCGCTGTGTTTGAGCCATCAGAAGCA	GCCCAGGGTTTTCCCAGTCACGACGAAACCACTTCTTTCCACTTGGAGAAAGGCTCAGTTCAAGTGTCAGACTCAGCGGTGTACTTCTGTGCTCTGAGTCTTCAATCAGGAGGAAGCTACATACCTACATTTGGAAGAGGAACCAGCCTTATTGTTCATCCGTATATCCAGAACCCTGACCCTGCCGTGTACCAGCTGAGAGACTCTAAAT	NA	98760	61713	72	4214	2494	4394	28	301
92527-1-02	B	Lymphocytes+/ Singlets+/ Live Dump-CD3+/ CD3+TCRab+/ CD4+_OR_CD8+/ CD69+/ CD154+_AND_OR_CD137+	ESAT-6/CFP-10 6 hrs	TST persistent neg.	GOOD	TRBV19	NA	TRBJ2-7	CASSIQGSSYEQYF	0.895	1973	TRAV26-2	TRAJ53	CILNSGGSNYKLTF	0.51	1857	TRAV19	TRAJ52	CALSPIAGGTSYGKLTF	0.217	792	0	0	0	0	0	1480	0	0	0	0	1	1293	1	960	0	0	573	GCCCAGGGTTTTCCCAGTCACGACGGTACAGCGTCTCTCGGGAGAAGAAGGAATCCTTTCCTCTCACTGTGACATCGGCCCAAAAGAACCCGACAGCTTTCTATCTCTGTGCCAGTAGTATCCAGGGGAGCTCCTACGAGCAGTACTTCGGGCCGGGCACCAGGCTCACGGTCACAGAGGACCTGAAAAACGTGTTCCCACCCGAGGTCGCTGTGTTTGAGCCATCAGAAGCA	GCCCAGGGTTTTCCCAGTCACGACATCGCTGAAGACAGAAAGTCCAGTACCTTGATCCTGCACCGTGCTACCTTGAGAGATGCTGCTGTGTACTACTGCATCCTGAATAGTGGAGGTAGCAACTATAAACTGACATTTGGAAAAGGAACTCTCTTAACCGTGAATCCAAATATCCAGAACCCTGACCCTGCCGTGTACCAGCTGAGAGACTCTAAAT	GCCCAGGGTTTTCCCAGTCACGACTCCACCAGTTCCTTCAACTTCACCATCACAGCCTCACAAGTCGTGGACTCAGCAGTATACTTCTGTGCTCTGAGCCCTATTGCTGGTGGTACTAGCTATGGAAAGCTGACATTTGGACAAGGGACCATCTTGACTGTCCATCCAAATATCCAGAACCCTGACCCTGCCGTGTACCAGCTGAGAGACTCTAAAT	89267	49239	255	4626	2245	5257	104	656
93506-1-02	A	Lymphocytes+/ Singlets+/ Live Dump-CD3+/ CD3+TCRab+/ CD4+_OR_CD8+/ CD69+/ CD154+_AND_OR_CD137+	ESAT-6/CFP-10 6 hrs	TST persistent neg.	GOOD	TRBV5-1	NA	TRBJ1-2	CASSLAGGSDYGYTF	0.804	1520	TRAV8-2	TRAJ49	CAVSAPNTGNQFYF	0.821	929	NA	NA	NA	NA	0	0	0	0	0	0	0	0	0	0	0	0	457	0	588	0	15	0	CTCCAGGGTTTTCCCAGTCACGACCGATTCTCAGGGCGCCAGTTCTCTAACTCTCGCTCTGAGATGAATGTGAGCACCTTGGAGCTGGGGGACTCGGCCCTTTATCTTTGCGCCAGCAGCTTGGCCGGGGGGAGTGACTATGGCTACACCTTCGGTTCGGGGACCAGGTTAACCGTTGTAGAGGACCTGAACAAGGTGTTCCCACCCGAGGTCGCTGTGTTTGAGCCATCAGAAGCA	CTCCAGGGTTTTCCCAGTCACGACGCATCAACGGTTTTGAGGCTGAATTTAAGAAGAGTGAAACCTCCTTCCACCTGACGAAACCCTCAGCCCATATGAGCGACGCGGCTGAGTACTTCTGTGCTGTGAGTGCCCCGAACACCGGTAACCAGTTCTATTTTGGGACAGGGACAAGTTTGACGGTCATTCCAAATATCCAGAACCCTGACCCTGCCGTGTACCAGCTGAGAGACTCTAAAT	NA	113973	66008	229	4332	1337	3061	161	472
93506-1-02	A	Lymphocytes+/ Singlets+/ Live Dump-CD3+/ CD3+TCRab+/ CD4+_OR_CD8+/ CD69+/ CD154+_AND_OR_CD137+	ESAT-6/CFP-10 6 hrs	TST persistent neg.	GOOD	TRBV11-2	NA	TRBJ1-1	CASSLAQNTEAFF	0.912	4110	TRAV8-2	TRAJ20	CAVSVDDYKLSF	0.901	4875	NA	NA	NA	NA	0	0	200	0	0	0	0	0	0	0	0	0	466	532	0	0	438	0	AGCCAGGGTTTTCCCAGTCACGACGCAGAGAGGCTCAAAGGAGTAGACTCCACTCTCAAGATCCAGCCTGCAAAGCTTGAGGACTCGGCCGTGTATCTCTGTGCCAGCAGCTTAGCGCAGAACACTGAAGCTTTCTTTGGACAAGGCACCAGACTCACAGTTGTAGGGTTAAAATTCTACTAAGGAACAGGAGAGGACCTGGCAGGTGTTCCCACCCGAGGTCGCTGTGTTTGAGCCATCAGAAGCA	AGCCAGGGTTTTCCCAGTCACGACGCATCAACGGTTTTGAGGCTGAATTTAAGAAGAGTGAAACCTCCTTCCACCTGACGAAACCCTCAGCCCATATGAGCGACGCGGCTGAGTACTTCTGTGCTGTGAGTGTAGACGACTACAAGCTCAGCTTTGGAGCCGGAACCACAGTAACTGTAAGAGCAAATATCCAGAACCCTGACCCTGCCGTGTACCAGCTGAGAGACTCTAAAT	NA	95644	56397	218	3093	1057	5053	104	7
93774-1-05	A	Lymphocytes+/ Singlets+/ Live Dump-CD3+/ CD3+TCRab+/ CD4+_OR_CD8+/ CD69+/ CD154+_AND_OR_CD137+	ESAT-6/CFP-10 6 hrs	TST persistent neg.	GOOD	TRBV12-3	NA	TRBJ2-3	CASSLASGTDTQYF	0.815	2211	TRAV8-2	TRAJ27	CVVQTNAGKSTF	0.7	164	NA	NA	NA	NA	0	774	0	0	0	0	0	0	0	0	0	0	52	548	138	0	1	994	GCCCAGGGTTTTCCCAGTCACGACGCTAAGATGCCTAATGCATCATTCTCCACTCTGAAGATCCAGCCCTCAGAACCCAGGGACTCAGCTGTGTACTTCTGTGCCAGCAGTTTAGCTAGCGGCACAGATACGCAGTATTTTGGCCCAGGCACCCGGCTGACAGTGCTCGAGGACCTGAAAAACGTGTTCCCACCCGAGGTCGCTGTGTTTGAGCCATCAGAAGCA	GCCCAGGGTTTTCCCAGTCACGACGCATCAACGGTTTTGAGGCTGAATTTAAGAAGAGTGAAACCTCCTTCCACCTGACGAAACCCTCAGCCCATATGAGCGACGCGGCTGAGTACTTCTGTGTTGTGCAAACCAATGCAGGCAAATCAACCTTTGGGGATGGGACTACGCTCACTGTGAAGCCAAATATCCAGAACCCTGACCCTGCCGTGTACCAGCTGAGAGACTCTAAAT	NA	86344	49064	340	414	7266	6448	249	650
93774-1-05	A	Lymphocytes+/ Singlets+/ Live Dump-CD3+/ CD3+TCRab+/ CD4+_OR_CD8+/ CD69+/ CD154+_AND_OR_CD137+	ESAT-6/CFP-10 6 hrs	TST persistent neg.	GOOD	TRBV11-2	NA	TRBJ1-3	CASSLDRVSGNTIYF	0.865	1213	TRAV8-2	TRAJ13	CAVSVSGGYQKVTF	0.901	2639	NA	NA	NA	NA	0	0	1	1	0	0	0	0	0	0	0	0	1115	0	1654	0	336	1	GGCCAGGGTTTTCCCAGTCACGACGCAGAGAGGCTCAAAGGAGTAGACTCCACTCTCAAGATCCAGCCTGCAAAGCTTGAGGACTCGGCCGTGTATCTCTGTGCCAGCAGCCTTGACAGGGTGTCGGGAAACACCATATATTTTGGAGAGGGAAGTTGGCTCACTGTTGTAGAGGACCTGAACAAGGTGTTCCCACCCGAGGTCGCTGTGTTTGAGCCATCAGAAGCA	GGCCAGGGTTTTCCCAGTCACGACGCATCAACGGTTTTGAGGCTGAATTTAAGAAGAGTGAAACCTCCTTCCACCTGACGAAACCCTCAGCCCATATGAGCGACGCGGCTGAGTACTTCTGTGCTGTGAGTGTTTCTGGGGGTTACCAGAAAGTTACCTTTGGAACTGGAACAAAGCTCCAAGTCATCCCAAATATCCAGAAGCCTGACCCTGCCGTGTACCAGCTGAGAGACTCTAAAT	NA	93139	51868	762	5806	3250	7830	272	457
93506-1-02	A	Lymphocytes+/ Singlets+/ Live Dump-CD3+/ CD3+TCRab+/ CD4+_OR_CD8+/ CD69+/ CD154+_AND_OR_CD137+	ESAT-6/CFP-10 6 hrs	TST persistent neg.	GOOD	TRBV5-6	NA	TRBJ1-2	CASSLEKDGYTF	0.861	6966	TRAV13-1	TRAJ7	NA	0.994	4139	NA	NA	NA	NA	0	0	0	0	0	0	0	0	0	0	0	0	0	0	0	0	345	9	ACCCAGGGTTTTCCCAGTCACGACCTCTGAGCTGAATGTGAACGCCTTGTTGCTGGGGGACTCGGCCCTCTATCTCTGTGCCAGCAGCTTGGAAAAAGATGGCTACACCTTCGGTTCGGGGACCAGGTTAACCGTTGTAGAGGACCTGAACAAGGTGTTCCCACCCGAGGTCGCTGTGTTTGAGCCATCAGAAGCA	NA	NA	84982	50264	327	2932	2138	6069	279	191
93774-1-05	A	Lymphocytes+/ Singlets+/ Live Dump-CD3+/ CD3+TCRab+/ CD4+_OR_CD8+/ CD69+/ CD154+_AND_OR_CD137+	ESAT-6/CFP-10 6 hrs	TST persistent neg.	GOOD	TRBV5-1	NA	TRBJ2-3	CASSLGGTGTPDTQYF	0.86	2456	TRAV8-2	TRAJ53	CAVSGGSNYKLTF	0.935	2229	NA	NA	NA	NA	0	35	76	0	0	0	1082	1	0	0	0	0	1147	1182	91	0	72	30	ATCCAGGGTTTTCCCAGTCACGACCGATTCTCAGGGCGCCAGTTCTCTAACTCTCGCTCTGAGATGAATGTGAGCACCTTGGAGCTGGGGGACTCGGCCCTTTATCTTTGCGCCAGCAGCTTAGGAGGGACAGGGACCCCAGATACGCAGTATTTTGGCCCAGGCACCCGGCTGACAGTGCTCGAGGACCTGAACAAGGTGTTCCCACCCGAGGTCGCTGTGTTTGAGCCATCAGAAGCA	ATCCAGGGTTTTCCCAGTCACGACGCATCAACGGTTTTGAGGCTGAATTTAAGAAGAGTGAAACCTCCTTCCACCTGACGAAACCCTCAGCCCATATGAGCGACGCGGCTGAGTACTTCTGTGCTGTTAGTGGAGGTAGCAACTATAAACTGACATTTGGAAAAGGAACTCTCTTAACCGTGAATCCAAATATCCAGAACCCTGACCCTGCCGTGTACCAGCTGAGAGACTCTAAAT	NA	99362	66225	338	3360	1552	6872	249	-30
93774-1-05	A	Lymphocytes+/ Singlets+/ Live Dump-CD3+/ CD3+TCRab+/ CD4+_OR_CD8+/ CD69+/ CD154+_AND_OR_CD137+	ESAT-6/CFP-10 6 hrs	TST persistent neg.	GOOD	TRBV2	NA	TRBJ2-3	CASSLLRGTDTQYF	0.865	3055	TRAV41	TRAJ34	CAVLYNTDKLIF	0.898	2756	NA	NA	NA	NA	0	0	0	0	0	0	0	0	0	0	0	0	1	0	0	0	2	1134	AGCCAGGGTTTTCCCAGTCACGACGCCTGATGGATCAAATTTCACTCTGAAGATCCGGTCCACAAAGCTGGAGGACTCAGCCATGTACTTCTGTGCCAGCAGCCTCCTGAGGGGCACAGATACGCAGTATTTTGGCCCAGGCACCCGGCTGACAGTGCTCGAGGACCTGAAAAACGTGTTCCCACCCGAGGTCGCTGTGTTTGAGCCATCAGAAGCA	AGCCAGGGTTTTCCCAGTCACGACGATTAATTGCCACAATAAACATACAGGAAAAGCACAGCTCCCTGCACATCACAGCCTCCCATCCCAGAGACTCTGCCGTCTACATCTGTGCTGTCTTATATAACACCGACAAGCTCATCTTTGGGACTGGGACCAGATTACAAGTCTTTCCAAATATCCAGAAGCCTGACCCTGCCGTGTACCAGCTGAGAGACTCTAAAT	NA	91493	52435	161	6225	2691	2804	45	291
93774-1-05	A	Lymphocytes+/ Singlets+/ Live Dump-CD3+/ CD3+TCRab+/ CD4+_OR_CD8+/ CD69+/ CD154+_AND_OR_CD137+	ESAT-6/CFP-10 6 hrs	TST persistent neg.	GOOD	TRBV5-1	NA	TRBJ2-7	CASSLSKSQGYEQYF	0.809	2560	TRAV27	TRAJ32	CAGGYGGATNKLIF	0.896	2575	NA	NA	NA	NA	0	1068	0	0	0	0	0	0	0	0	0	0	1	1	0	0	0	0	TGCCAGGGTTTTCCCAGTCACGACCGATTCTCAGGGCGCCAGTTCTCTAACTCTCGCTCTGAGATGAATGTGAGCACCTTTGAGCTGGGGGACTCGGCCCTTTATCTTTGCGCCAGCAGCTTGTCAAAGTCACAGGGCTACGAGCAGTACTTCGGGCCGGGCACCAGGCTCACGGTCACAGAGGACCTGAAAAACGTGTTCCCACCCGAGGTCGCTGTGTTTGAGCCATCAGAAGCA	TGCCAGGGTTTTCCCAGTCACGACACTAACCTTTCAGTTTGGTGATGCAAGAAAGGACAGTTCTCTCCACATCACTGCAGCCCAGACTGGTGATACAGGCCTCTACCTCTGTGCAGGGGGTTATGGTGGTGCTACAAACAAGCTCATCTTTGGAACTGGCACTCTGCTTGCTGTCCAGCCAAATATCCAGAAGCCTGACCCTGCCGTGTACCAGCTGAGAGACTCTAAAT	NA	74183	39904	515	507	2436	3293	29	-379
93774-1-05	A	Lymphocytes+/ Singlets+/ Live Dump-CD3+/ CD3+TCRab+/ CD4+_OR_CD8+/ CD69+/ CD154+_AND_OR_CD137+	ESAT-6/CFP-10 6 hrs	TST persistent neg.	GOOD	TRBV5-1	NA	TRBJ2-7	CASSLSKSQGYEQYF	0.881	1151	NA	NA	NA	NA	0	NA	NA	NA	NA	0	0	0	0	0	0	0	0	0	0	0	0	0	1700	0	0	1	2	AGCCAGGGTTTTCCCAGTCACGACCGATTCTCAGGGCGCCAGTTCTCTAACTCTCGCTCTGAGATGAATGTGAGCACCTTGGAGCTGGGGGACTCGGCCCTTTATCTTTGCGCCAGCAGCTTGTCAAAGTCACAGGGCTACGAGCAGTACTTCGGGCCGGGCACCAGGCTCACGGTCACAGAGGACCTGAAAAACGTGTTCCCACCCGAGGTCGCTGTGTTTGAGCCATCAGAAGCA	NA	NA	81979	49521	390	3309	950	9175	103	364
93506-1-02	A	Lymphocytes+/ Singlets+/ Live Dump-CD3+/ CD3+TCRab+/ CD4+_OR_CD8+/ CD69+/ CD154+_AND_OR_CD137+	ESAT-6/CFP-10 6 hrs	TST persistent neg.	GOOD	TRBV5-6	NA	TRBJ1-3	CASSLTGTDILSGNTIYF	0.84	3201	TRAV19	TRAJ24	CALRGSWGKLQF	0.887	2153	NA	NA	NA	NA	0	0	0	0	0	0	0	0	0	0	0	0	905	1062	1254	0	0	1634	ATCCAGGGTTTTCCCAGTCACGACCGATTCTCAGGGCGCCAGTTCTCTAACTATAGCTCTGAGCTGAATGTGAATGCCTTGTTGCTGGGGGACTCGGCCCTCTATCTCTGTGCCAGCAGCTTAACCGGGACGGACATCCTCTCTGGAAACACCATATATTTTGGAGAGGGAAGTTGGCTCACTGTTGTAGAGGACCTGAACAAGGTGTTCCCACCCGAGGTCGCTGTGTTTGAGCCATCAGAAGCA	ATCCAGGGTTTTCCCAGTCACGACTCCACCAGTTCCTTCAACTTCACCATCACAGCCTCACAAGTCGTGGACTCAGCAGTATACTTCTGTGCTCTGAGAGGAAGCTGGGGGAAATTGCAGTTTGGAGCAGGGACCCAGGTTGTGGTCACCCCAGATATCCAGAACCCTGACCCTGCCGTGTACCAGCTGAGAGACTCTAAAT	NA	90326	65393	221	2644	1496	3608	209	-387
93506-1-02	A	Lymphocytes+/ Singlets+/ Live Dump-CD3+/ CD3+TCRab+/ CD4+_OR_CD8+/ CD69+/ CD154+_AND_OR_CD137+	ESAT-6/CFP-10 6 hrs	TST persistent neg.	GOOD	TRBV11-2	NA	TRBJ1-1	CASSLTPGGNTEAFF	0.857	1974	TRAV26-2	TRAJ22	CILMSSGSARQLTF	0.658	1391	TRAV13-1	TRAJ52	CAASRDYAGGTSYGKLTF	0.24	507	0	33	1	3	0	266	0	0	0	0	92	193	195	0	0	116	179	GGCCAGGGTTTTCCCAGTCACGACGCAGAGAGGCTCAAAGGAGTAGACTCCACTCTCAAGATCCAGCCTGCAAAGCTTGAGGACTCGGCCGTGTATCTCTGTGCCAGCAGCTTGACCCCCGGCGGGAACACTGAAGCTTTCTTTGGACAAGGCACCAGACTCACAGTTGTAGAGGACCTGAACAAGGTGTTCCCACCCGAGGTCGCTGTGTTTGAGCCATCAGAAGCA	GGCCAGGGTTTTCCCAGTCACGACATCGCTGAAGACAGAAAGTCCAGTACCTTGATCCTGCACCGTGCTACCTTGAGAGATGCTGCTGTGTACTACTGCATCCTGATGTCTTCTGGTTCTGCAAGGCAACTGACCTTTGGATCTGGGACACAATTGACTGTTTTACCTGATATCCAGAACCCTGACCCTGCCGTGTACCAGCTGAGAGACTCTAAAT	GGCCAGGGTTTTCCCAGTCACGACGACATTCGTTCAAATGTGGGCGAAAAGAAAGACCAACGAATTGCTGTTACATTGAACAAGACAGCCAAACATTTCTCCCTGCACATCACAGAGACCCAACCTGAAGACTCGGCTGTCTACTTCTGTGCAGCAAGTAGGGATTATGCTGGTGGTACTAGCTATGGAAAGCTGACATTTGGACAAGGGACCATCTTGACTGTCCATCCAAATATCCAGAACCCTGACCCTGCCGTGTACCAGCTGAGAGACTCTAAAT	106390	57101	267	1953	800	8853	409	802
92527-1-02	B	Lymphocytes+/ Singlets+/ Live Dump-CD3+/ CD3+TCRab+/ CD4+_OR_CD8+/ CD69+/ CD154+_AND_OR_CD137+	ESAT-6/CFP-10 6 hrs	TST persistent neg.	GOOD	TRBV27	NA	TRBJ2-5	CASSLTPSRDYQETQYF	0.853	1828	TRAV29/DV5	TRAJ34	CAASAGGEKLIF	0.76	2349	TRAV2	TRAJ37	CAVDGSSNTGKLIF	0.1	309	0	1	761	0	0	0	0	0	0	0	672	0	0	0	239	328	869	ACCCAGGGTTTTCCCAGTCACGACTACAAAGTCTCTCGAAAAGAGAAGAGGAATTTCCCCCTGATCCTGGAGTCGCCCAGCCCCAACCAGACCTCTCTGTACTTCTGTGCCAGCAGTTTAACCCCCTCTAGGGACTATCAAGAGACCCAGTACTTCGGGCCAGGCACGCGGCTCCTGGTGCTCGAGGACCTGAAAAACGTGTTCCCACCCGAGGTCGCTGTGTTTGAGCCATCAGAAGCA	ACCCAGGGTTTTCCCAGTCACGACCTTAAACAAAAGTGCCAAGCACCTCTCTCTGCACATTGTGCCCTCCCAGCCTGGAGACTCTGCAGTGTACTTCTGTGCAGCAAGCGCGGGAGGGGAGAAGCTCATCTTTGGGACTGGGACCAGATTACAAGTCTTTCCAAATATCCAGAAGCCTGACCCTGCCGTGTACCAGCTGAGAGACTCTAAAT	ACCCAGGGTTTTCCCAGTCACGACACGATACAACATGACCTATGAACGGTTCTCTTCATCGCTGCTCATCCTCCAGGTGCGGGAGGCAGATGCTGCTGTTTACTACTGTGCTGTGGATGGCTCTAGCAACACAGGCAAACTAATCTTTGGGCAAGGGACAACTTTACAAGTAAAACCAGATATCCAGAACCCTGACCCTGCCGTGTACCAGCTGAGAGACTCTAAAT	91862	53724	24098	222	1153	7939	728	2178
92527-1-02	B	Lymphocytes+/ Singlets+/ Live Dump-CD3+/ CD3+TCRab+/ CD4+_OR_CD8+/ CD69+/ CD154+_AND_OR_CD137+	ESAT-6/CFP-10 6 hrs	TST persistent neg.	GOOD	TRBV27	NA	TRBJ2-5	CASSLTPSRDYQETQYF	0.817	3905	NA	NA	NA	NA	0	NA	NA	NA	NA	0	0	1	0	0	0	0	0	0	0	0	1	0	0	605	0	432	0	GGCCAGGGTTTTCCCAGTCACGACTACAAAGTCTCTCGAAAAGAGAAGAGGAATTTCCCCCTGATCCTGGAGTCGCCCAGCCCCAACCAGACCTCTCTGTACTTCTGTGCCAGCAGTTTAACCCCCTCTAGGGACTATCAAGAGACCCAGTACTTCGGGCCAGGCACGCGGCTCCTGGTGCTCGAGGACCTGAAAAACGTGTTCCCACCCGAGGTCGCTGTGTTTGAGCCATCAGAAGCA	NA	NA	81186	49864	21748	366	467	5782	332	3967
93774-1-05	A	Lymphocytes+/ Singlets+/ Live Dump-CD3+/ CD3+TCRab+/ CD4+_OR_CD8+/ CD69+/ CD154+_AND_OR_CD137+	ESAT-6/CFP-10 6 hrs	TST persistent neg.	GOOD	TRBV7-2	NA	TRBJ1-1	CASSLVRNRGEAFF	0.86	3063	TRAV12-3	TRAJ15	CATSNQAGTALIF	0.87	2590	NA	NA	NA	NA	0	0	1101	0	0	0	0	0	0	0	0	0	977	0	1443	0	0	1344	AGCCAGGGTTTTCCCAGTCACGACTCTCCACTCTGAAGATCCAGCGCACACAGCAGGAGGACTCGGCCGTGTATCTCTGTGCCAGCAGCTTAGTCCGGAACAGGGGAGAAGCTTTCTTTGGACAAGGCACCAGACTCACAGTTGTAGAGGACCTGAACAAGGTGTTCCCACCCGAGGTCGCTGTGTTTGAGCCATCAGAAGCA	AGCCAGGGTTTTCCCAGTCACGACGAAGATGGAAGGTTTACAGCACAGGTCGATAAATCCAGCAAGTATATCTCCTTGTTCATCAGAGACTCACAGCCCAGTGATTCAGCCACCTACCTCTGTGCAACGTCCAACCAGGCAGGAACTGCTCTGATCTTTGGGAAGGGAACCACCTTATCAGTGAGTTCCAATATCCAGAAGCCTGACCCTGCCGTGTACCAGCTGAGAGACTCTAAAT	NA	95730	61618	77	6488	4363	4733	138	27
92527-1-02	B	Lymphocytes+/ Singlets+/ Live Dump-CD3+/ CD3+TCRab+/ CD4+_OR_CD8+/ CD69+/ CD154+_AND_OR_CD137+	ESAT-6/CFP-10 6 hrs	TST persistent neg.	GOOD	TRBV5-1	NA	TRBJ2-5	CASSLWTGGAETQYF	0.823	2637	TRAV8-2	TRAJ50	CAVRGKTSYDKVIF	0.81	2118	NA	NA	NA	NA	0	0	726	0	0	792	0	0	0	1	0	0	0	0	1210	0	28	0	AGCCAGGGTTTTCCCAGTCACGACCGATTCTCAGGGCGCCAGTTCTCTAACTCTCGCTCTGAGATGAATGTGAGCACCTTGGAGCTGGGGGACTCGGCCCTTTATCTTTGCGCCAGCAGCTTATGGACAGGGGGCGCCGAGACCCAGTACTTCGGGCCAGGCACGCGGCTCCTGGTGCTCGAGGACCTGAAAAACGTGTTCCCACCCGAGGTCGCTGTGTTTGAGCCATCAGAAGCA	AGCCAGGGTTTTCCCAGTCACGACGCATCAACGGTTTTGAGGCTGAATTTAAGAAGAGTGAAACCTCCTTCCACCTGACGAAACCCTCAGCCCATATGAGCGACGCGGCTGAGTACTTCTGTGCTGTGAGGGGGAAAACCTCCTACGACAAGGTGATATTTGGGCCAGGGACAAGCTTATCAGTCATTCCAAATATCCAGAAGCCTGACCCTGCCGTGTACCAGCTGAGAGACTCTAAAT	NA	98818	54073	-152	2337	1058	2381	35	-219
93506-1-02	A	Lymphocytes+/ Singlets+/ Live Dump-CD3+/ CD3+TCRab+/ CD4+_OR_CD8+/ CD69+/ CD154+_AND_OR_CD137+	ESAT-6/CFP-10 6 hrs	TST persistent neg.	GOOD	TRBV7-2	NA	TRBJ1-6	CASSMSVNSPLHF	0.855	3613	TRAV29/DV5	TRAJ53	CAASGGGGSNYKLTF	0.744	2256	TRAV25	TRAJ38	NA	0.151	460	0	0	0	141	0	0	0	0	0	0	878	608	278	1022	0	1	839	ATCCAGGGTTTTCCCAGTCACGACTCTCCACTCTGAAGATCCAGCGCACACAGCAGGAGGACTCGGCCGTGTATCTCTGTGCCAGCAGCATGAGTGTGAATTCACCCCTCCACTTTGGGAACGGGACCAGGCTCACTGTGACAGAGGACCTGAACAAGGTGTTCCCACCCGAGGTCGCTGTGTTTGAGCCATCAGAAGCA	ATCCAGGGTTTTCCCAGTCACGACCTTAAACAAAAGTGCCAAGCACCTCTCTCTGCACATTGTGCCCTCCCAGCCTGGAGACTCTGCAGTGTACTTCTGTGCAGCAAGCGGCGGTGGAGGTAGCAACTATAAACTGACATTTGGAAAAGGAACTCTCTTAACCGTGAATCCAAATATCCAGAACCCTGACCCTGCCGTGTACCAGCTGAGAGACTCTAAAT	NA	108029	57314	303	2500	580	3662	888	474
92527-1-02	B	Lymphocytes+/ Singlets+/ Live Dump-CD3+/ CD3+TCRab+/ CD4+_OR_CD8+/ CD69+/ CD154+_AND_OR_CD137+	ESAT-6/CFP-10 6 hrs	TST persistent neg.	GOOD	TRBV27	NA	TRBJ2-6	CASSNYNVLTF	0.885	3243	TRAV26-2	TRAJ56	CIFQTGANSKLTF	0.368	277	TRAV25	TRAJ29	NA	0.207	156	0	0	0	0	0	0	0	0	0	0	0	0	0	0	0	0	700	TGCCAGGGTTTTCCCAGTCACGACTACAAAGTCTCTCGAAAAGAGAAGAGGAATTTCCCCCTGATCCTGGAGTCGCCCAGCCCCAACCAGACCTCTCTGTACTTCTGTGCCAGCAGCAACTATAACGTCCTGACTTTCGGGGCCGGCAGCAGGCTGACCGTGCTGGAGGACCTGAAAAACGTGTTCCCACCCGAGGTCGCTGTGTTTGAGCCATCAGAAGCA	TGCCAGGGTTTTCCCAGTCACGACATCGCTGAAGACAGAAAGTCCAGTACCTTGATCCTGCACCGTGCTACCTTGAGAGATGCTGCTGTGTACTACTGCATCTTCCAGACTGGAGCCAATAGTAAGCTGACATTTGGAAAAGGAATAACTCTGAGTGTTAGACCAGATATCCAGAACCCTGACCCTGCCGTGTACCAGCTGAGAGACTCTAAAT	NA	85205	48334	97	1803	1278	3268	140	1257
93506-1-02	A	Lymphocytes+/ Singlets+/ Live Dump-CD3+/ CD3+TCRab+/ CD4+_OR_CD8+/ CD69+/ CD154+_AND_OR_CD137+	ESAT-6/CFP-10 6 hrs	TST persistent neg.	GOOD	TRBV6-5	NA	TRBJ2-1	CASSPAPLGEQFF	0.802	1066	TRAV8-6	TRAJ37	CAVSTSNTGKLIF	0.859	1761	NA	NA	NA	NA	0	0	0	0	4	0	140	0	0	0	0	2	61	110	305	0	0	274	CTCCAGGGTTTTCCCAGTCACGACGTGTCTCCAGAGCAAACACAGATGATTTCCCGCTCAGGCTGCTGTCGGCTGCTCCCTCCCAGACATCTGTGTACTTCTGTGCCAGCAGTCCCGCCCCACTCGGTGAGCAGTTCTTCGGGCCAGGGACACGGCTCACCGTGCTAGAGGACCTGAAAAACGTGTTCCCACCCGAGGTCGCTGTGTTTGAGCCATCAGAAGCA	CTCCAGGGTTTTCCCAGTCACGACGCATCAACGGTTTTGAGGCTGAATTTAACAAGAGTCAAACTTCCTTCCACTTGAGGAAACCCTCAGTCCATATAAGCGACACGGCTGAGTACTTCTGTGCTGTGAGTACAAGCAACACAGGCAAACTAATCTTTGGGCAAGGGACAACTTTACAAGTAAAACCAGATATCCAGAACCCTGACCCTGCCGTGTACCAGCTGAGAGACTCTAAAT	NA	90762	56452	474	1586	63	5270	1167	-83
93506-1-02	A	Lymphocytes+/ Singlets+/ Live Dump-CD3+/ CD3+TCRab+/ CD4+_OR_CD8+/ CD69+/ CD154+_AND_OR_CD137+	ESAT-6/CFP-10 6 hrs	TST persistent neg.	GOOD	TRBV6-5	NA	TRBJ2-1	CASSPAPLGEQFF	0.815	1639	TRAV3	TRAJ28	NA	0.53	1454	TRAV8-6	TRAJ37	CAVSTSNTGKLIF	0.423	1160	879	1	0	0	0	0	0	0	0	0	0	0	0	0	0	666	644	TGCCAGGGTTTTCCCAGTCACGACGTCTCCAGATCAACCACAGAGGATTTCCCGCTCAGGCTGCTGTCGGCTGCTCCCTCCCAGACATCTGTGTACTTCTGTGCCAGCAGTCCCGCCCCACTCGGTGAGCAGTTCTTCGGGCCAGGGACACGGCTCACCGTGCTAGAGGACCTGAAAAACGTGTTCCCACCCGAGGTCGCTGTGTTTGAGCCATCAGAAGCA	NA	TGCCAGGGTTTTCCCAGTCACGACGCATCAACGGTTTTGAGGCTGAATTTAACAAGAGTCAAACTTCCTTCCACTTGAGGAAACCCTCAGTCCATATAAGCGACACGGCTGAGTACTTCTGTGCTGTGAGTACAAGCAACACAGGCAAACTAATCTTTGGGCAAGGGACAACTTTACAAGTAAAACCAGATATCCAGAACCCTGACCCTGCCGTGTACCAGCTGAGAGACTCTAAAT	99253	62543	6	1629	2454	1229	-21	-101
92527-1-02	B	Lymphocytes+/ Singlets+/ Live Dump-CD3+/ CD3+TCRab+/ CD4+_OR_CD8+/ CD69+/ CD154+_AND_OR_CD137+	ESAT-6/CFP-10 6 hrs	TST persistent neg.	GOOD	TRBV28	NA	TRBJ2-5	CASSPGSQETQYF	0.832	4061	TRAV8-2	TRAJ53	CAVSDGGSNYKLTF	0.798	2567	NA	NA	NA	NA	0	0	0	0	0	0	2	178	161	0	0	0	232	0	443	0	3	204	AGCCAGGGTTTTCCCAGTCACGACGGGGTACAGTGTCTCTAGAGAGAAGAAGGAGCGCTTCTCCCTGATTCTGGAGTCCGCCAGCACCAACCAGACATCTATGTACCTCTGTGCCAGCAGTCCCGGGTCTCAAGAGACCCAGTACTTCGGGCCAGGCACGCGGCTCCTGGTGCTCGAGGACCTGAAAAACGTGTTCCCACCCGAGGTCGCTGTGTTTGAGCCATCAGAAGCA	AGCCAGGGTTTTCCCAGTCACGACGCATCAACGGTTTTGAGGCTGAATTTAAGAAGAGTGAAACCTCCTTCCACCTGACGAAACCCTCAGCCCATATGAGCGACGCGGCTGAGTACTTCTGTGCTGTGAGTGACGGGGGTAGCAACTATAAACTGACATTTGGAAAAGGAACTCTCTTAACCGTGAATCCAAATATCCAGAACCCTGACCCTGCCGTGTACCAGCTGAGAGACTCTAAAT	NA	NA	NA	NA	NA	NA	NA	NA	NA
93506-1-02	A	Lymphocytes+/ Singlets+/ Live Dump-CD3+/ CD3+TCRab+/ CD4+_OR_CD8+/ CD69+/ CD154+_AND_OR_CD137+	ESAT-6/CFP-10 6 hrs	TST persistent neg.	GOOD	TRBV18	NA	TRBJ2-6	CASSPPPGGVSGANVLTF	0.81	1613	TRAV21	TRAJ39	CAVRNNAGNMLTF	0.863	1465	NA	NA	NA	NA	0	0	0	0	0	0	0	0	0	0	0	0	0	0	0	0	0	0	ACCCAGGGTTTTCCCAGTCACGACGGAACGATTTTCTGCTGAATTTCCCAAAGAGGGCCCCAGCATCCTGAGGATCCAGCAGGTAGTGCGAGGAGATTCGGCAGCTTATTTCTGTGCCAGCTCACCGCCTCCAGGGGGCGTCTCTGGGGCCAACGTCCTGACTTTCGGGGCCGGCAGCAGGCTGACCGTGCTGGAGGACCTGAAAAACGTGTTCCCACCCGAGGTCGCTGTGTTTGAGCCATCAGAAGCA	ACCCAGGGTTTTCCCAGTCACGACGCCTCGCTGGATAAATCATCAGGACGTAGTACTTTATACATTGCAGCTTCTCAGCCTGGTGACTCAGCCACCTACCTCTGTGCTGTGAGAAATAATGCAGGCAACATGCTCACCTTTGGAGGGGGAACAAGGTTAATGGTCAAACCCCATATCCAGAACCCTGACCCTGCCGTGTACCAGCTGAGAGACTCTAAAT	NA	NA	NA	NA	NA	NA	NA	NA	NA
92527-1-02	B	Lymphocytes+/ Singlets+/ Live Dump-CD3+/ CD3+TCRab+/ CD4+_OR_CD8+/ CD69+/ CD154+_AND_OR_CD137+	ESAT-6/CFP-10 6 hrs	TST persistent neg.	GOOD	TRBV7-2	NA	TRBJ1-1	CASSPQGNTEAFF	0.868	2062	TRAV9-2	TRAJ6	CALSSSGGSYIPTF	0.931	2463	NA	NA	NA	NA	0	1245	1013	0	0	0	0	0	0	0	0	0	0	1017	0	0	2	1130	TGCCAGGGTTTTCCCAGTCACGACTCTCCACTCTGACGATCCAGCGCACACAGCAGGAGGACTCGGCCGTGTATCTCTGTGCCAGCAGCCCTCAGGGTAACACTGAAGCTTTCTTTGGACAAGGCACCAGACTCACAGTTGTAGAGGACCTGAACAAGGTGTTCCCACCCGAGGTCGCTGTGTTTGAGCCATCAGAAGCA	TGCCAGGGTTTTCCCAGTCACGACGAAACCACTTCTTTCCACTTGGAGAAAGGCTCAGTTCAAGTGTCAGACTCAGCGGTGTACTTCTGTGCTCTGAGCTCATCAGGAGGAAGCTACATACCTACATTTGGAAGAGGAACCAGCCTTATTGTTCATCCGTATATCCAGAAGCCTGACCCTGCCGTGTACCAGCTGAGAGACTCTAAAT	NA	83556	62878	175	448	5106	6602	98	951
92527-1-02	B	Lymphocytes+/ Singlets+/ Live Dump-CD3+/ CD3+TCRab+/ CD4+_OR_CD8+/ CD69+/ CD154+_AND_OR_CD137+	ESAT-6/CFP-10 6 hrs	TST persistent neg.	GOOD	TRBV18	NA	TRBJ2-7	CASSPRGGEQYF	0.857	2071	TRAV26-2	TRAJ53	CILNSGGSNYKLTF	0.75	2721	TRAV8-2	TRAJ13	CAVSSNSGGYQKVTF	0.164	595	0	0	0	607	0	0	0	0	0	0	0	0	0	0	0	0	628	TGCCAGGGTTTTCCCAGTCACGACGGAACGATTTTCTGCTGAATTTCCCAAAGAGGGCCCCAGCATCCTGAGGATCCAGCAGGTAGTGCGAGGAGATTCGGCAGCTTATTTCTGTGCCAGCTCACCAAGGGGAGGCGAGCAGTACTTCGGGCCGGGCACCAGGCTCACGGTCACAGAGGACCTGAAAAACGTGTTCCCACCCGAGGTCGCTGTGTTTGAGCCATCAGAAGCA	TGCCAGGGTTTTCCCAGTCACGACATCGCTGAAGACAGAAAGTCCAGTACCTTGATCCTGCACCGTGCTACCTTGAGAGATGCTGCTGTGTACTACTGCATCCTGAATAGTGGAGGTAGCAACTATAAACTGACATTTGGAAAAGGAACTCTCTTAACCGTGAATCCAAATATCCAGAACCCTGACGCTGCCGTGTACCAGCTGAGAGACTCTAAAT	TGCCAGGGTTTTCCCAGTCACGACGCATCAACGGTTTTGAGGCTGAATTTAAGAAGAGTGAAACCTCCTTCCACCTGACGAAACCCTCAGCCCATATGAGCGACGCGGCTGAGTACTTCTGTGCTGTGAGTTCGAATTCTGGGGGTTACCAGAAAGTTACCTTTGGAACTGGAACAAAGCTCCAAGTCATCCCAAATATCCAGAACCCTGACCCTGCCGTGTACCAGCTGAGAGACTCTAAAT	86548	53411	225	3319	1369	7705	279	12
92527-1-02	B	Lymphocytes+/ Singlets+/ Live Dump-CD3+/ CD3+TCRab+/ CD4+_OR_CD8+/ CD69+/ CD154+_AND_OR_CD137+	ESAT-6/CFP-10 6 hrs	TST persistent neg.	GOOD	TRBV18	NA	TRBJ1-6	CASSPTDDNSPLHF	0.854	1844	TRAV14/DV4	TRAJ27	CAMREGNTNAGKSTF	0.466	1549	TRAV13-2	TRAJ45	CAEMARGGGADGLTF	0.41	1362	0	0	0	0	0	0	0	0	0	0	0	0	0	0	0	531	0	GCCCAGGGTTTTCCCAGTCACGACGGAACGATTTTCTGCTGAATTTCCCAAAGAGGGCCCCAGCATCCTGAGGATCCAGCAGGTAGTGCGAGGAGATTCGGCAGCTTATTTCTGTGCCAGCTCACCGACCGACGATAATTCACCCCTCCACTTTGGGAACGGGACCAGGCTCACTGTGACAGAGGACCTGAACAAGGTGTTCCCACCCGAGGTCGCTGTGTTTGAGCCATCAGAAGCA	GCCCAGGGTTTTCCCAGTCACGACTCCAGAAGGCAAGAAAATCCGCCAACCTTGTCATCTCCGCTTCACAACTGGGGGACTCAGCAATGTATTTCTGTGCAATGAGAGAGGGTAACACCAATGCAGGCAAATCAACCTTTGGGGATGGGACTACGCTCACTGTGAAGCCAAATATCCAGAACCCTGACCCTGCCGTGTACCAGCTGAGAGACTCTAAAT	GCCCAGGGTTTTCCCAGTCACGACGGCAAGGCCAAAGAGTCACCGTTTTATTGAATAAGACAGTGAAACATCTCTCTCTGCAAATTGCAGCTACTCAACCTGGAGACTCAGCTGTCTACTTTTGTGCAGAGATGGCTAGGGGAGGAGGTGCTGACGGACTCACCTTTGGCAAAGGGACTCATCTAATCATCCAGCCCTATATCCAGAACCCTGACCCTGCCGTGTACCAGCTGAGAGACTCTAAAT	89781	46281	181	1909	2386	2628	580	-106
93774-1-05	A	Lymphocytes+/ Singlets+/ Live Dump-CD3+/ CD3+TCRab+/ CD4+_OR_CD8+/ CD69+/ CD154+_AND_OR_CD137+	ESAT-6/CFP-10 6 hrs	TST persistent neg.	GOOD	TRBV3-1	NA	TRBJ2-7	CASSPTSFYEQYF	0.898	2110	TRAV14/DV4	TRAJ27	CAMRENTNAGKSTF	0.883	1803	NA	NA	NA	NA	0	1	3	0	0	0	0	451	0	0	0	0	2	1	788	0	1	0	GCCCAGGGTTTTCCCAGTCACGACTCTCACCTAAATCTCCAGACAAAGCTCACTTAAATCTTCACATCAATTCCCTGGAGCTTGGTGACTCTGCTGTGTATTTCTGTGCCAGCAGTCCGACTAGTTTCTACGAGCAGTACTTCGGGCCGGGCACCAGGCTCACGGTCACAGAGGACCTGAACAAGGTGTTCCCACCCGAGGTCGCTGTGTTTGAGCCATCAGAAGCA	GCCCAGGGTTTTCCCAGTCACGACTCCAGAAGGCAAGAAAATCCGCCAACCTTGTCATCTCCGCTTCACAACTGGGGGACTCAGCAATGTACTTCTGTGCAATGAGAGAGAACACCAATGCAGGCAAATCAACCTTTGGGGATGGGACTACGCTCACTGTGAAGCCAAATATCCAGAACCCTGACCCTGCCGTGTACCAGCTGAGAGACTCTAAAT	NA	100757	68816	172	4235	4131	9152	154	-407
93774-1-05	A	Lymphocytes+/ Singlets+/ Live Dump-CD3+/ CD3+TCRab+/ CD4+_OR_CD8+/ CD69+/ CD154+_AND_OR_CD137+	ESAT-6/CFP-10 6 hrs	TST persistent neg.	GOOD	TRBV3-1	NA	TRBJ2-7	CASSPTSFYEQYF	0.902	3016	TRAV14/DV4	TRAJ27	CAMRENTNAGKSTF	0.889	2731	NA	NA	NA	NA	0	0	0	0	0	0	0	542	0	0	0	0	1349	0	0	0	199	1345	AGCCAGGGTTTTCCCAGTCACGACTCTCACCTAAATCTCCAGACAAAGCTCACTTAAATCTTCACATCAATTCCCTGGAGCTTGGTGACTCTGCTGTGTATTTCTGTGCCAGCAGTCCGACTAGTTTCTACGAGCAGTACTTCGGGCCGGGCACCAGGCTCACGGTCACAGAGGACCTGAACAAGGTGTTCCCACCCGAGGTCGCTGTGTTTGAGCCATCAGAAGCA	AGCCAGGGTTTTCCCAGTCACGACTCCAGAAGGCAAGAAAATCCGCCAACCTTGTCATCTCCGCTTCACAACTGGGGGACTCAGCAATGTACTTCTGTGCAATGAGAGAGAACACCAATGCAGGCAAATCAACCTTTGGGGATGGGACTACGCTCACTGTGAAGCCAAATATCCAGAACCCTGACCCTGCCGTGTACCAGCTGAGAGACTCTAAAT	NA	104637	63058	208	4733	2459	8329	292	-48
93506-1-02	A	Lymphocytes+/ Singlets+/ Live Dump-CD3+/ CD3+TCRab+/ CD4+_OR_CD8+/ CD69+/ CD154+_AND_OR_CD137+	ESAT-6/CFP-10 6 hrs	TST persistent neg.	GOOD	TRBV4-1	NA	TRBJ2-3	CASSQDLATTDTQYF	0.857	2000	TRAV3	TRAJ36	CAVRDAGANNLFF	0.686	1424	NA	TRAJ36 15 0	NA	0.173	360	0	1128	1	0	0	0	0	0	0	0	1	0	1	2	0	439	1093	CTCCAGGGTTTTCCCAGTCACGACCCTGAATGCCCCAACAGCTCTCTCTTAAACCTTCACCTACACGCCCTGCAGCCAGAAGACTCAGCCCTGTATCTCTGCGCCAGCAGCCAAGATTTGGCGACCACAGATACGCAGTATTTTGGCCCAGGCACCCGGCTGACAGTGCTCGAGGACCTGAAAAACGTGTTCCCACCCGAGGTCGCTGTGTTTGAGCCATCAGAAGCA	CTCCAGGGTTTTCCCAGTCACGACCTTTGAAGCTGAATTTAACAAGAGCCAAACCTCCTTCCACCTGAAGAAACCATCTGCCCTTGTGAGCGACTCCGCTTTGTACTTCTGTGCTGTGAGAGACGCGGGGGCAAACAACCTCTTCTTTGGGACTGGAACGAGACTCACCGTTATTCCCTATATCCAGAACCCTGACCCTGCCGTGTACCAGCTGAGAGACTCTAAAT	NA	104281	74459	214	2451	3662	3402	23	282
93506-1-02	A	Lymphocytes+/ Singlets+/ Live Dump-CD3+/ CD3+TCRab+/ CD4+_OR_CD8+/ CD69+/ CD154+_AND_OR_CD137+	ESAT-6/CFP-10 6 hrs	TST persistent neg.	GOOD	TRBV4-1	NA	TRBJ2-5	CASSQGDFNRRTQYF	0.873	3006	TRAV26-1	TRAJ48	CIVRVVSNFGNEKLTF	0.774	507	NA	NA	NA	NA	0	0	28	0	0	0	0	0	0	0	0	0	0	0	0	0	0	0	TGCCAGGGTTTTCCCAGTCACGACCCTGAATGCCCCAACAGCTCTCTCTTAAACCTTCACCTACACGCCCTGCAGCCAGAAGACTCAGCCCTGTATCTCTGCGCCAGCAGCCAAGGGGACTTTAACAGAAGGACCCAGTACTTCGGGCCAGGCACGCGGCTCCTGGTGCTCGAGGACCTGAAAAACGTGTTCCCACCCGAGGTCGCTGTGTTTGAGCCATCAGAAGCA	TGCCAGGGTTTTCCCAGTCACGACCAGAAGACAGAAAGTCCAGCACCTTGATCCTGCCCCACGCTACGCTGAGAGACACTGCTGTGTACTATTGCATCGTCAGAGTTGTATCTAACTTTGGAAATGAGAAATTAACCTTTGGGACTGGAACAAGACTCACCATCATACCCAATATCCAGAACCCTGACCCTGCCGTGTACCAGCTGAGAGACTCTAAAT	NA	98020	48200	310	4873	1474	4990	310	269
93506-1-02	A	Lymphocytes+/ Singlets+/ Live Dump-CD3+/ CD3+TCRab+/ CD4+_OR_CD8+/ CD69+/ CD154+_AND_OR_CD137+	ESAT-6/CFP-10 6 hrs	TST persistent neg.	GOOD	TRBV3-1	NA	TRBJ2-5	CASSQGVTVRKTQYF	0.824	4407	TRAV20	TRAJ42	CAVLGGSQGNLIF	0.549	2708	TRAV25	TRAJ37	NA	0.386	1903	0	1	0	85	0	0	91	0	0	0	0	412	1	545	479	1	628	GGCCAGGGTTTTCCCAGTCACGACTCTCACCTAAATCTCCAGACAAAGCTCACTTAAATCTTCACATCAATTCCCTGGAGCTTGGTGACTCTGCTGTGTATTTCTGTGCCAGCAGCCAAGGGGTCACAGTCCGAAAGACCCAGTACTTCGGGCCAGGCACGCGGCTCCTGGTGCTCGAGGACCTGAAAAACGTGTTCCCACCCGAGGTCGCTGTGTTTGAGCCATCAGAAGCA	GGCCAGGGTTTTCCCAGTCACGACGCCACATTAACAAAGAAGGAAAGCTTTCTGCACATCACAGCCCCTAAACCTGAAGACTCAGCCACTTATCTCTGTGCTGTCCTAGGAGGAAGCCAAGGAAATCTCATCTTTGGAAAAGGCACTAAACTCTCTGTTAAACCAAATATCCAGAACCCTGACCCTGCCGTGTACCAGCTGAGAGACTCTAAAT	NA	98473	47190	320	9524	911	1758	999	530
92527-1-02	B	Lymphocytes+/ Singlets+/ Live Dump-CD3+/ CD3+TCRab+/ CD4+_OR_CD8+/ CD69+/ CD154+_AND_OR_CD137+	ESAT-6/CFP-10 6 hrs	TST persistent neg.	GOOD	TRBV4-3	NA	TRBJ2-2	CASSQKARGTLTGELFF	0.807	1474	TRAV27	TRAJ49	CAVNTGNQFYF	0.911	2342	NA	NA	NA	NA	0	0	1147	0	0	0	0	0	0	0	0	0	1	0	1	0	216	1407	ACCCAGGGTTTTCCCAGTCACGACCCTGAATGCCCCAACAGCTCTCACTTATTCCTTCACCTACACACCCTGCAGCCAGAAGACTCGGCCCTGTATCTCTGCGCCAGCAGCCAAAAAGCAAGGGGGACCCTCACCGGGGAGCTGTTTTTTGGAGAAGGCTCTAGGCTGACCGTACTGGAGGACCTGAAAAACGTGTTCCCACCCGAGGTCGCTGTGTTTGAGCCATCAGAAGCA	ACCCAGGGTTTTCCCAGTCACGACACTAACCTTTCAGTTTGGTGATGCAAGAAAGGACAGTTCTCTCCACATCACTGCGGCCCAGCCTGGTGATACAGGCCTCTACCTCTGTGCAGTGAACACCGGTAACCAGTTCTATTTTGGGACAGGGACAAGTTTGACGGTCATTCCAAATATCCAGAACCCTGACCCTGCCGTGTACCAGCTGAGAGACTCTAAAT	NA	76867	75006	146	1842	7046	3258	146	-124
93506-1-02	A	Lymphocytes+/ Singlets+/ Live Dump-CD3+/ CD3+TCRab+/ CD4+_OR_CD8+/ CD69+/ CD154+_AND_OR_CD137+	ESAT-6/CFP-10 6 hrs	TST persistent neg.	GOOD	TRBV3-1	NA	TRBJ2-1	CASSRGGDEQFF	0.842	3239	TRAV19	TRAJ44	NA	0.373	2357	TRAV9-2	TRAJ54	CALSQGAQKLVF	0.236	1491	0	1255	0	0	0	0	0	0	0	0	0	0	0	0	0	1587	0	GGCCAGGGTTTTCCCAGTCACGACTCTCACCTAAATCTCCAGACAAAGCTCACTTAAATCTTCACATCAATTCCCTGGAGCTTGGTGACTCTGCTGTGTATTTCTGTGCCAGCAGCCGGGGGGGGGATGAGCAGTTCTTCGGGCCAGGGACACGGCTCACCGTGCTAGAGGACCTGAAAAACGTGTTCCCACCCGAGGTCGCTGTGTTTGAGCCATCAGAAGCA	NA	GGCCAGGGTTTTCCCAGTCACGACGAAACCACTTCTTTCCACTTGGAGAAAGGCTCAGTTCAAGTGTCAGACTCAGCGGTGTACTTCTGTGCTCTGAGCCAGGGAGCCCAGAAGCTGGTATTTGGCCAAGGAACCAGGCTGACTATCAACCCAAATATCCAGAACCCTGACCCTGCCGTGTACCAGCTGAGAGACTCTAAAT	83565	59894	3764	5012	275	5733	29	6
93506-1-02	A	Lymphocytes+/ Singlets+/ Live Dump-CD3+/ CD3+TCRab+/ CD4+_OR_CD8+/ CD69+/ CD154+_AND_OR_CD137+	ESAT-6/CFP-10 6 hrs	TST persistent neg.	GOOD	TRBV12-3	NA	TRBJ2-3	CASSRIRGTDTQYF	0.84	1959	TRAV26-1	TRAJ30	CIARPREDKIIF	0.862	1582	NA	NA	NA	NA	0	0	2648	0	0	0	0	0	0	0	0	0	0	0	0	0	2	0	ACCCAGGGTTTTCCCAGTCACGACGCTAAGATGCCTAATGCATCATTCTCCACTCTGAAGATCCAGCCCTCAGAACCCAGGGACTCAGCTGTGTACTTCTGTGCCAGCAGCCGTATTCGTGGCACAGATACGCAGTATTTTGGCCCAGGCACCCGGCTGACAGTGCTCGAGGACCTGAAAAACGTGTTCCCACCCGAGGTCGCTGTGTTTGAGCCATCAGAAGCA	ACCCAGGGTTTTCCCAGTCACGACCAGAAGACAGAAAGTCCAGCACCTTGATCCTGCCCCACGCTACGCTGAGAGACACTGCTGTGTACTATTGCATCGCCCGGCCTAGGGAGGACAAGATCATCTTTGGAAAAGGGACACGACTTCATATTCTCCCCAATATCCAGAACCCTGACCCTGCCGTGTACCAGCTGAGAGACTCTAAAT	NA	NA	NA	NA	NA	NA	NA	NA	NA
93774-1-05	A	Lymphocytes+/ Singlets+/ Live Dump-CD3+/ CD3+TCRab+/ CD4+_OR_CD8+/ CD69+/ CD154+_AND_OR_CD137+	ESAT-6/CFP-10 6 hrs	TST persistent neg.	GOOD	TRBV27	NA	TRBJ2-6	CASSRLNRGTGGANVLTF	0.819	2473	TRAV25	TRAJ42	CAAPDYGGSQGNLIF	0.886	2168	NA	NA	NA	NA	0	0	354	0	0	0	0	1	0	0	0	0	2	0	5	0	1197	1	ACCCAGGGTTTTCCCAGTCACGACTACAAAGTCTCTCGAAAAGAGAAGAGGAATTTCCCCCTGATCCTGGAGTCGCCCAGCCCCAACCAGACCTCTCTGTACTTCTGTGCCAGCAGTAGACTAAACAGGGGAACGGGTGGGGCCAACGTCCTGACTTTCGGGGCCGGCAGCAGGCTGACCGTGCTGGAGGACCTGAAAAACGTGTTCCCACCCGAGGTCGCTGTGTTTGAGCCATCAGAAGCA	ACCCAGGGTTTTCCCAGTCACGACGTTTGGAGAAGCAAAAAAGAACAGCTCCCTGCACATCACAGCCACCCAGACTACAGATGTAGGAACCTACTTCTGTGCAGCTCCCGATTATGGAGGAAGCCAAGGAAATCTCATCTTTGGAAAAGGCACTAAACTCTCTGTTAAACCAAATATCCAGAAGCCTGACCCTGCCGTGTACCAGCTGAGAGACTCTAAAT	NA	94947	66853	185	4158	7971	2531	319	341
93774-1-05	A	Lymphocytes+/ Singlets+/ Live Dump-CD3+/ CD3+TCRab+/ CD4+_OR_CD8+/ CD69+/ CD154+_AND_OR_CD137+	ESAT-6/CFP-10 6 hrs	TST persistent neg.	GOOD	TRBV27	NA	TRBJ2-6	CASSRLNRGTGGANVLTF	0.814	2620	TRAV25	TRAJ42	CAAPDYGGSQGNLIF	0.884	2458	NA	NA	NA	NA	0	0	1	0	0	0	0	0	0	0	0	0	704	603	2	0	62	821	TGCCAGGGTTTTCCCAGTCACGACTACAAAGTCTCTCGAAAAGAGAAGAGGAATTTCCCCCTGATCCTGGAGTCGCCCAGCCCCAACCAGACCTCTCTGTACTTCTGTGCCAGCAGTAGACTAAACAGGGGAACGGGTGGGGCCAACGTCCTGACTTTCGGGGCCGGCAGCAGGCTGACCGTGCTGGAGGACCTGAAAAACGTGTTCCCACCCGAGGTCGCTGTGTTTGAGCCATCAGAAGCA	TGCCAGGGTTTTCCCAGTCACGACGTTTGGAGAAGCAAAAAAGAACAGCTCCCTGCACATCACAGCCACCCAGACTACAGATGTAGGAACCTACTTCTGTGCAGCTCCCGATTATGGAGGAAGCCAAGGAAATCTCATCTTTGGAAAAGGCACTAAACTCTCTGTTAAACCAAATATCCAGAAGCCTGACCCTGCCGTGTACCAGCTGAGAGACTCTAAAT	NA	117272	71193	689	8115	12665	5145	480	131
93506-1-02	A	Lymphocytes+/ Singlets+/ Live Dump-CD3+/ CD3+TCRab+/ CD4+_OR_CD8+/ CD69+/ CD154+_AND_OR_CD137+	ESAT-6/CFP-10 6 hrs	TST persistent neg.	GOOD	TRBV4-1	NA	TRBJ2-3	CASSRQGGSSTDTQYF	0.85	2756	TRAV19	TRAJ44	CALRVSGTASKLTF	0.546	2688	TRAV13-1	TRAJ30	NA	0.351	1727	0	0	0	0	0	0	0	0	0	0	0	494	0	662	0	0	0	AGCCAGGGTTTTCCCAGTCACGACCCTGAATGCCCCAACAGCTCTCTCTTAAACCTTCACCTACACGCCCTGCAGCCAGAAGACTCAGCCCTGTATCTCTGCGCCAGCAGCCGCCAAGGGGGATCTAGCACAGATACGCAGTATTTTGGCCCAGGCACCCGGCTGACAGTGCTCGAGGACCTGAAAAACGTGTTCCCACCCGAGGTCGCTGTGTTTGAGCCATCAGAAGCA	AGCCAGGGTTTTCCCAGTCACGACTCCACCAGTTCCTTCAACTTCACCATCACAGCCTCACAAGTCGTGGACTCAGCAGTATACTTCTGTGCTCTGAGGGTCTCCGGCACTGCCAGTAAACTCACCTTTGGGACTGGAACAAGACTTCAGGTCACGCTCGATATCCAGAACCCTGACCCTGCCGTGTACCAGCTGAGAGACTCTAAAT	NA	101546	61536	212	3199	903	5384	452	148
92527-1-02	B	Lymphocytes+/ Singlets+/ Live Dump-CD3+/ CD3+TCRab+/ CD4+_OR_CD8+/ CD69+/ CD154+_AND_OR_CD137+	ESAT-6/CFP-10 6 hrs	TST persistent neg.	GOOD	TRBV12-3	NA	TRBJ2-1	CASSRYGLADISYNEQFF	0.841	2810	TRAV8-2	TRAJ13	CAVSVTGGYQKVTF	0.823	2302	NA	NA	NA	NA	0	0	0	0	0	0	0	0	0	0	0	0	0	0	0	0	742	703	AGCCAGGGTTTTCCCAGTCACGACGCTAAGATGCCTAATGCATCATTCTCCACTCTGAAGATCCAGCCCTCAGAACCCAGGGACTCAGCTGTGTACTTCTGTGCCAGCAGTCGCTACGGACTAGCGGATATCTCCTACAATGAGCAGTTCTTCGGGCCAGGGACACGGCTCACCGTGCTAGAGGACCTGAAAAACGTGTTCCCACCCGAGGTCGCTGTGTTTGAGCCATCAGAAGCA	AGCCAGGGTTTTCCCAGTCACGACGCATCAACGGTTTTGAGGCTGAATTTAAGAAGAGTGAAACCTCCTTCCACCTGACGAAACCCTCAGCCCATATGAGCGACGCGGCTGAGTACTTCTGTGCTGTGAGCGTTACTGGGGGTTACCAGAAAGTTACCTTTGGAACTGGAACAAAGCTCCAAGTCATCCCAAATATCCAGAACCCTGACCCTGCCGTGTACCAGCTGAGAGACTCTAAAT	NA	90626	51767	83	23	133	4667	377	7516
93774-1-05	A	Lymphocytes+/ Singlets+/ Live Dump-CD3+/ CD3+TCRab+/ CD4+_OR_CD8+/ CD69+/ CD154+_AND_OR_CD137+	ESAT-6/CFP-10 6 hrs	TST persistent neg.	GOOD	TRBV7-2	NA	TRBJ1-6	CASSSEHRVGALHF	0.821	2594	TRAV13-1	TRAJ23	CAAYNQGGKLIF	0.915	2997	NA	NA	NA	NA	0	0	2482	0	0	0	0	0	0	0	0	2	2075	0	1	0	1	2746	TGCCAGGGTTTTCCCAGTCACGACTCTCCACTCTGACGATCCAGCGCACACAGCAGGAGGACTCGGCCGTGTATCTCTGTGCCAGCAGCTCCGAACACAGGGTAGGAGCCCTCCACTTTGGGAACGGGACCAGGCTCACTGTGACAGAGGACCTGAACAAGGTGTTCCCACCCGAGGTCGCTGTGTTTGAGCCATCAGAAGCA	TGCCAGGGTTTTCCCAGTCACGACGACATTCGTTCAAATGTGGGCGAAAAGAAAGACCAACGAATTGCTGTTACATTGAACAAGACAGCCAAACATTTCTCCCTGCACATCACAGAGACCCAACCTGAAGACTCGGCTGTCTACTTCTGTGCAGCTTATAACCAGGGAGGAAAGCTTATCTTCGGACAGGGAACGGAGTTATCTGTGAAACCCAATATCCAGAAGCCTGACCCTGCCGTGTACCAGCTGAGAGACTCTAAAT	NA	79546	66899	438	6483	2724	5341	403	652
93774-1-05	A	Lymphocytes+/ Singlets+/ Live Dump-CD3+/ CD3+TCRab+/ CD4+_OR_CD8+/ CD69+/ CD154+_AND_OR_CD137+	ESAT-6/CFP-10 6 hrs	TST persistent neg.	GOOD	TRBV5-6	NA	TRBJ2-7	CASSSGAYYEQYF	0.816	2134	TRAV8-6	TRAJ52	CAVSDRAGGTSYGKLTF	0.493	1782	TRAV23/DV6	TRAJ49	CAAYLPGNQFYF	0.398	1438	0	0	0	0	0	0	0	0	0	0	0	2	1	933	0	784	6	ACCCAGGGTTTTCCCAGTCACGACCTCTGAGCTGAATGTGAACGCCTTGTTGCTGGGGGACTCGGCCCTCTATCTCTGTGCCAGCAGCTCCGGGGCCTACTACGAGCAGTACTTCGGGCCGGGCACCAGGCTCACGGTCACAGAGGACCTGAAAAACGTGTTCCCACCCGAGGTCGCTGTGTTTGAGCCATCAGAAGCA	ACCCAGGGTTTTCCCAGTCACGACGCATCAACGGTTTTGAGGCTGAATTTAACAAGAGTCAAACTTCCTTCCACTTGAGGAAACCCTCAGTCCATATAAGCGACACGGCTGAGTACTTCTGTGCTGTGAGTGATCGGGCTGGTGGTACTAGCTATGGAAAGCTGACATTTGGACAAGGGACCATCTTGACTGTCCATCCAAATATCCAGAACCCTGACCCTGCCGTGTACCAGCTGAGAGACTCTAAAT	ACCCAGGGTTTTCCCAGTCACGACCACAATCTCCTTCAATAAAAGTGCCAAGCAGTTCTCATTGCATATCATGGATTCCCAGCCTGGAGACTCAGCCACCTACTTCTGTGCAGCCTACTTGCCGGGTAACCAGTTCTATTTTGGGACAGGGACAAGTTTGACGGTCATTCCAAATATCCAGAAGCCTGACCCTGCCGTGTACCAGCTGAGAGACTCTAAAT	83522	45343	168	2416	350	6478	473	53
92527-1-02	B	Lymphocytes+/ Singlets+/ Live Dump-CD3+/ CD3+TCRab+/ CD4+_OR_CD8+/ CD69+/ CD154+_AND_OR_CD137+	ESAT-6/CFP-10 6 hrs	TST persistent neg.	GOOD	TRBV7-3	NA	TRBJ2-3	CASSSGPGTDTQYF	0.832	2644	TRAV26-2	TRAJ53	CILNSGGSNYKLTF	0.826	1337	TRAV12-3	TRAJ3	CAMSELSGSSASKIIF	0.107	174	0	240	0	10	0	0	0	0	0	0	674	0	0	0	0	675	0	GGCCAGGGTTTTCCCAGTCACGACCGGTTCTTTGCAGTCAGGCCTGAGGGATCCGTCTCTACTCTGAAGATCCAGCGCACAGAGCGGGGGGACTCAGCCATGTATCTCTGTGCCAGCAGCTCCGGGCCTGGCACAGATACGCAGTATTTTGGCCCAGGCACCCGGCTGACAGTGCTCGAGGACCTGAAAAACGTGTTCCCACCCGAGGTCGCTGTGTTTGAGCCATCAGAAGCA	GGCCAGGGTTTTCCCAGTCACGACATCGCTGAAGACAGAAAGTCCAGTACCATGATCCTGCACCGTGTTACCTTGAGAGATGCTCCTGTGTACTACTGCATCCTGAATAGTGGAGGTAGCAACTATAAACTGACATTTGGAAAAGGAACTCTCTTAACCGTGAATCCAAATATCCAGAACCCTGACCCTGCCGTGTACCAGCTGAGAGACTCTAAAT	GGCCAGGGTTTTCCCAGTCACGACGAAGATGGAAGGTTTACAGCACAGGTCGATAAATCCAGCAAGTATATCTCCTTGTTCATCAGAGACTCACAGCCCAGTGATTCAGCCACCTACCTCTGTGCAATGAGCGAGCTATCAGGAAGCAGTGCTTCCAAGATAATCTTTGGATCAGGGACCAGACTCAGCATCCGGCCAAATATCCAGAAGCCTGACCCTGCCGTGTACCAGCTGAGAGACTCTAAAT	98963	47881	696	24146	707	2536	1055	1075
92527-1-02	B	Lymphocytes+/ Singlets+/ Live Dump-CD3+/ CD3+TCRab+/ CD4+_OR_CD8+/ CD69+/ CD154+_AND_OR_CD137+	ESAT-6/CFP-10 6 hrs	TST persistent neg.	GOOD	TRBV6-5	NA	TRBJ2-7	CASSSGPSYEQYF	0.818	2491	TRAV12-3	TRAJ34	CAMSAQTDKLIF	0.813	1606	NA	NA	NA	NA	0	0	0	0	0	1	0	0	0	0	0	0	0	1	0	0	0	0	CTCCAGGGTTTTCCCAGTCACGACGTCTCCAGATCAACCACAGAGGATTTCCCGCTCAGGCTGCTGTCGGCTGCTCCCTCCCAGACATCTGTGTACTTCTGTGCCAGCAGTTCCGGACCAAGCTACGAGCAGTACTTCGGGCCGGGCACCAGGCTCACGGTCACAGAGGACCTGAAAAACGTGTTCCCACCCGAGGTCGCTGTGTTTGAGCCATCAGAAGCA	CTCCAGGGTTTTCCCAGTCACGACGAAGATGGAAGGTTTACAGCACAGGTCGATAAATCCAGCAAGTATATCTCCTTGTTCATCAGAGACTCACAGCCCAGTGATTCAGCCACCTACCTCTGTGCAATGAGCGCCCAGACCGACAAGCTCATCTTTGGGACTGGGACCAGATTACAAGTCTTTCCAAATATCCAGAAGCCTGACCCTGCCGTGTACCAGCTGAGAGACTCTAAAT	NA	97131	59280	-264	1652	1630	3213	-243	-274
93506-1-02	A	Lymphocytes+/ Singlets+/ Live Dump-CD3+/ CD3+TCRab+/ CD4+_OR_CD8+/ CD69+/ CD154+_AND_OR_CD137+	ESAT-6/CFP-10 6 hrs	TST persistent neg.	GOOD	TRBV5-1	NA	TRBJ2-3	CASSSGRPSTDTQYF	0.854	3712	TRAV26-2	TRAJ15	CILRDQAGTALIF	0.868	2743	NA	NA	NA	NA	0	0	0	0	0	0	0	0	0	0	0	0	969	0	1750	0	0	1561	GCCCAGGGTTTTCCCAGTCACGACCGATTCTCAGGGCGCCAGTTCTCTAACTCTCGCTCTGAGATGAATGTGAGCACCTTGGAGCTGGGGGACTCGGCCCTTTATCTTTGCGCCAGCAGCTCCGGGAGACCTAGCACAGATACGCAGTATTTTGGCCCAGGCACCCGGCTGACAGTGCTCGAGGACCTGAAAAACGTGTTCCCACCCGAGGTCGCTGTGTTTGAGCCATCAGAAGCA	GCCCAGGGTTTTCCCAGTCACGACATCGCTGAAGACAGAAAGTCCAGTACCTTGATCCTGCACCGTGCTACCTTGAGAGATGCTGCTGTGTACTACTGCATCCTGAGAGACCAGGCAGGAACTGCTCTGATCTTTGGGAAGGGAACCACCTTATCAGTGAGTTCCAATATCCAGAACCCTGACCCTGCCGTGTACCAGCTGAGAGACTCTAAAT	NA	93465	68575	159	2275	1741	3618	1310	316
93774-1-05	A	Lymphocytes+/ Singlets+/ Live Dump-CD3+/ CD3+TCRab+/ CD4+_OR_CD8+/ CD69+/ CD154+_AND_OR_CD137+	ESAT-6/CFP-10 6 hrs	TST persistent neg.	GOOD	TRBV5-1	NA	TRBJ1-1	CASSSGTGRNMNTEAFF	0.861	2889	TRAV14/DV4	TRAJ43	CAMRGNNDMRF	0.516	1673	TRAV21	TRAJ37	NA	0.41	1328	918	0	0	0	0	0	0	0	0	0	0	0	433	889	0	1	2	TGCCAGGGTTTTCCCAGTCACGACCGATTCTCAGGGCGCCAGTTCTCTAACTCTCGCTCTGAGATGAATGTGAGCACCTTGGAGCTGGGGGACTCGGCCCTTTATCTTTGCGCCAGCAGTTCCGGGACAGGGCGTAATATGAACACTGAAGCTTTCTTTGGACAAGGCACCAGACTCACAGTTGTAGAGGACCTGAACAAGGTGTTCCCACCCGAGGTCGCTGTGTTTGAGCCATCAGAAGCA	TGCCAGGGTTTTCCCAGTCACGACTCCAGAAGGCAAGAAAATCCGCCAACCTTGTCATCTCCGCTTCACAACTGGGGGACTCAGCAATGTACTTCTGTGCAATGAGAGGGAACAATGACATGCGCTTTGGAGCAGGGACCAGACTGACAGTAAAACCAAATATCCAGAACCCTGACCCTGCCGTGTACCAGCTGAGAGACTCTAAAT	NA	86277	65064	598	2635	1343	5857	120	538
92527-1-02	B	Lymphocytes+/ Singlets+/ Live Dump-CD3+/ CD3+TCRab+/ CD4+_OR_CD8+/ CD69+/ CD154+_AND_OR_CD137+	ESAT-6/CFP-10 6 hrs	TST persistent neg.	GOOD	TRBV6-2	NA	TRBJ1-5	CASSSLFRDRGSNQPQHF	0.835	1972	TRAV26-2	TRAJ37	CILRSSNTGKLIF	0.414	173	NA	NA	NA	NA	0	0	0	0	0	0	0	0	0	0	0	0	0	1540	1	0	1763	0	GCCCAGGGTTTTCCCAGTCACGACCCCTGATGGCTACAATGTCTCCAGATTAAAAAAACAGAATTTCCTGCTGGGGTTGGAGTCGGCTGCTCCCTCCCAAACATCTGTGTACTTCTGTGCCAGCAGTTCCTTATTCCGGGACAGGGGAAGCAATCAGCCCCAGCATTTTGGTGATGGGACTCGACTCTCCATCCTAGAGGACCTGAACAAGGTGTTCCCACCCGAGGTCGCTGTGTTTGAGCCATCAGAAGCA	GCCCAGGGTTTTCCCAGTCACGACATCGCTGAAGACAGAAAGTCCAGTACCTTGATCCTGCACCGTGCTACCTTGAGAGATGCTGCTGTGTACTACTGCATCCTCCGCTCTAGCAACACAGGCAAACTAATCTTTGGGCAAGGGACAACTTTACAAGTAAAACCAGATATCCAGAACCCTGACCCTGCCGTGTACCAGCTGAGAGACTCTAAAT	NA	80260	50701	640	6640	489	3546	1293	6
93506-1-02	A	Lymphocytes+/ Singlets+/ Live Dump-CD3+/ CD3+TCRab+/ CD4+_OR_CD8+/ CD69+/ CD154+_AND_OR_CD137+	ESAT-6/CFP-10 6 hrs	TST persistent neg.	GOOD	TRBV5-1	NA	TRBJ1-1	CASSSQGGLAFF	0.848	2210	TRAV20	TRAJ52	CAVQGEDGGTSYGKLTF	0.849	3683	NA	NA	NA	NA	0	0	0	0	0	0	0	0	0	0	0	0	537	0	868	0	146	584	ACCCAGGGTTTTCCCAGTCACGACCGATTCTCAGGGCGCCAGTTCTCTAACTCTCGCTCTGAGATGAATGTGAGCACCTTGGAGCTGGGGGACTCGGCCCTTTATCTTTGCGCCAGCAGCTCGCAAGGGGGGTTAGCTTTCTTTGGACAAGGCACCAGACTCACAGTTGTAGAGGACCTGAACAAGGTGTTCCCACCCGAGGTCGCTGTGTTTGAGCCATCAGAAGCA	ACCCAGGGTTTTCCCAGTCACGACGCCACATTAACAAAGAAGGAAAGCTTTCTGCACATCACAGCCCCTAAACCTGAAGACTCAGCCACTTATCTCTGTGCTGTGCAGGGGGAGGATGGTGGTACTAGCTATGGAAAGCTGACATTTGGACAAGGGACCATCTTGACTGTCCATCCAAATATCCAGAACCCTGACCCTGCCGTGTACCAGCTGAGAGACTCTAAAT	NA	94649	52503	345	1624	2630	4300	275	-23
92527-1-02	B	Lymphocytes+/ Singlets+/ Live Dump-CD3+/ CD3+TCRab+/ CD4+_OR_CD8+/ CD69+/ CD154+_AND_OR_CD137+	ESAT-6/CFP-10 6 hrs	TST persistent neg.	GOOD	TRBV3-1	NA	TRBJ1-5	CASSSSSGSRQPQHF	0.827	2255	TRAV8-3	TRAJ49	CAVGSITGNQFYF	0.83	1926	NA	NA	NA	NA	0	0	0	0	0	0	0	0	0	0	0	0	1020	315	1004	0	663	0	AGCCAGGGTTTTCCCAGTCACGACTCTCACCTAAATCTCCAGACAAAGCTCACTTAAATCTTCACATCAATTCCCTGGAGCTTGGTGACTCTGCTGTGTATTTCTGTGCCAGCAGCTCCAGCTCCGGGAGCAGGCAGCCCCAGCATTTTGGTGATGGGACTCGACTCTCCATCCTAGAGGACCTGAACAAGGTGTTCCCACCCGAGGTCGCTGTGTTTGAGCCATCAGAAGCA	AGCCAGGGTTTTCCCAGTCACGACCCTTCAATCTGAGGAAACCCTCTGTGCATTGGAGTGATGCTGCTGAGTACTTCTGTGCTGTGGGCTCTATCACCGGTAACCAGTTCTATTTTGGGACAGGGACAAGTTTGACGGTCATTCCAAATATCCAGAAGCCTGACCCTGCCGTGTACCAGCTGAGAGACTCTAAAT	NA	101411	54755	126	6239	2675	4215	1650	96
92527-1-02	B	Lymphocytes+/ Singlets+/ Live Dump-CD3+/ CD3+TCRab+/ CD4+_OR_CD8+/ CD69+/ CD154+_AND_OR_CD137+	ESAT-6/CFP-10 6 hrs	TST persistent neg.	GOOD	TRBV3-1	NA	TRBJ1-5	CASSSSSGSRQPQHF	0.819	2487	TRAV8-3	TRAJ49	CAVGSITGNQFYF	0.832	2165	NA	NA	NA	NA	0	0	0	17	0	0	0	0	0	0	0	0	0	0	39	37	0	0	ACCCAGGGTTTTCCCAGTCACGACTCTCACCTAAATCTCCAGACAAAGCTCACTTAAATCTTCACATCAATTCCCTGGAGCTTGGTGACTCTGCTGTGTATTTCTGTGCCAGCAGCTCCAGCTCCGGGAGCAGGCAGCCCCAGCATTTTGGTGATGGGACTCGACTCTCCATCCTAGAGGACCTGAACAAGGTGTTCCCACCCGAGGTCGCTGTGTTTGAGCCATCAGAAGCA	ACCCAGGGTTTTCCCAGTCACGACCCTTCAATCTGAGGAAACCCTCTGTGCATTGGAGTGATGCTGCTGAGTACTTCTGTGCTGTGGGCTCTATCACCGGTAACCAGTTCTATTTTGGGACAGGGACAAGTTTGACGGTCATTCCAAATATCCAGAAGCCTGACCCTGCCGTGTACCAGCTGAGAGACTCTAAAT	NA	92147	57131	81	2079	1540	5275	2587	-26
93506-1-02	A	Lymphocytes+/ Singlets+/ Live Dump-CD3+/ CD3+TCRab+/ CD4+_OR_CD8+/ CD69+/ CD154+_AND_OR_CD137+	ESAT-6/CFP-10 6 hrs	TST persistent neg.	GOOD	TRBV7-3	NA	TRBJ2-1	CASSSTSGGHNEQFF	0.809	1398	TRAV8-2	TRAJ57	CAVKTQGGSEKLVF	0.78	801	NA	NA	NA	NA	0	0	0	0	0	0	0	0	0	0	0	0	0	124	138	0	133	0	CTCCAGGGTTTTCCCAGTCACGACCGGTTCTTTGCAGTCAGGCCTGAGGGATCCGTCTCTACTCTGAAGATCCAGCGCACAGAGCGGGGGGACTCAGCCGTGTATCTCTGTGCCAGCAGCTCTACTAGCGGGGGCCACAATGAGCAGTTCTTCGGGCCAGGGACACGGCTCACCGTGCTAGAGGACCTGAAAAACGTGTTCCCACCCGAGGTCGCTGTGTTTGAGCCATCAGAAGCA	CTCCAGGGTTTTCCCAGTCACGACGCATCAACGGTTTTGAGGCTGAATTTAAGAAGAGTGAAACCTCCTTCCACCTGACGAAACCCTCAGCCCATATGAGCGACGCGGCTGAGTACTTCTGTGCTGTGAAGACTCAGGGCGGATCTGAAAAGCTGGTCTTTGGAAAGGGAACGAAACTGACAGTAAACCCATATATCCAGAACCCTGACCCTGCCGTGTACCAGCTGAGAGACTCTAAAT	NA	110377	53209	554	2001	2036	5442	639	658
93506-1-02	A	Lymphocytes+/ Singlets+/ Live Dump-CD3+/ CD3+TCRab+/ CD4+_OR_CD8+/ CD69+/ CD154+_AND_OR_CD137+	ESAT-6/CFP-10 6 hrs	TST persistent neg.	GOOD	TRBV12-3	NA	TRBJ1-5	CASSTDRAQPQHF	0.835	3327	TRAV26-2	TRAJ45	NA	0.543	2025	TRAV2	TRAJ48	CAVYNEKLTF	0.424	1580	0	672	0	0	0	0	0	0	0	0	0	702	662	48	0	0	883	TGCCAGGGTTTTCCCAGTCACGACGCTAAGATGCCTAATGCATCATTCTCCACTCTGAAGATCCAGCCCTCAGAACCCAGGGACTCAGCTGTGTACTTCTGTGCCAGCAGCACGGACAGGGCTCAGCCCCAGCATTTTGGTGATGGGACTCGACTCTCCATCCTAGAGGACCTGAACAAGGTGTTCCCACCCGAGGTCGCTGTGTTTGAGCCATCAGAAGCA	NA	TGCCAGGGTTTTCCCAGTCACGACACGATACAACATGACCTATGAACGGTTCTCTTCATCGCTGCTCATCCTCCAGGTGCGGGAGGCAGATGCTGCTGTTTACTACTGTGCTGTCTACAATGAGAAATTAACCTTTGGGACTGGAACAAGACTCACCATCATACCCAATATCCAGAACCCTGACCCTGCCGTGTACCAGCTGAGAGACTCTAAAT	92907	66603	198	1749	1814	6735	225	258
92527-1-02	B	Lymphocytes+/ Singlets+/ Live Dump-CD3+/ CD3+TCRab+/ CD4+_OR_CD8+/ CD69+/ CD154+_AND_OR_CD137+	ESAT-6/CFP-10 6 hrs	TST persistent neg.	GOOD	TRBV11-2	TRBD2	TRBJ2-1	CASSTGTSGNYNEQFF	0.855	2187	TRAV29/DV5	TRAJ23	CAAYNQGGKLIF	0.916	2078	NA	NA	NA	NA	0	0	0	0	0	0	0	0	0	0	0	0	0	525	934	0	0	1002	ACCCAGGGTTTTCCCAGTCACGACGCAGAGAGGCTCAAAGGAGTAGACTCCACTCTCAAGATCCAGCCTGCAAAGCTTGAGGACTCGGCCGTGTATCTCTGTGCCAGCAGCACAGGGACTAGCGGGAATTACAATGAGCAGTTCTTCGGGCCAGGGACACGGCTCACCGTGCTAGAGGACCTGAAAAACGTGTTCCCACCCGAGGTCGCTGTGTTTGAGCCATCAGAAGCA	ACCCAGGGTTTTCCCAGTCACGACCTTAAACAAAAGTGCCAAGCACCTCTCTCTGCACATTGTGCCCTCCCAGCCTGGAGACTCTGCAGTGTACTTCTGTGCAGCGTATAACCAGGGAGGAAAGCTTATCTTCGGACAGGGAACGGAGTTATCTGTGAAACCCAATATCCAGAACCCTGACCCTGCCGTGTACCAGCTGAGAGACTCTAAAT	NA	98955	52514	1026	2555	10817	6270	853	281
93506-1-02	A	Lymphocytes+/ Singlets+/ Live Dump-CD3+/ CD3+TCRab+/ CD4+_OR_CD8+/ CD69+/ CD154+_AND_OR_CD137+	ESAT-6/CFP-10 6 hrs	TST persistent neg.	GOOD	TRBV7-2	NA	TRBJ2-3	CASSVAASTDTQYF	0.833	2854	TRAV25	TRAJ9	CAENTGGFKTIF	0.907	1488	NA	NA	NA	NA	0	0	0	6	51	0	349	0	0	0	0	0	269	2	0	1	264	357	ATCCAGGGTTTTCCCAGTCACGACTCTCCACTCTGAAGATCCAGCGCACACAGCAGGAGGACTCGGCCGTGTATCTCTGTGCCAGCAGCGTCGCGGCCAGCACAGATACGCAGTATTTTGGCCCAGGCACCCGGCTGACAGTGCTCGAGGACCTGAAAAACGTGTTCCCACCCGAGGTCGCTGTGTTTGAGCCATCAGAAGCA	ATCCAGGGTTTTCCCAGTCACGACGTTTGGAGAAGCAAAAAAGAACAGCTCCCTGCACATCACAGCCACCCAGACTACAGATGTAGGAACCTACTTCTGTGCGGAAAATACTGGAGGCTTCAAAACTATCTTTGGAGCAGGAACAAGACTATTTGTTAAAGCAAATATCCAGAACCCTGACCCTGCCGTGTACCAGCTGAGAGACTCTAAAT	NA	95249	34995	285	2156	322	4305	339	531
93506-1-02	A	Lymphocytes+/ Singlets+/ Live Dump-CD3+/ CD3+TCRab+/ CD4+_OR_CD8+/ CD69+/ CD154+_AND_OR_CD137+	ESAT-6/CFP-10 6 hrs	TST persistent neg.	GOOD	TRBV9	NA	TRBJ1-1	CASSVAGQGAGEAFF	0.871	3532	TRAV20	TRAJ11	CAVPTGGYSTLTF	0.473	2596	TRAV29/DV5	TRAJ40	NA	0.454	2488	813	677	0	0	0	0	0	0	0	0	0	522	610	666	179	0	576	ATCCAGGGTTTTCCCAGTCACGACCTCCGCACAACAGTTCCCTGACTTGCACTCTGAACTAAACCTGAGCTCTCTGGAGCTGGGGGACTCAGCTTTGTATTTCTGTGCCAGCAGCGTAGCTGGACAGGGGGCTGGTGAAGCTTTCTTTGGACAAGGCACCAGACTCACAGTTGTAGAGGACCTGAACAAGGTGTTCCCACCCGAGGTCGCTGTGTTTGAGCCATCAGAAGCA	ATCCAGGGTTTTCCCAGTCACGACGCCACATTAACAAAGAAGGAAAGCTTTCTGCACATCACAGCCCCTAAACCTGAAGACTCAGCCACTTATCTCTGTGCTGTGCCGACGGGAGGATACAGCACCCTCACCTTTGGGAAGGGGACTATGCTTCTAGTCTCTCCAGATATCCAGAACCCTGACCCTGCCGTGTACCAGCTGAGAGACTCTAAAT	NA	95712	54655	128	1884	5483	4353	-72	-39
93506-1-02	A	Lymphocytes+/ Singlets+/ Live Dump-CD3+/ CD3+TCRab+/ CD4+_OR_CD8+/ CD69+/ CD154+_AND_OR_CD137+	ESAT-6/CFP-10 6 hrs	TST persistent neg.	GOOD	TRBV9	NA	TRBJ2-2	CASSVDIGGSGELFF	0.851	2552	TRAV16	TRAJ23	CAYAYNQGGKLIF	0.487	1621	TRAV8-6	TRAJ21	NA	0.459	1527	0	0	0	0	0	0	0	0	0	0	0	713	0	0	0	0	1	AGCCAGGGTTTTCCCAGTCACGACCTCCGCACAACAGTTCCCTGACTTGCACTCTGAACTAAACCTGAGCTCTCTGGAGCTGGGGGACTCAGCTTTGTATTTCTGTGCCAGCAGCGTAGATATTGGTGGCTCCGGGGAGCTGTTTTTTGGAGAAGGCTCTAGGCTGACCGTACTGGAGGACCTGAAAAACGTGTTCCCACCCGAGGTCGCTGTGTTTGAGCCATCAGAAGCA	AGCCAGGGTTTTCCCAGTCACGACGCTGACCTTAACAAAGGCGAGACATCTTTCCACCTGAAGAAACCATTTGCTCAAGAGGAAGACTCAGCCATGTATTACTGTGCCTACGCTTATAACCAGGGAGGAAAGCTTATCTTCGGACAGGGAACGGAGTTATCTGTGAAACCCAATATCCAGAACCCTGACCCTGCCGTGTACCAGCTGAGAGACTCTAAAT	NA	91798	60386	56	4488	2692	3227	-39	89
93774-1-05	A	Lymphocytes+/ Singlets+/ Live Dump-CD3+/ CD3+TCRab+/ CD4+_OR_CD8+/ CD69+/ CD154+_AND_OR_CD137+	ESAT-6/CFP-10 6 hrs	TST persistent neg.	GOOD	TRBV9	NA	TRBJ2-3	CASSVGNPGADTQYF	0.847	3291	TRAV8-3	TRAJ50	CAVLKTSYDKVIF	0.886	2726	NA	NA	NA	NA	0	0	1	0	0	0	0	0	0	0	0	0	1821	4	3	0	1779	1	ACCCAGGGTTTTCCCAGTCACGACCTCCGCACAACAGTTCCCTGACTTGCACTCTGAACTAAACCTGAGCTCTCTGGAGCTGGGGGACTCAGCTTTGTATTTCTGTGCCAGCAGCGTTGGAAACCCCGGGGCAGATACGCAGTATTTTGGCCCAGGCACCCGGCTGACAGTGCTCGAGGACCTGAAAAACGTGTTCCCACCCGAGGTCGCTGTGTTTGAGCCATCAGAAGCA	ACCCAGGGTTTTCCCAGTCACGACCCTTCAATCTGAGGAAACCCTCTGTGCATTGGAGTGATGCTGCTGAGTACTTCTGTGCTGTGCTGAAAACCTCCTACGACAAGGTGATATTTGGGCCAGGGACAAGCTTATCAGTCATTCCAAATATCCAGAACCCTGACCCTGCCGTGTACCAGCTGAGAGACTCTAAAT	NA	87035	73947	622	3103	2215	3496	646	642
93774-1-05	A	Lymphocytes+/ Singlets+/ Live Dump-CD3+/ CD3+TCRab+/ CD4+_OR_CD8+/ CD69+/ CD154+_AND_OR_CD137+	ESAT-6/CFP-10 6 hrs	TST persistent neg.	GOOD	TRBV9	NA	TRBJ1-4	CASSVGQTNEKLFF	0.875	1439	TRAV26-2	TRAJ30	CILRERDDKIIF	0.893	2066	NA	NA	NA	NA	0	1	1136	0	1	0	0	0	0	0	0	0	1	854	91	0	336	1476	CTCCAGGGTTTTCCCAGTCACGACCTCCGCACAACAGTTCCCTGACTTGCACTCTGAACTAAACCTGAGCTCTCTGGAGCTGGGGGACTCAGCTTTGTATTTCTGTGCCAGCAGCGTAGGGCAGACTAATGAAAAACTGTTTTTTGGCAGTGGAACCCAGCTCTCTGTCTTGGAGGACCTGAACAAGGTGTTCCCACCCGAGGTCGCTGTGTTTGAGCCATCAGAAGCA	CTCCAGGGTTTTCCCAGTCACGACATCGCTGAAGACAGAAAGTCCAGTACCTTGATCCTGCACCGTGCTACCTTGAGAGATGCTGCTGTGTACTACTGCATCCTGAGGGAGAGAGATGACAAGATCATCTTTGGAAAAGGGACACGACTTCATATTCTCCCCAATATCCAGAAGCCTGACCCTGCCGTGTACCAGCTGAGAGACTCTAAAT	NA	94377	58234	440	3465	3597	6878	202	430
93506-1-02	A	Lymphocytes+/ Singlets+/ Live Dump-CD3+/ CD3+TCRab+/ CD4+_OR_CD8+/ CD69+/ CD154+_AND_OR_CD137+	ESAT-6/CFP-10 6 hrs	TST persistent neg.	GOOD	TRBV19	NA	TRBJ2-1	CASSVSRGVGEQFF	0.845	3973	TRAV26-2	TRAJ53	CILNSGGSNYKLTF	0.909	2841	NA	NA	NA	NA	0	0	0	0	0	0	0	0	0	0	0	0	400	0	803	0	0	595	AGCCAGGGTTTTCCCAGTCACGACGGTACAGCGTCTCTCGGGAGAAGAAGGAATCCTTTCCTCTCACTGTGACATCGGCCCAAAAGAACCCGACAGCTTTCTATCTCTGTGCCAGTAGCGTCTCACGGGGGGTTGGGGAGCAGTTCTTCGGGCCAGGGACACGGCTCACCGTGCTAGAGGACCTGAAAAACGTGTTCCCACCCGAGGTCGCTGTGTTTGAGCCATCAGAAGCA	AGCCAGGGTTTTCCCAGTCACGACATCGCTGAAGACAGAAAGTCCAGTACCTTGATCCTGCACCGTGCTACCTTGAGAGATGCTGCTGTGTACTACTGCATCCTGAATAGTGGAGGTAGCAACTATAAACTGACATTTGGAAAAGGAACTCTCTTAACCGTGAATCCAAATATCCAGAACCCTGACCCTGCCGTGTACCAGCTGAGAGACTCTAAAT	NA	103902	74129	267	5366	570	4935	573	710
93506-1-02	A	Lymphocytes+/ Singlets+/ Live Dump-CD3+/ CD3+TCRab+/ CD4+_OR_CD8+/ CD69+/ CD154+_AND_OR_CD137+	ESAT-6/CFP-10 6 hrs	TST persistent neg.	GOOD	TRBV5-1	NA	TRBJ1-3	CASSWTGAGNTIYF	0.836	2575	TRAV38-1	TRAJ36	CAFMNPDQTGANNLFF	0.763	1464	NA	TRAJ36 15 0	NA	0.134	258	0	0	0	0	0	211	0	0	0	0	0	387	224	1	0	0	579	GCCCAGGGTTTTCCCAGTCACGACCGATTCTCAGGGCGCCAGTTCTCTAACTCTCGCTCTGAGATGAATGTGAGCACCTTGGAGCTGGGGGACTCGGCCCTTTATCTTTGCGCCAGCTCGTGGACAGGGGCTGGAAACACCATATATTTTGGAGAGGGAAGTTGGCTCACTGTTGTAGAGGACCTGAACAAGGTGTTCCCACCCGAGGTCGCTGTGTTTGAGCCATCAGAAGCA	GCCCAGGGTTTTCCCAGTCACGACCTGTGAACTTCCAGAAAGCAGCCAAATCCTTCAGTCTCAAGATCTCAGACTCACAGCTGGGGGACACTGCGATGTATTTCTGTGCTTTCATGAACCCCGATCAAACTGGGGCAAACAACCTCTTCTTTGGGACTGGAACGAGACTCACCGTTATTCCCTATATCCAGAACCCTGACCCTGCCGTGTACCAGCTGAGAGACTCTAAAT	NA	88152	57629	153	3936	600	2614	747	61
92527-1-02	B	Lymphocytes+/ Singlets+/ Live Dump-CD3+/ CD3+TCRab+/ CD4+_OR_CD8+/ CD69+/ CD154+_AND_OR_CD137+	ESAT-6/CFP-10 6 hrs	TST persistent neg.	GOOD	TRBV6-5	NA	TRBJ2-7	CASSYASDNFEQYF	0.847	2790	TRAV8-2	TRAJ13	CAVSSNSGGYQKVTF	0.591	1089	TRAV2	TRAJ15	CAVEARPQAGTALIF	0.24	442	0	0	0	0	0	974	0	0	0	0	0	0	733	0	0	0	0	AGCCAGGGTTTTCCCAGTCACGACGTCTCCAGATCAACCACAGAGGATTTCCCGCTCAGGCTGCTGTCGGCTGCTCCCTCCCAGACATCTGTGTACTTCTGTGCCAGCAGTTACGCCTCCGACAATTTCGAGCAGTACTTCGGGCCGGGCACCAGGCTCACGGTCACAGAGGACCTGAAAAACGTGTTCCCACCCGAGGTCGCTGTGTTTGAGCCATCAGAAGCA	AGCCAGGGTTTTCCCAGTCACGACGCATCAACGGTTTTGAGGCTGAATTTAAGAAGAGTGAAACCTCCTTCCACCTGACGAAACCCTCAGCCCATATGGGCGACGCGGCTGAGTACTTCTGTGCTGTGAGTTCGAATTCTGGGGGTTACCAGAAAGTTACCTTTGGAACTGGAACAAAGCTCCAAGTCATCCCAAATATCCGGAACCCTGACCCTGCCGTGTATCAGCTGAGAGACTCTAAAT	AGCCAGGGTTTTCCCAGTCACGACACGATACAACATGACCTATGAACGGTTCTCTTCATCGCTGCTCATCCTCCAGGTGCGGGAGGCAGATGCTGCTGTTTACTACTGTGCTGTGGAAGCGAGGCCCCAGGCAGGAACTGCTCTGATCTTTGGGAAGGGAACCACCTTATCAGTGAGTTCCAATATCCAGAACCCTGACCCTGCCGTGTACCAGCTGAGAGACTCTAAAT	82528	55098	692	12050	21	3491	782	2533
93774-1-05	A	Lymphocytes+/ Singlets+/ Live Dump-CD3+/ CD3+TCRab+/ CD4+_OR_CD8+/ CD69+/ CD154+_AND_OR_CD137+	ESAT-6/CFP-10 6 hrs	TST persistent neg.	GOOD	TRBV6-6	NA	TRBJ2-1	CASSYPGDTAEQFF	0.864	2127	TRAV2	TRAJ13	CAVDSGGYQKVTF	0.58	1336	TRAV3	TRAJ7	NA	0.355	819	0	13	15	9	1	0	0	0	0	0	12	46	4	27	5	18	1079	ATCCAGGGTTTTCCCAGTCACGACGTCTCCAGATCAACCACAGAGGATTTCCCGCTCAGGCTGGAGTTGGCTGCTCCCTCCCAGACATCTGTGTACTTCTGTGCCAGCAGTTATCCTGGAGACACCGCTGAGCAGTTCTTCGGGCCAGGGACACGGCTCACCGTGCTAGAGGACCTGAAAAACGTGTTCCCACCCGAGGTCGCTGTGTTTGAGCCATCAGAAGCA	ATCCAGGGTTTTCCCAGTCACGACACGATACAACATGACCTATGAACGGTTCTCTTCATCGCTGCTCATCCTCCAGGTGCGGGAGGCAGATGCTGCTGTTTACTACTGTGCTGTGGACTCCGGGGGTTACCAGAAAGTTACCTTTGGAACTGGAACAAAGCTCCAAGTCATCCCAAATATCCAGAAGCCTGACCCTGCCGTGTACCAGCTGAGAGACTCTAAAT	NA	98654	75424	159	5040	4733	3935	277	399
92527-1-02	B	Lymphocytes+/ Singlets+/ Live Dump-CD3+/ CD3+TCRab+/ CD4+_OR_CD8+/ CD69+/ CD154+_AND_OR_CD137+	ESAT-6/CFP-10 6 hrs	TST persistent neg.	GOOD	TRBV6-5	NA	TRBJ1-1	CASSYSGQKNTEAFF	0.86	2841	TRAV26-2	TRAJ30	CILRERDDKIIF	0.819	2536	NA	NA	NA	NA	0	0	0	0	0	0	0	0	0	0	0	0	0	0	618	0	744	0	GCCCAGGGTTTTCCCAGTCACGACGTCTCCAGATCAACCACAGAGGATTTCCCGCTCAGGCTGCTGTCGGCTGCTCCCTCCCAGACATCTGTGTACTTCTGTGCCAGCAGTTACTCGGGACAAAAGAACACTGAAGCTTTCTTTGGACAAGGCACCAGACTCACAGTTGTAGAGGACCTGAACAAGGTGTTCCCACCCGAGGTCGCTGTGTTTGAGCCATCAGAAGCA	GCCCAGGGTTTTCCCAGTCACGACATCGCTGAAGACAGAAAGTCCAGTACCTTGATCCTGCACCGTGCTACCTTGAGAGATGCTGCTGTGTACTACTGCATCCTGAGGGAGAGAGATGACAAGATCATCTTTGGAAAAGGGACACGACTTCATATTCTCCCCAATATCCAGAAGCCTGACCCTGCCGTGTACCAGCTGAGAGACTCTAAAT	NA	89242	54708	149	2140	557	5565	230	-30
92527-1-02	B	Lymphocytes+/ Singlets+/ Live Dump-CD3+/ CD3+TCRab+/ CD4+_OR_CD8+/ CD69+/ CD154+_AND_OR_CD137+	ESAT-6/CFP-10 6 hrs	TST persistent neg.	GOOD	TRBV5-1	NA	TRBJ1-1	CASSYSGQQHVFF	0.856	5967	TRAV26-2	TRAJ53	CILNSGGSNYKLTF	0.832	2607	NA	NA	NA	NA	0	0	0	0	0	0	0	0	0	0	0	0	0	0	0	0	1	0	GGCCAGGGTTTTCCCAGTCACGACCGATTCTCAGGGCGCCAGTTCTCTAACTCTCGCTCTGAGATGAATGTGAGCACCTTGGAGCTGGGGGACTCGGCCCTTTATCTTTGCGCCAGCAGCTACTCGGGACAGCAACACGTTTTCTTTGGACAAGGCACCAGACTCACAGTTGTAGAGGACCTGAACAAGGTGTTCCCACCCGAGGTCGCTGTGTTTGAGCCATCAGAAGCA	GGCCAGGGTTTTCCCAGTCACGACATCGCTGAAGACAGAAAGTCCAGTACCTTGATCCTGCACCGTGCTACCTTGAGAGATGCTGCTGTGTACTACTGCATCCTGAATAGTGGAGGTAGCAACTATAAACTGACATTTGGAAAAGGAACTCTCTTAACCGTGAATCCAAATATCCAGAACCCTGACCCTGCCGTGTACCAGCTGAGAGACTCTAAAT	NA	87935	53084	138	1725	2605	2450	47	3
93506-1-02	A	Lymphocytes+/ Singlets+/ Live Dump-CD3+/ CD3+TCRab+/ CD4+_OR_CD8+/ CD69+/ CD154+_AND_OR_CD137+	ESAT-6/CFP-10 6 hrs	TST persistent neg.	GOOD	TRBV6-5	NA	TRBJ2-1	CASSYTRVAGAHEQFF	0.807	2188	TRAV26-1	TRAJ29	CIVRAILLDTPLVF	0.422	470	TRAV19	TRAJ52	CALSPIAGGTSYGKLTF	0.178	198	0	0	0	160	0	509	12	0	0	0	1	151	1	1	0	0	443	ACCCAGGGTTTTCCCAGTCACGACGTCTCTAGATTAAACACAGAGGATTTCCCGCTCAGGCTGCTGTCGGTTGCTCCCTCCCAGACATCTGTGTACTTCTGTGCCAGCAGTTACACCCGGGTAGCGGGGGCCCATGAGCAGTTCTTCGGGCCAGGGACACGGCTCACCGTGCTAGAGGACCTCAAAAACGTGTTCCCACCCGAGGTCGCTGTGTTTGAGCCATCAGAAGCA	ACCCAGGGTTTTCCCAGTCACGACCAGAAGACAGAAAGTCCAGCACCTTGATCCTGCCCCACGCTACGCTGAGAGACACTGCTGTGTACTATTGCATCGTCAGAGCTATTCTATTAGACACACCTCTTGTCTTTGGAAAGGGCACAAGACTTTCTGTGATTGCAAATATCCAGAACCCTGACCCTGCCGTGTACCAGCTGAGAGACTCTAAAT	ACCCAGGGTTTTCCCAGTCACGACTCCACCAGTTCCTTCAACTTCACCATCACAGCCTCACAAGTCGTGGACTCAGCAGTATACTTCTGTGCTCTGAGCCCTATTGCTGGTGGTACTAGCTATGGAAAGCTGACATTTGGACAAGGGACCATCTTGACTGTCCATCCAAATATCCAGAACCCTGACCCTGCCGTGTACCAGCTGAGAGACTCTAAAT	89405	53026	7134	1584	319	7077	53	-190
92527-1-02	B	Lymphocytes+/ Singlets+/ Live Dump-CD3+/ CD3+TCRab+/ CD4+_OR_CD8+/ CD69+/ CD154+_AND_OR_CD137+	ESAT-6/CFP-10 6 hrs	TST persistent neg.	GOOD	TRBV19	NA	TRBJ1-2	CASTPAYGIYGYTF	0.851	3095	TRAV29/DV5	TRAJ54	CAASIIQGAQKLVF	0.868	2032	NA	NA	NA	NA	0	0	0	0	0	0	0	0	0	0	0	0	0	0	1	0	2	1	GCCCAGGGTTTTCCCAGTCACGACGGTACAGCGTCTCTCGGGAGAAGAAGGAATCCTTTCCTCTCACTGTGACATCGGCCCAAAAGAACCCGACAGCTTTCTATCTCTGTGCCAGTACACCTGCTTACGGAATCTATGGCTACACCTTCGGTTCGGGGACCAGGTTAACCGTTGTAGAGGACCTGAACAAGGTGTTCCCACCCGAGGTCGCTGTGTTTGAGCCATCAGAAGCA	GCCCAGGGTTTTCCCAGTCACGACCTTAAACAAAAGTGCCAAGCACCTCTCTCTGCACATTGTGCCCTCCCAGCCTGGAGACTCTGCAGTGTACTTCTGTGCAGCAAGCATAATTCAGGGAGCCCAGAAGCTGGTATTTGGCCAAGGAACCAGGCTGACTATCAACCCAAATATCCAGAACCCTGACCCTGCCGTGTACCAGCTGAGAGACTCTAAAT	NA	84520	53305	140	1616	1201	2600	369	344
93506-1-02	A	Lymphocytes+/ Singlets+/ Live Dump-CD3+/ CD3+TCRab+/ CD4+_OR_CD8+/ CD69+/ CD154+_AND_OR_CD137+	ESAT-6/CFP-10 6 hrs	TST persistent neg.	GOOD	TRBV6-1	NA	TRBJ1-5	CASTPGGTGINQPQHF	0.824	4080	TRAV8-6	TRAJ48	CAVSDNGNEKLTF	0.933	4890	NA	NA	NA	NA	0	779	547	0	0	0	0	0	0	0	0	0	544	412	639	17	323	766	GGCCAGGGTTTTCCCAGTCACGACTGGCTACAATGTCTCCAGATTAAACAAACGGGAGTTCTCGCTCAGGCTGGAGTCGGCTGCTCCCTCCCAGACATCTGTGTACTTCTGTGCCAGCACCCCGGGCGGGACAGGCATAAATCAGCCCCAGCATTTTGGTGATGGGACTCGACTCTCCATCCTAGAGGACCTGAACAAGGTGTTCCCACCCGAGGTCGCTGTGTTTGAGCCATCAGAAGCA	GGCCAGGGTTTTCCCAGTCACGACGCATCAACGGTTTTGAGGCTGAATTTAACAAGAGTCAAACTTCCTTCCACTTGAGGAAACCCTCAGTCCATATAAGCGACACGGCTGAGTACTTCTGTGCTGTGAGTGATAATGGAAATGAGAAATTAACCTTTGGGACTGGAACAAGACTCACCATCATACCCAATATCCAGAACCCTGACCCTGCCGTGTACCAGCTGAGAGACTCTAAAT	NA	83474	56265	487	95	7012	3242	63	1182
93506-1-02	A	Lymphocytes+/ Singlets+/ Live Dump-CD3+/ CD3+TCRab+/ CD4+_OR_CD8+/ CD69+/ CD154+_AND_OR_CD137+	ESAT-6/CFP-10 6 hrs	TST persistent neg.	GOOD	TRBV19	NA	TRBJ1-2	CASTRTGTGGYTF	0.864	3631	TRAV20	TRAJ52	CAVQGEDGGTSYGKLTF	0.57	3217	TRAV17	TRAJ52	NA	0.253	1427	94	746	0	0	0	0	0	0	0	0	0	796	572	884	40	0	812	ACCCAGGGTTTTCCCAGTCACGACGGTACAGCGTCTCTCGGGAGAAGAAGGAATCCTTTCCTCTCACTGTGACATCGGCCCAAAAGAACCCGACAGCTTTCTATCTCTGTGCCAGTACTAGGACAGGGACAGGCGGCTACACCTTCGGTTCGGGGACCAGGTTAACCGTTGTAGAGGACCTGAACAAGGTGTTCCCACCCGAGGTCGCTGTGTTTGAGCCATCAGAAGCA	ACCCAGGGTTTTCCCAGTCACGACGCCACATTAACAAAGAAGGAAAGCTTTCTGCACATCACAGCCCCTAAACCTGAAGACTCAGCCACTTATCTCTGTGCTGTGCAGGGGGAGGATGGTGGTACTAGCTATGGAAAGCTGACATTTGGACAAGGGACCATCTTGACTGTCCATCCAAATATCCAGAACCCTGACCCTGCCGTGTACCAGCTGAGAGACTCTAAAT	NA	98344	56298	299	2493	1311	3594	427	141
93774-1-05	A	Lymphocytes+/ Singlets+/ Live Dump-CD3+/ CD3+TCRab+/ CD4+_OR_CD8+/ CD69+/ CD154+_AND_OR_CD137+	ESAT-6/CFP-10 6 hrs	TST persistent neg.	GOOD	TRBV28	NA	TRBJ1-2	CATERGGYNYGYTF	0.888	2018	TRAV38-1	TRAJ28	CAFMKESGAGSYQLTF	0.864	1659	NA	NA	NA	NA	0	1	0	0	0	0	0	0	0	0	0	0	0	0	664	0	386	487	AGCCAGGGTTTTCCCAGTCACGACGGGGTACAGTGTCTCTAGAGAGAAGAAGGAGCGCTTCTCCCTGATTCTGGAGTCCGCCAGCACCAACCAGACATCTATGTACCTCTGTGCCACCGAAAGAGGGGGATATAACTATGGCTACACCTTCGGTTCGGGGACCAGGTTAACCGTTGTAGAGGACCTGAACAAGGTGTTCCCACCCGAGGTCGCTGTGTTTGAGCCATCAGAAGCA	AGCCAGGGTTTTCCCAGTCACGACCTGTGAACTTCCAGAAAGCAGCCAAATCCTTCAGTCTCAAGATCTCAGACTCACAGCTGGGGGACACTGCGATGTATTTCTGTGCTTTCATGAAGGAGTCTGGGGCTGGGAGTTACCAACTCACTTTCGGGAAGGGGACCAAACTCTCGGTCATACCAAATATCCAGAAGCCTGACCCTGCCGTGTACCAGCTGAGAGACTCTAAAT	NA	83355	48331	346	2578	840	1692	190	531
93506-1-02	A	Lymphocytes+/ Singlets+/ Live Dump-CD3+/ CD3+TCRab+/ CD4+_OR_CD8+/ CD69+/ CD154+_AND_OR_CD137+	ESAT-6/CFP-10 6 hrs	TST persistent neg.	GOOD	TRBV10-3	NA	TRBJ2-7	CATGGSAYEQYF	0.857	2925	TRAV27	TRAJ53	CAGGSGGSNYKLTF	0.899	2623	NA	NA	NA	NA	0	922	3	0	0	0	0	0	0	0	0	0	1	0	0	0	501	712	AGCCAGGGTTTTCCCAGTCACGACCAGATGGCTATAGTGTCTCTAGATCAAAGACAGAGGATTTCCTCCTCACTCTGGAGTCCGCTACCAGCTCCCAGACATCTGTGTACTTCTGTGCCACCGGAGGAAGTGCCTACGAGCAGTACTTCGGGCCGGGCACCAGGCTCACGGTCACAGAGGACCTGAAAAACGTGTTCCCACCCGAGGTCGCTGTGTTTGAGCCATCAGAAGCA	AGCCAGGGTTTTCCCAGTCACGACACTAACCTTTCAGTTTGGTGATGCAAGAAAGGACAGTTCTCTCCACATCACTGCGGCCCAGCCTGGTGATACAGGCCTCTACCTCTGTGCAGGAGGAAGTGGAGGTAGCAACTATAAACTGACATTTGGAAAAGGAACTCTCTTAACCGTGAATCCAAATATCCAGAACCCTGACCCTGCCGTGTACCAGCTGAGAGACTCTAAAT	NA	89166	68465	205	205	7243	7238	382	2921
92527-1-02	B	Lymphocytes+/ Singlets+/ Live Dump-CD3+/ CD3+TCRab+/ CD4+_OR_CD8+/ CD69+/ CD154+_AND_OR_CD137+	ESAT-6/CFP-10 6 hrs	TST persistent neg.	GOOD	TRBV24-1	NA	TRBJ1-1	CATSAGGSAEAFF	0.838	2180	TRAV14/DV4	TRAJ49	CAMREYTGNQFYF	0.895	1997	NA	NA	NA	NA	0	0	0	0	0	0	0	0	0	0	0	0	36	3	0	1	4	2	GCCCAGGGTTTTCCCAGTCACGACTGGATACAGTGTCTCTCGACAGGCACAGGCTAAATTCTCCCTGTCCCTAGAGTCTGCCATCCCCAACCAGACAGCTCTTTACTTCTGTGCCACCAGTGCAGGGGGCAGCGCTGAAGCTTTCTTTGGACAAGGCACCAGACTCACAGTTGTAGAGGACCTGAACAAGGTGTTCCCACCCGAGGTCGCTGTGTTTGAGCCATCAGAAGCA	GCCCAGGGTTTTCCCAGTCACGACTCCAGAAGGCAAGAAAATCCGCCAACCTTGTCATCTCCGCTTCACAACTGGGGGACTCAGCAATGTATTTCTGTGCAATGAGAGAGTACACCGGTAACCAGTTCTATTTTGGGACAGGGACAAGTTTGACGGTCATTCCAAATATCCAGAACCCTGACCCTGCCGTGTACCAGCTGAGAGACTCTAAAT	NA	80131	73327	24976	129	760	1620	688	2949
92527-1-02	B	Lymphocytes+/ Singlets+/ Live Dump-CD3+/ CD3+TCRab+/ CD4+_OR_CD8+/ CD69+/ CD154+_AND_OR_CD137+	ESAT-6/CFP-10 6 hrs	TST persistent neg.	GOOD	TRBV24-1	NA	TRBJ1-1	CATSAGGSAEAFF	0.866	2192	TRAV14/DV4	TRAJ49	CAMREYTGNQFYF	0.553	998	TRAV14/DV4	TRAJ49	CAMREYTGNHFYF	0.311	562	0	0	1474	0	0	0	0	0	0	0	1233	0	0	0	0	0	0	GCCCAGGGTTTTCCCAGTCACGACTGGATACAGTGTCTCTCGACAGGCACAGGCTAAATTCTCCCTGTCCCTAGAGTCTGCCATCCCCAACCAGACAGCTCTTTACTTCTGTGCCACCAGTGCAGGGGGCAGCGCTGAAGCTTTCTTTGGACAAGGCACCAGACTCACAGTTGTAGAGGACCTGAACAAGGTGTTCCCACCCGAGGTCGCTGTGTTTGAGCCATCAGAAGCA	GCCCAGGGTTTTCCCAGTCACGACTCCAGAAGGCAAGAAAATCCGCCAACCTTGTCATCTCCGCTTCACAACTGGGGGACTCAGCAATGTATTTCTGTGCAATGAGAGAGTACACCGGTAACCAGTTCTATTTTGGGACAGGGACAAGTTTGACGGTCATTCCAAATATCCAGAACCCTGACCCTGCCGTGTACCAGCTGAGAGACTCTAAAT	GCCCAGGGTTTTCCCAGTCACGACTCCAGAAGGCAAGAAAATCCGCCAACCTTGTCATCTCCGCTTCACAACTGGGGGACTCAGCAATGTATTTCTGTGCAATGAGAGAGTACACCGGTAACCATTTCTATTTTGGGACAGGGACAAGTTTGACGGTCATTCCAAATATCCAGAACCCTGACCCTGCCGTGTACCAGCTGAGAGACTCTAAAT	81381	47861	12065	180	183	1281	1255	4110
92527-1-02	B	Lymphocytes+/ Singlets+/ Live Dump-CD3+/ CD3+TCRab+/ CD4+_OR_CD8+/ CD69+/ CD154+_AND_OR_CD137+	ESAT-6/CFP-10 6 hrs	TST persistent neg.	GOOD	TRBV24-1	NA	TRBJ1-1	CATSAGGSAEAFF	0.851	2428	TRAV14/DV4	TRAJ49	CAMREYTGNQFYF	0.882	2316	NA	NA	NA	NA	0	0	0	0	113	0	0	0	0	0	0	1327	0	0	0	0	16	753	AGCCAGGGTTTTCCCAGTCACGACTGGATACAGTGTCTCTCGACAGGCACAGGCTAAATTCTCCCTGTCCCTAGAGTCTGCCATCCCCAACCAGACAGCTCTTTACTTCTGTGCCACCAGTGCAGGGGGCAGCGCTGAAGCTTTCTTTGGACAAGGCACCAGACTCACAGTTGTAGAGGACCTGAACAAGGTGTTCCCACCCGAGGTCGCTGTGTTTGAGCCATCAGAAGCA	AGCCAGGGTTTTCCCAGTCACGACTCCAGAAGGCAAGAAAATCCGCCAACCTTGTCATCTCCGCTTCACAACTGGGGGACTCAGCAATGTATTTCTGTGCAATGAGAGAGTACACCGGTAACCAGTTCTATTTTGGGACAGGGACAAGTTTGACGGTCATTCCAAATATCCAGAACCCTGACCCTGCCGTGTACCAGCTGAGAGACTCTAAAT	NA	82055	58830	20557	56	726	2138	1013	4173
93506-1-02	A	Lymphocytes+/ Singlets+/ Live Dump-CD3+/ CD3+TCRab+/ CD4+_OR_CD8+/ CD69+/ CD154+_AND_OR_CD137+	ESAT-6/CFP-10 6 hrs	TST persistent neg.	GOOD	TRBV24-1	NA	TRBJ2-7	CATSDPYSYEQYF	0.878	2212	TRAV13-1	TRAJ49	CAATYTGNQFYF	0.796	1543	NA	NA	NA	NA	0	0	491	0	27	0	238	0	0	0	0	19	266	357	10	312	2	191	GCCCAGGGTTTTCCCAGTCACGACTGGATACAGTGTCTCTCGACAGGCACAGGCTAAATTCTCCCTGTCCCTAGAGTCTGCCATCCCCAACCAGACAGCTCTTTACTTCTGTGCCACCAGTGACCCCTATAGTTACGAGCAGTACTTCGGGCCGGGCACCAGGCTCACGGTCACAGAGGACCTGAAAAACGTGTTCCCACCCGAGGTCGCTGTGTTTGAGCCATCAGAAGCA	GCCCAGGGTTTTCCCAGTCACGACGACATTCGTTCAAATGTGGGCGAAAAGAAAGACCAACGAATTGCTGTTACATTGAACAAGACAGCCAAACATTTCTCCCTGCACATCACAGAGACCCAACCTGAAGACTCGGCTGTCTACTTCTGTGCAGCAACCTACACCGGTAACCAGTTCTATTTTGGGACAGGGACAAGTTTGACGGTCATTCCAAATATCCAGAACCCTGACCCTGCCGTGTACCAGCTGAGAGACTCTAAAT	NA	NA	NA	NA	NA	NA	NA	NA	NA
93774-1-05	A	Lymphocytes+/ Singlets+/ Live Dump-CD3+/ CD3+TCRab+/ CD4+_OR_CD8+/ CD69+/ CD154+_AND_OR_CD137+	ESAT-6/CFP-10 6 hrs	TST persistent neg.	GOOD	TRBV24-1	NA	TRBJ2-4	CATSDRRQGRVKNIQYF	0.844	1331	TRAV27	TRAJ53	CAGLGSGGSNYKLTF	0.778	246	NA	NA	NA	NA	0	0	1457	0	0	0	0	614	0	0	0	0	0	56	0	0	0	1603	GCCCAGGGTTTTCCCAGTCACGACTGGATACAGTGTCTCTCGACAGGCACAGGCTAAATTCTCCCTGTCCCTAGAGTCTGCCATCCCCAACCAGACAGCTCTTTACTTCTGTGCCACCAGTGATCGTAGACAGGGTAGGGTCAAAAACATTCAGTACTTCGGCGCCGGGACCCGGCTCTCAGTGCTGGAGGACCTGAACAAGGTGTTCCCACCCGAGGTCGCTGTGTTTGAGCCATCAGAAGCA	GCCCAGGGTTTTCCCAGTCACGACACTAACCTTTCAGTTTGGTGATGCAAGAAAGGACAGTTCTCTCCACATCACTGCAGCCCAGCCTGGTGATACAGGCCTCTACCTCTGTGCGGGGCTGGGGAGTGGAGGTAGCAACTATAAACTGACATTTGGAAAAGGAACTCTCTTAACCGTGAATCCAAATATCCAGAACCCTGACCCTGCCGTGTACCAGCTGAGAGACTCTAAAT	NA	83345	55386	274	5561	4631	8529	25	213
93774-1-05	A	Lymphocytes+/ Singlets+/ Live Dump-CD3+/ CD3+TCRab+/ CD4+_OR_CD8+/ CD69+/ CD154+_AND_OR_CD137+	ESAT-6/CFP-10 6 hrs	TST persistent neg.	GOOD	TRBV24-1	NA	TRBJ2-3	CATSGTGGERDTQYF	0.889	2758	TRAV13-1	TRAJ13	CAAGSGGYQKVTF	0.867	2301	NA	NA	NA	NA	0	0	1	0	0	0	0	0	0	0	0	0	0	0	0	0	242	1269	AGCCAGGGTTTTCCCAGTCACGACTGGATACAGTGTCTCTCGACAGGCACAGGCTAAATTCTCCCTGTCCCTAGAGTCTGCCATCCCCAACCAGACAGCTCTTTACTTCTGTGCCACCAGTGGTACAGGGGGCGAGAGAGATACGCAGTATTTTGGCCCAGGCACCCGGCTGACAGTGCTCGAGGACCTGAACAAGGTGTTCCCACCCGAGGTCGCTGTGTTTGAGCCATCAGAAGCA	AGCCAGGGTTTTCCCAGTCACGACGACATTCGTTCAAATGTGGGCGAAAAGAAAGACCAACGAATTGCTGTTACATTGAACAAGACAGCCAAACATTTCTCCCTGCACATCACAGAGACCCAACCTGAAGACTCGGCTGTCTACTTCTGTGCAGCAGGCTCTGGGGGTTACCAGAAAGTTACCTTTGGAACTGGAACAAAGCTCCAAGTCATCCCAAATATCCAGAACCCTGACCCTGCCGTGTACCAGCTGAGAGACTCTAAAT	NA	92775	46020	157	3137	752	8346	-66	278
92527-1-02	B	Lymphocytes+/ Singlets+/ Live Dump-CD3+/ CD3+TCRab+/ CD4+_OR_CD8+/ CD69+/ CD154+_AND_OR_CD137+	ESAT-6/CFP-10 6 hrs	TST persistent neg.	GOOD	TRBV2	NA	TRBJ1-5	CATSRDRGNQPQHF	0.851	3033	TRAV14/DV4	TRAJ27	CAMREGNTNAGKSTF	0.85	1784	NA	NA	NA	NA	0	337	0	0	0	0	0	0	0	0	0	0	253	206	0	0	0	418	TGCCAGGGTTTTCCCAGTCACGACGCCTGATGGATCAAATTTCACTCTGAAGATCCGGTCCACAAAGCTGGAGGACTCAGCCATGTACTTCTGTGCCACCTCTCGGGACAGGGGGAATCAGCCCCAGCATTTTGGTGATGGGACTCGACTCTCCATCCTAGAGGACCTGAACAAGGTGTTCCCACCCGAGGTCGCTGTGTTTGAGCCATCAGAAGCA	TGCCAGGGTTTTCCCAGTCACGACTCCAGAAGGCAAGAAAATCCGCCAACCTTGTCATCTCCGCTTCACAACTGGGGGACTCAGCAATGTATTTCTGTGCAATGAGAGAGGGTAACACCAATGCAGGCAAATCAACCTTTGGGGATGGGACTACGCTCACTGTGAAGCCAAATATCCAGAACCCTGACCCTGCCGTGTACCAGCTGAGAGACTCTAAAT	NA	86645	59006	99	210	6474	6471	178	3153
93506-1-02	A	Lymphocytes+/ Singlets+/ Live Dump-CD3+/ CD3+TCRab+/ CD4+_OR_CD8+/ CD69+/ CD154+_AND_OR_CD137+	ESAT-6/CFP-10 6 hrs	TST persistent neg.	GOOD	TRBV2	NA	TRBJ1-2	CAVRPGGYGYTF	0.859	1818	TRAV2	TRAJ15	CAVEARPQAGTALIF	0.462	843	TRAV8-6	TRAJ8	CAVSGYTGFQKLVF	0.397	724	363	387	0	0	0	298	0	0	0	0	0	174	232	371	0	0	391	CTCCAGGGTTTTCCCAGTCACGACGCCTGATGGATCAAATTTCACTCTGAAGATCCGGTCCACAAAGCTGGAGGACTCAGCCATGTACTTCTGTGCCGTAAGGCCGGGCGGCTATGGCTACACCTTCGGTTCGGGGACCAGGTTAACCGTTGTAGAGGACCTGAACAAGGTGTTCCCACCCGAGGTCGCTGTGTTTGAGCCATCAGAAGCA	CTCCAGGGTTTTCCCAGTCACGACACGATACAACATGACCTATGAACGGTTCTCTTCATCGCTGCTCATCCTCCAGGTGCGGGAGGCAGATGCTGCTGATTACTACTGTGCTGTAGAAGCGAGGCCCCAGGCAGGAACTGCTCTGATCTTTGGGAAGGGAACCACCTTATCAGTGAGTTCCAATATCCAGAACCCTGACCCTGCCGTGTACCAGCTGAGAGACTCTAAAT	CTCCAGGGTTTTCCCAGTCACGACGCATCAACGGTTTTGAGGCTGAATTTAACAAGAGTCAAACTTCCTTCCACTTGAGGAAACCCTCAGTCCATATAAGCGACACGGCTGAGTACTTCTGTGCTGTGAGTGGGTACACAGGCTTTCAGAAACTTGTATTTGGAACTGGCACCCGACTTCTGGTCAGTCCAAATATCCAGAACCCTGACCCTGCCGTGTACCAGCTGAGAGACTCTAAAT	80442	65579	146	70	5270	4147	184	2965
93774-1-05	A	Lymphocytes+/ Singlets+/ Live Dump-CD3+/ CD3+TCRab+/ CD4+_OR_CD8+/ CD69+/ CD154+_AND_OR_CD137+	ESAT-6/CFP-10 6 hrs	TST persistent neg.	GOOD	TRBV30	NA	TRBJ2-3	CAWSAPGGAQDTQYF	0.804	1957	TRAV13-1	TRAJ45	CAGGGADGLTF	0.861	1518	NA	NA	NA	NA	0	0	1284	0	0	0	0	0	0	0	0	0	0	1	1881	0	0	1598	GCCCAGGGTTTTCCCAGTCACGACCAGACCCCAGGACCGGCAGTTCATTCTGAGTTCTAAGAAGCTCCTCCTCAGTGACTCTGGCTTCTATCTCTGTGCCTGGAGTGCTCCCGGGGGGGCCCAAGATACGCAGTATTTTGGCCCAGGCACCCGGCTGACAGTGCTCGAGGACCTGAACAAGGTGTTCCCACCCGAGGTCGCTGTGTTTGAGCCATCAGAAGCA	GCCCAGGGTTTTCCCAGTCACGACGACATTCGTTCAAATGTGGGCGAAAAGAAAGACCAACGAATTGCTGTTACATTGAACAAGACAGCCAAACATTTCTCCCTGCACATCACAGAGACCCAACCTGAAGACTCGGCTGTCTACTTCTGTGCAGGGGGAGGTGCTGACGGACTCACCTTTGGCAAAGGGACTCATCTAATCATCCAGCCCTATATCCAGAAGCCTGACCCTGCCGTGTACCAGCTGAGAGACTCTAAAT	NA	80056	52224	409	5195	221	12463	372	316
93774-1-05	A	Lymphocytes+/ Singlets+/ Live Dump-CD3+/ CD3+TCRab+/ CD4+_OR_CD8+/ CD69+/ CD154+_AND_OR_CD137+	ESAT-6/CFP-10 6 hrs	TST persistent neg.	GOOD	TRBV30	NA	TRBJ2-3	CAWSAPGGAQDTQYF	0.811	2618	TRAV13-1	TRAJ45	CAGGGADGLTF	0.872	2325	NA	NA	NA	NA	0	1	527	0	0	0	0	0	0	0	0	0	0	0	1174	636	0	0	GGCCAGGGTTTTCCCAGTCACGACCAGACCCCAGGACCGGCAGTTCATTCTGAGTTCTAAGAAGCTCCTCCTCAGTGACTCTGGCTTCTATCTCTGTGCCTGGAGTGCTCCCGGGGGGGCCCAAGATACGCAGTATTTTGGCCCAGGCACCCGGCTGACAGTGCTCGAGGACCTGAACAAGGTGTTCCCACCCGAGGTCGCTGTGTTTGAGCCATCAGAAGCA	GGCCAGGGTTTTCCCAGTCACGACGACATTCGTTCAAATGTGGGCGAAAAGAAAGACCAACGAATTGCTGTTACATTGAACAAGACAGCCAAACATTTCTCCCTGCACATCACAGAGACCCAACCTGAAGACTCGGCTGTCTACTTCTGTGCAGGGGGAGGTGCTGACGGACTCACCTTTGGCAAAGGGACTCATCTAATCATCCAGCCCTATATCCAGAAGCCTGACCCTGCCGTGTACCAGCTGAGAGACTCTAAAT	NA	83321	43039	1661	5000	699	15490	695	204
93774-1-05	A	Lymphocytes+/ Singlets+/ Live Dump-CD3+/ CD3+TCRab+/ CD4+_OR_CD8+/ CD69+/ CD154+_AND_OR_CD137+	ESAT-6/CFP-10 6 hrs	TST persistent neg.	GOOD	TRBV30	NA	TRBJ1-4	CAWSPRIGEKLFF	0.871	2822	TRAV1-1	TRAJ17	CAAIKAAGNKLTF	0.487	1775	TRAV23/DV6	TRAJ40	CAAGSGTYKYIF	0.42	1532	0	1790	0	0	0	0	0	0	0	0	0	4	0	2	0	2308	1	GGCCAGGGTTTTCCCAGTCACGACCAGACCCCAGGACCGGCAGTTCATTCTGAGTTCTAAGAAGCTCCTCCTCAGTGACTCTGGCTTCTATCTCTGTGCCTGGAGCCCCCGGATTGGGGAAAAACTGTTTTTTGGCAGTGGAACCCAGCTCTCTGTCTTGGAGGACCTGAACAAGGTGTTCCCACCCGAGGTCGCTGTGTTTGAGCCATCAGAAGCA	GGCCAGGGTTTTCCCAGTCACGACAGGTCGTTTTTCTTCATTCCTTAGTCGCTCTGATAGTTATGGTTACCTCCTTCTACAGGAGCTCCAGATGAAAGACTCTGCCTCTTACTTCTGCGCTGCCATCAAAGCTGCAGGCAACAAGCTAACTTTTGGAGGAGGAACCAGGGTGCTAGTTAAACCAAATATCCAGAAGCCTGACCCTGCCGTGTACCAGCTGAGAGACTCTAAAT	GGCCAGGGTTTTCCCAGTCACGACCACAATCTCCTTCAATAAAAGTGCCAAGCAGTTCTCATTGCATATCATGGATTCCCAGCCTGGAGACTCAGCCACCTACTTCTGTGCAGCAGGGTCAGGAACCTACAAATACATCTTTGGAACAGGCACCAGGCTGAAGGTTTTAGCAAATATCCAGAACCCTGACCCTGCCGTGTACCAGCTGAGAGACTCTAAAT	79068	48392	9	2873	-69	7034	189	-311
93506-1-02	A	Lymphocytes+/ Singlets+/ Live Dump-CD3+/ CD3+TCRab+/ CD4+_OR_CD8+/ CD69+/ CD154+_AND_OR_CD137+	ESAT-6/CFP-10 6 hrs	TST persistent neg.	GOOD	TRBV30	NA	TRBJ1-2	CAWSVGAGGEGYTF	0.836	420	TRAV1-2	TRAJ5	CAVEKEDTGRRALTF	0.638	726	TRAV25	TRAJ29	NA	0.217	247	0	7	72	0	0	4	0	0	0	0	104	77	99	32	0	7	6	AGCCAGGGTTTTCCCAGTCACGACCAGACCCCAGGACCGGCAGTTCATCCTGAGTTCTAAGAAGCTCCTCCTCAGTGACTCTGGCTTCTATCTCTGTGCCTGGAGTGTTGGGGCAGGGGGCGAGGGCTACACCTTCGGTTCGGGGACCAGGTTAACCGTTGTAGAGGACCTGAACAAGGTGTTCCCACCCGAGGTCGCTGTGTTTGAGCCATCAGAAGCA	AGCCAGGGTTTTCCCAGTCACGACAGGTCGTTTTTCTTCATTCCTTAGTCGGTCTAAAGGGTACAGTTACCTCCTTTTGAAGGAGCTCCAGATGAAAGACTCTGCCTCTTACCTCTGTGCTGTGGAGAAGGAGGACACGGGCAGGAGAGCACTTACTTTTGGGAGTGGAACAAGACTCCAAGTGCAACCAAATATCCAGAACCCTGACCCTGCCGTGTACCAGCTGAGAGACTCTAAAT	NA	85430	50624	94	3618	71	4373	1090	-27
93506-1-02	A	Lymphocytes+/ Singlets+/ Live Dump-CD3+/ CD3+TCRab+/ CD4+_OR_CD8+/ CD69+/ CD154+_AND_OR_CD137+	ESAT-6/CFP-10 6 hrs	TST persistent neg.	GOOD	TRBV30	NA	TRBJ1-2	CAWSVGAGGEGYTF	0.805	1383	TRAV1-2	TRAJ5	CAVEKEDTGRRALTF	0.754	1489	NA	NA	NA	NA	0	0	1	68	143	0	2	0	0	0	0	282	249	0	176	246	2	355	AGCCAGGGTTTTCCCAGTCACGACCAGACCCCAGGACCGGCAGTTCATCCTGAGTTCTAAGAAGCTCCTCCTCAGTGACTCTGGCTTCTATCTCTGTGCCTGGAGTGTTGGGGCAGGGGGCGAGGGCTACACCTTCGGTTCGGGGACCAGGTTAACCGTTGTAGAGGACCTGAACAAGGTGTTCCCACCCGAGGTCGCTGTGTTTGAGCCATCAGAAGCA	AGCCAGGGTTTTCCCAGTCACGACAGGTCGTTTTTCTTCATTCCTTAGTCGGTCTAAAGGGTACAGTTACCTCCTTTTGAAGGAGCTCCAGATGAAAGACTCTGCCTCTTACCTCTGTGCTGTGGAGAAGGAGGACACGGGCAGGAGAGCACTTACTTTTGGGAGTGGAACAAGACTCCAAGTGCAACCAAATATCCAGAACCCTGACCCTGCCGTGTACCAGCTGAGAGACTCTAAAT	NA	98384	63664	1589	2130	542	3784	1390	624
93506-1-02	A	Lymphocytes+/ Singlets+/ Live Dump-CD3+/ CD3+TCRab+/ CD4+_OR_CD8+/ CD69+/ CD154+_AND_OR_CD137+	ESAT-6/CFP-10 6 hrs	TST persistent neg.	GOOD	TRBV30	NA	TRBJ1-2	CAWSVGAGGEGYTF	0.806	1225	TRAV1-2	TRAJ5	CAVEKEDTGRRALTF	0.852	1611	NA	NA	NA	NA	0	0	0	417	110	0	1	0	0	0	0	297	225	0	96	200	1	332	ACCCAGGGTTTTCCCAGTCACGACCAGACCCCAGGACCGGCAGTTCATCCTGAGTTCTAAGAAGCTCCTCCTCAGTGACTCTGGCTTCTATCTCTGTGCCTGGAGTGTTGGGGCAGGGGGCGAGGGCTACACCTTCGGTTCGGGGACCAGGTTAACCGTTGTAGAGGACCTGAACAAGGTGTTCCCACCCGAGGTCGCTGTGTTTGAGCCATCAGAAGCA	ACCCAGGGTTTTCCCAGTCACGACAGGTCGTTTTTCTTCATTCCTTAGTCGGTCTAAAGGGTACAGTTACCTCCTTTTGAAGGAGCTCCAGATGAAAGACTCTGCCTCTTACCTCTGTGCTGTGGAGAAGGAGGACACGGGCAGGAGAGCACTTACTTTTGGGAGTGGAACAAGACTCCAAGTGCAACCAAATATCCAGAACCCTGACCCTGCCGTGTACCAGCTGAGAGACTCTAAAT	NA	92006	45566	939	6767	56	2397	693	1550
93506-1-02	A	Lymphocytes+/ Singlets+/ Live Dump-CD3+/ CD3+TCRab+/ CD4+_OR_CD8+/ CD69+/ CD154+_AND_OR_CD137+	ESAT-6/CFP-10 6 hrs	TST persistent neg.	GOOD	TRBV30	NA	TRBJ1-2	CAWSVGAGGEGYTF	0.801	1593	TRAV1-2	TRAJ5	CAVEKEDTGRRALTF	0.646	1971	TRAV25	TRAJ29	NA	0.229	698	0	1	209	84	0	0	0	0	0	0	253	226	0	0	168	37	0	GGCCAGGGTTTTCCCAGTCACGACCAGACCCCAGGACCGGCAGTTCATCCTGAGTTCTAAGAAGCTCCTCCTCAGTGACTCTGGCTTCTATCTCTGTGCCTGGAGTGTTGGGGCAGGGGGCGAGGGCTACACCTTCGGTTCGGGGACCAGGTTAACCGTTGTAGAGGACCTGAACAAGGTGTTCCCACCCGAGGTCGCTGTGTTTGAGCCATCAGAAGCA	GGCCAGGGTTTTCCCAGTCACGACAGGTCGTTTTTCTTCATTCCTTAGTCGGTCTAAAGGGTACAGTTACCTCCTTTTGAAGGAGCTCCAGATGAAAGACTCTGCCTCTTACCTCTGTGCTGTGGAGAAGGAGGACACGGGCAGGAGAGCACTTACTTTTGGGAGTGGAACAAGACTCCAAGTGCAACCAAATATCCAGAACCCTGACCCTGCCGTGTACCAGCTGAGAGACTCTAAAT	NA	97642	59822	4644	4856	68	2942	2225	970
93506-1-02	A	Lymphocytes+/ Singlets+/ Live Dump-CD3+/ CD3+TCRab+/ CD4+_OR_CD8+/ CD69+/ CD154+_AND_OR_CD137+	ESAT-6/CFP-10 6 hrs	TST persistent neg.	GOOD	TRBV30	NA	TRBJ1-2	CAWSVGAGGEGYTF	0.843	1263	TRAV25	TRAJ29	NA	0.594	1525	TRAV1-2	TRAJ5	CAVEKEDTGRRALTF	0.342	880	0	0	248	0	0	200	0	0	0	0	220	141	0	329	171	151	140	AGCCAGGGTTTTCCCAGTCACGACCAGACCCCAGGACCGGCAGTTCATCCTGAGTTCTAAGAAGCTCCTCCTCAGTGACTCTGGCTTCTATCTCTGTGCCTGGAGTGTTGGGGCAGGGGGCGAGGGCTACACCTTCGGTTCGGGGACCAGGTTAACCGTTGTAGAGGACCTGAACAAGGTGTTCCCACCCGAGGTCGCTGTGTTTGAGCCATCAGAAGCA	NA	AGCCAGGGTTTTCCCAGTCACGACAGGTCGTTTTTCTTCATTCCTTAGTCGGTCTAAAGGGTACAGTTACCTCCTTTTGAAGGAGCTCCAGATGAAAGACTCTGCCTCTTACCTCTGTGCTGTGGAGAAGGAGGACACGGGCAGGAGAGCACTTACTTTTGGGAGTGGAACAAGACTCCAAGTGCAACCAAATATCCAGAACCCTGACCCTGCCGTGTACCAGCTGAGAGACTCTAAAT	77435	56948	793	2135	61	2238	788	422
93506-1-02	A	Lymphocytes+/ Singlets+/ Live Dump-CD3+/ CD3+TCRab+/ CD4+_OR_CD8+/ CD69+/ CD154+_AND_OR_CD137+	ESAT-6/CFP-10 6 hrs	TST persistent neg.	GOOD	TRBV30	NA	TRBJ1-2	CAWSVGAGGEGYTF	0.836	1822	TRAV25	TRAJ29	NA	0.607	2307	TRAV1-2	TRAJ5	CAVEKEDTGRRALTF	0.339	1290	0	0	0	178	0	0	0	0	0	0	351	376	386	0	351	1	7	AGCCAGGGTTTTCCCAGTCACGACCAGACCCCAGGACCGGCAGTTCATCCTGAGTTCTAAGAAGCTCCTCCTCAGTGACTCTGGCTTCTATCTCTGTGCCTGGAGTGTTGGGGCAGGGGGCGAGGGCTACACCTTCGGTTCGGGGACCAGGTTAACCGTTGTAGAGGACCTGAACAAGGTGTTCCCACCCGAGGTCGCTGTGTTTGAGCCATCAGAAGCA	NA	AGCCAGGGTTTTCCCAGTCACGACAGGTCGTTTTTCTTCATTCCTTAGTCGGTCTAAAGGGTACAGTTACCTCCTTTTGAAGGAGCTCCAGATGAAAGACTCTGCCTCTTACCTCTGTGCTGTGGAGAAGGAGGACACGGGCAGGAGAGCACTTACTTTTGGGAGTGGAACAAGACTCCAAGTGCAACCAAATATCCAGAACCCTGACCCTGCCGTGTACCAGCTGAGAGACTCTAAAT	93448	57310	370	1955	13	920	1136	123
93506-1-02	A	Lymphocytes+/ Singlets+/ Live Dump-CD3+/ CD3+TCRab+/ CD4+_OR_CD8+/ CD69+/ CD154+_AND_OR_CD137+	ESAT-6/CFP-10 6 hrs	TST persistent neg.	GOOD	TRBV30	NA	TRBJ1-2	CAWSVGAGGEGYTF	0.824	1597	TRAV25	TRAJ29	NA	0.556	1365	TRAV1-2	TRAJ5	CAVEKEDTGRRALTF	0.379	931	0	0	567	158	0	0	0	0	0	0	459	13	0	1	0	0	617	CTCCAGGGTTTTCCCAGTCACGACCAGACCCCAGGACCGGCAGTTCATCCTGAGTTCTAAGAAGCTCCTCCTCAGTGACTCTGGCTTCTATCTCTGTGCCTGGAGTGTTGGGGCAGGGGGCGAGGGCTACACCTTCGGTTCGGGGACCAGGTTAACCGTTGTAGAGGACCTGAACAAGGTGTTCCCACCCGAGGTCGCTGTGTTTGAGCCATCAGAAGCA	NA	CTCCAGGGTTTTCCCAGTCACGACAGGTCGTTTTTCTTCATTCCTTAGTCGGTCTAAAGGGTACAGTTACCTCCTTTTGAAGGAGCTCCAGATGAAAGACTCTGCCTCTTACCTCTGTGCTGTGGAGAAGGAGGACACGGGCAGGAGAGCACTTACTTTTGGGAGTGGAACAAGACTCCAAGTGCAACCAAATATCCAGAACCCTGACCCTGCCGTGTACCAGCTGAGAGACTCTAAAT	95244	65458	770	2395	633	2703	1302	772
93506-1-02	A	Lymphocytes+/ Singlets+/ Live Dump-CD3+/ CD3+TCRab+/ CD4+_OR_CD8+/ CD69+/ CD154+_AND_OR_CD137+	ESAT-6/CFP-10 6 hrs	TST persistent neg.	GOOD	TRBV30	NA	TRBJ1-2	CAWSVGAGGEGYTF	0.82	3982	TRAV25	TRAJ29	NA	0.662	3352	TRAV1-2	TRAJ5	CAVEKEDTGRRALTF	0.29	1468	0	0	668	95	0	0	0	0	0	0	13	584	50	79	622	0	759	TGCCAGGGTTTTCCCAGTCACGACCAGACCCCAGGACCGGCAGTTCATCCTGAGTTCTAAGAAGCTCCTCCTCAGTGACTCTGGCTTCTATCTCTGTGCCTGGAGTGTTGGGGCAGGGGGCGAGGGCTACACCTTCGGTTCGGGGACCAGGTTAACCGTTGTAGAGGACCTGAACAAGGTGTTCCCACCCGAGGTCGCTGTGTTTGAGCCATCAGAAGCA	NA	TGCCAGGGTTTTCCCAGTCACGACAGGTCGTTTTTCTTCATTCCTTAGTCGGTCTAAAGGGTACAGTTACCTCCTTTTGAAGGAGCTCCAGATGAAAGACTCTGCCTCTTACCTCTGTGCTGTGGAGAAGGAGGACACGGGCAGGAGAGCACTTACTTTTGGGAGTGGAACAAGACTCCAAGTGCAACCAAATATCCAGAACCCTGACCCTGCCGTGTACCAGCTGAGAGACTCTAAAT	95917	50888	1672	5131	284	2632	1795	918
93506-1-02	A	Lymphocytes+/ Singlets+/ Live Dump-CD3+/ CD3+TCRab+/ CD4+_OR_CD8+/ CD69+/ CD154+_AND_OR_CD137+	ESAT-6/CFP-10 6 hrs	TST persistent neg.	GOOD	TRBV30	NA	TRBJ1-2	CAWSVGAGGEGYTF	0.832	2017	TRAV25	TRAJ29	NA	0.585	1315	TRAV1-2	TRAJ5	CAVEKEDTGRRALTF	0.353	793	0	0	430	129	0	4	0	0	0	0	282	185	0	0	156	0	356	ACCCAGGGTTTTCCCAGTCACGACCAGACCCCAGGACCGGCAGTTCATCCTGAGTTCTAAGAAGCTCCTCCTCAGTGACTCTGGCTTCTATCTCTGTGCCTGGAGTGTTGGGGCAGGGGGCGAGGGCTACACCTTCGGTTCGGGGACCAGGTTAACCGTTGTAGAGGACCTGAACAAGGTGTTCCCACCCGAGGTCGCTGTGTTTGAGCCATCAGAAGCA	NA	ACCCAGGGTTTTCCCAGTCACGACAGGTCGTTTTTCTTCATTCCTTAGTCGGTCTAAAGGGTACAGTTACCTCCTTTTGAAGGAGCTCCAGATGAAAGACTCTGCCTCTTACCTCTGTGCTGTGGAGAAGGAGGACACGGGCAGGAGAGCACTTACTTTTGGGAGTGGAACAAGACTCCAAGTGCAACCAAATATCCAGAACCCTGACCCTGCCGTGTACCAGCTGAGAGACTCTAAAT	80703	57169	5241	2661	130	1906	1276	679
93506-1-02	A	Lymphocytes+/ Singlets+/ Live Dump-CD3+/ CD3+TCRab+/ CD4+_OR_CD8+/ CD69+/ CD154+_AND_OR_CD137+	ESAT-6/CFP-10 6 hrs	TST persistent neg.	GOOD	TRBV30	NA	TRBJ1-2	CAWSVGAGGEGYTF	0.821	3709	TRAV25	TRAJ29	NA	0.686	3555	TRAV1-2	TRAJ5	CAVEKEDTGRRALTF	0.272	1411	0	0	502	40	0	0	0	0	0	0	542	424	0	227	541	0	744	GGCCAGGGTTTTCCCAGTCACGACCAGACCCCAGGACCGGCAGTTCATCCTGAGTTCTAAGAAGCTCCTCCTCAGTGACTCTGGCTTCTATCTCTGTGCCTGGAGTGTTGGGGCAGGGGGCGAGGGCTACACCTTCGGTTCGGGGACCAGGTTAACCGTTGTAGAGGACCTGAACAAGGTGTTCCCACCCGAGGTCGCTGTGTTTGAGCCATCAGAAGCA	NA	GGCCAGGGTTTTCCCAGTCACGACAGGTCGTTTTTCTTCATTCCTTAGTCGGTCTAAAGGGTACAGTTACCTCCTTTTGAAGGAGCTCCAGATGAAAGACTCTGCCTCTTACCTCTGTGCTGTGGAGAAGGAGGACACGGGCAGGAGAGCACTTACTTTTGGGAGTGGAACAAGACTCCAAGTGCAACCAAATATCCAGAACCCTGACCCTGCCGTGTACCAGCTGAGAGACTCTAAAT	104180	74002	977	4649	450	3530	1965	1557
93506-1-02	A	Lymphocytes+/ Singlets+/ Live Dump-CD3+/ CD3+TCRab+/ CD4+_OR_CD8+/ CD69+/ CD154+_AND_OR_CD137+	ESAT-6/CFP-10 6 hrs	TST persistent neg.	GOOD	TRBV30	NA	TRBJ2-5	CAWTRLAGPGETQYF	0.808	2668	TRAV8-6	TRAJ48	CAVSPDFGNEKLTF	0.908	3218	NA	NA	NA	NA	0	0	0	0	1	0	0	0	0	0	0	0	0	0	1	0	0	474	GGCCAGGGTTTTCCCAGTCACGACCAGACCCCAGGACCGGCAGTTCATCCTGAGTTCTAAGAAGCTCCTCCTCAGTGACTCTGGCTTCTATCTCTGTGCCTGGACCAGACTAGCGGGGCCTGGGGAGACCCAGTACTTCGGGCCAGGCACGCGGCTCCTGGTGCTCGAGGACCTGAAAAACGTGTTCCCACCCGAGGTCGCTGTGTTTGAGCCATCAGAAGCA	GGCCAGGGTTTTCCCAGTCACGACGCATCAACGGTTTTGAGGCTGAATTTAACAAGAGTCAAACTTCCTTCCACTTGAGGAAACCCTCAGTCCATATAAGCGACACGGCTGAGTACTTCTGTGCTGTGAGTCCAGACTTTGGAAATGAGAAATTAACCTTTGGGACTGGAACAAGACTCACCATCATACCCAATATCCAGAACCCTGACCCTGCCGTGTACCAGCTGAGAGACTCTAAAT	NA	88984	44129	229	5016	1706	2782	3	-388
93774-1-05	A	Lymphocytes+/ Singlets+/ Live Dump-CD3+/ CD3+TCRab+/ CD4+_OR_CD8+/ CD69+/ CD154+_AND_OR_CD137+	ESAT-6/CFP-10 6 hrs	TST persistent neg.	GOOD	TRBV30	NA	TRBJ1-1	CAWTYLGGGRTAFF	0.819	2109	TRAV12-2	TRAJ37	CAVNGSGNTGKLIF	0.868	2440	NA	NA	NA	NA	0	0	0	0	457	0	0	1	0	0	0	0	0	0	0	0	115	0	ATCCAGGGTTTTCCCAGTCACGACCAGACCCCAGGACCGGCAGTTCATTCTGAGTTCTAAGAAGCTCCTCCTCAGTGACTCTGGCTTCTATCTCTGTGCCTGGACCTATCTAGGGGGCGGCCGCACCGCTTTCTTTGGACAAGGCACCAGACTCACAGTTGTAGAGGACCTGAACAAGGTGTTCCCACCCGAGGTCGCTGTGTTTGAGCCATCAGAAGCA	ATCCAGGGTTTTCCCAGTCACGACGAAGATGGAAGGTTTACAGCACAGCTCAATAAAGCCAGCCAGTATGTTTCTCTGCTCATCAGAGACTCCCAGCCCAGTGATTCAGCCACCTACCTCTGTGCCGTGAATGGCTCTGGCAACACAGGCAAACTAATCTTTGGGCAAGGGACAACTTTACAAGTAAAACCAGATATCCAGAAGCCTGACCCTGCCGTGTACCAGCTGAGAGACTCTAAAT	NA	83700	57589	871	4345	2654	5648	437	692
92527-1-02	B	Lymphocytes+/ Singlets+/ Live Dump-CD3+/ CD3+TCRab+/ CD4+_OR_CD8+/ CD69+/ CD154+_AND_OR_CD137+	ESAT-6/CFP-10 6 hrs	TST persistent neg.	GOOD	TRBV20-1	NA	TRBJ1-1	CSADGQGSMGAFF	0.821	2570	TRAV8-2	TRAJ9	CAVSDRGGFKTIF	0.896	2281	NA	NA	NA	NA	0	0	0	1212	369	0	0	608	0	0	0	0	0	0	0	0	0	1342	ATCCAGGGTTTTCCCAGTCACGACGGACAAGTTTCTCATCAACCATGCAAGCCTGACCTTGTCCACTCTGACAGTGACCAGTGCCCATCCTGAAGACAGCAGCTTCTACATCTGCAGTGCAGACGGACAGGGCTCCATGGGGGCTTTCTTTGGACAAGGCACCAGACTCACAGTTGTAGAGGACCTGAACAAGGTGTTCCCACCCGAGGTCGCTGTGTTTGAGCCATCAGAAGCA	ATCCAGGGTTTTCCCAGTCACGACGCATCAACGGTTTTGAGGCTGAATTTAAGAAGAGTGAAACCTCCTTCCACCTGACGAAACCCTCAGCCCATATGAGCGACGCGGCTGAGTACTTCTGTGCTGTGAGTGATCGGGGAGGCTTCAAAACTATCTTTGGAGCAGGAACAAGACTATTTGTTAAAGCAAATATCCAGAACCCTGACCCTGCCGTGTACCAGCTGAGAGACTCTAAAT	NA	82969	46820	338	3612	2614	3597	580	89
93774-1-05	A	Lymphocytes+/ Singlets+/ Live Dump-CD3+/ CD3+TCRab+/ CD4+_OR_CD8+/ CD69+/ CD154+_AND_OR_CD137+	ESAT-6/CFP-10 6 hrs	TST persistent neg.	GOOD	TRBV20-1	NA	TRBJ2-6	CSAKFRVGSLSGANVLTF	0.837	2338	TRAV13-2	TRAJ9	CAXTGGFKTIF	0.5	1322	TRAV1-2	TRAJ16	NA	0.449	1187	0	448	975	0	0	0	0	0	0	0	2	845	834	1	1	354	2	ATCCAGGGTTTTCCCAGTCACGACGGACAAGTTTCTCATCAACCATGCAAGCCTGACCTTGTCCACTCTGACAGTGACCAGTGCCCATCCTGAAGACAGCAGCTTCTACATCTGCAGTGCTAAATTTAGGGTTGGGAGCCTCTCTGGGGCCAACGTCCTGACTTTCGGGGCCGGCAGCAGGCTGACCGTGCTGGAGGACCTGAAAAACGTGTTCCCACCCGAGGTCGCTGTGTTTGAGCCATCAGAAGCA	ATCCAGGGTTTTCCCAGTCACGACGGCAAGGCCAAAGAGTCACCGTTTTATTGAATAAGACAGTGAAACATCTCTCTCTGCAAATTGCAGCTACTCAACCTGGAGACTCAGCTGTCTACTTTTGTGCTTAGACTGGAGGCTTCAAAACTATCTTTGGAGCAGGAACAAGACTATTTGTTAAAGCAAATATCCAGAACCCTGACCCTGCCGTGTACCAGCTGAGAGACTCTAAAT	NA	93477	62243	610	7837	2468	6538	1278	-112
93774-1-05	A	Lymphocytes+/ Singlets+/ Live Dump-CD3+/ CD3+TCRab+/ CD4+_OR_CD8+/ CD69+/ CD154+_AND_OR_CD137+	ESAT-6/CFP-10 6 hrs	TST persistent neg.	GOOD	TRBV20-1	NA	TRBJ2-6	CSAKFRVGSLSGANVLTF	0.855	1812	TRAV13-2	TRAJ9	CAXTGGFKTIF	0.573	2072	TRAV1-2	TRAJ16	NA	0.379	1370	0	654	0	190	0	0	151	0	0	0	0	549	671	5	0	1	924	AGCCAGGGTTTTCCCAGTCACGACGGACAAGTTTCTCATCAACCATGCAAGCCTGACCTTGTCCACTCTGACAGTGACCAGTGCCCATCCTGAAGACAGCAGCTTCTACATCTGCAGTGCTAAATTTAGGGTTGGGAGCCTCTCTGGGGCCAACGTCCTGACTTTCGGGGCCGGCAGCAGGCTGACCGTGCTGGAGGACCTGAAAAACGTGTTCCCACCCGAGGTCGCTGTGTTTGAGCCATCAGAAGCA	AGCCAGGGTTTTCCCAGTCACGACGGCAAGGCCAAAGAGTCACCGTTTTATTGAATAAGACAGTGAAACATCTCTCTCTGCAAATTGCAGCTACTCAACCTGGAGACTCAGCTGTCTACTTTTGTGCTTAGACTGGAGGCTTCAAAACTATCTTTGGAGCAGGAACAAGACTATTTGTTAAAGCAAATATCCAGAACCCTGACCCTGCCGTGTACCAGCTGAGAGACTCTAAAT	NA	89491	60439	338	17088	405	4116	1391	736
93506-1-02	A	Lymphocytes+/ Singlets+/ Live Dump-CD3+/ CD3+TCRab+/ CD4+_OR_CD8+/ CD69+/ CD154+_AND_OR_CD137+	ESAT-6/CFP-10 6 hrs	TST persistent neg.	GOOD	TRBV20-1	NA	TRBJ1-2	CSALTGGYGYTF	0.875	1783	TRAV38-2/DV8	TRAJ44	CAYRIPGTASKLTF	0.881	1723	NA	NA	NA	NA	0	0	0	0	0	0	339	0	0	0	0	30	314	0	0	163	225	584	GCCCAGGGTTTTCCCAGTCACGACGGACAAGTTTCTCATCAACCATGCAAGCCTGACCTTGTCCACTCTGACAGTGACCAGTGCCCATCCTGAAGACAGCAGCTTCTACATCTGCAGTGCCCTCACAGGGGGGTATGGCTACACCTTCGGTTCGGGGACCAGGTTAACCGTTGTAGAGGACCTGAACAAGGTGTTCCCACCCGAGGTCGCTGTGTTTGAGCCATCAGAAGCA	GCCCAGGGTTTTCCCAGTCACGACCTGTGAACTTCCAGAAAGCAGCCAAATCCTTCAGTCTCAAGATCTCAGACTCACAGCTGGGGGATGCCGCGATGTATTTCTGTGCTTATAGGATTCCCGGCACTGCCAGTAAACTCACCTTTGGGACTGGAACAAGACTTCAGGTCACGCTCGATATCCAGAACCCTGACCCTGCCGTGTACCAGCTGAGAGACTCTAAAT	NA	95846	63461	271	6552	3042	2853	395	163
92527-1-02	B	Lymphocytes+/ Singlets+/ Live Dump-CD3+/ CD3+TCRab+/ CD4+_OR_CD8+/ CD69+/ CD154+_AND_OR_CD137+	ESAT-6/CFP-10 6 hrs	TST persistent neg.	GOOD	TRBV20-1	TRBD2	TRBJ2-1	CSANGLAGAGQFF	0.847	1994	TRAV41	TRAJ34	CAVFGSNTDKLIF	0.53	607	TRAV2	TRAJ38	CAVEDPSAGNNRKLIW	0.17	195	0	0	0	10	0	0	0	0	0	0	1	1	0	0	0	0	0	ATCCAGGGTTTTCCCAGTCACGACGGACAAGTTTCTCATCAACCATGCAAGCCTGACCTTGTCCACTCTGACAGTGACCAGTGCCCATCCTGAAGACAGCAGCTTCTACATCTGCAGTGCTAACGGACTAGCGGGAGCTGGGCAGTTCTTCGGGCCAGGGACACGGCTCACCGTGCTAGAGGACCTGAAAAACGTGTTCCCACCCGAGGTCGCTGTGTTTGAGCCATCAGAAGCA	ATCCAGGGTTTTCCCAGTCACGACGATTAATTGCCACAATAAACATACAGGAAAAGCACAGCTCCCTGCACATCACAGCCTCCCATCCCAGAGACTCTGCCGTCTACATCTGTGCTGTCTTCGGGTCTAACACCGACAAGCTCATCTTTGGGACTGGGACCAGATTACAAGTCTTTCCAAATATCCAGAACCCTGACCCTGCCGTGTACCAGCTGAGAGACTCTAAAT	ATCCAGGGTTTTCCCAGTCACGACACGATACAACATGACCTATGAACGGTTCTCTTCATCGCTGCTCATCCTCCAGGTGCGGGAGGCAGATGCTGCTGTTTACTACTGTGCTGTGGAGGATCCGAGCGCTGGCAACAACCGTAAGCTGATTTGGGGATTGGGAACAAGCCTGGCAGTAAATCCGAATATCCAGAAGCCTGACCCTGCCGTGTACCAGCTGAGAGACTCTAAAT	82476	57249	182	-106	6529	4310	451	1473
92527-1-02	B	Lymphocytes+/ Singlets+/ Live Dump-CD3+/ CD3+TCRab+/ CD4+_OR_CD8+/ CD69+/ CD154+_AND_OR_CD137+	ESAT-6/CFP-10 6 hrs	TST persistent neg.	GOOD	TRBV20-1	NA	TRBJ2-7	CSAPVGGDYEQYF	0.848	1881	TRAV2	TRAJ9	CAVEETGGFKTIF	0.896	2364	NA	NA	NA	NA	0	0	0	0	0	0	0	0	0	0	0	0	2	0	1	0	14	1168	ATCCAGGGTTTTCCCAGTCACGACGGACAAGTTTCTCATCAACCATGCAAGCCTGACCTTGTCCACTCTGACAGTGACCAGTGCCCATCCTGAAGACAGCAGCTTCTACATCTGCAGCGCCCCGGTCGGGGGGGACTACGAGCAGTACTTCGGGCCGGGCACCAGGCTCACGGTCACAGAGGACCTGAAAAACGTGTTCCCACCCGAGGTCGCTGTGTTTGAGCCATCAGAAGCA	ATCCAGGGTTTTCCCAGTCACGACACGATACAACATGACCTATGAACGGTTCTCTTCATCGCTGCTCATCCTCCAGGTGCGGGAGGCAGATGCTGCTGTTTACTACTGTGCTGTGGAGGAGACTGGAGGCTTCAAAACTATCTTTGGAGCAGGAACAAGACTATTTGTTAAAGCAAATATCCAGAACCCTGACCCTGCCGTGTACCAGCTGAGAGACTCTAAAT	NA	96938	63770	326	685	1894	5329	467	-22
92527-1-02	B	Lymphocytes+/ Singlets+/ Live Dump-CD3+/ CD3+TCRab+/ CD4+_OR_CD8+/ CD69+/ CD154+_AND_OR_CD137+	ESAT-6/CFP-10 6 hrs	TST persistent neg.	GOOD	TRBV20-1	NA	TRBJ2-2	CSAQKRGTRRTGELFF	0.825	2276	TRAV9-2	TRAJ47	CAPMEYGNKLVF	0.44	1821	TRAV24	TRAJ36	CLTGANNLFF	0.274	1133	0	0	1445	0	0	760	0	0	0	0	0	0	114	97	0	1	10	TGCCAGGGTTTTCCCAGTCACGACGGACAAGTTTCTCATCAACCATGCAAGCCTGACCTTGTCCACTCTGACAGTGACCAGTGCCCATCCTGAAGACAGCAGCTTCTACATCTGCAGTGCCCAGAAGAGGGGTACCAGGAGGACCGGGGAGCTGTTTTTTGGAGAAGGCTCTAGGCTGACCGTACTGGAGGACCTGAAAAACGTGTTCCCACCCGAGGTCGCTGTGTTTGAGCCATCAGAAGCA	TGCCAGGGTTTTCCCAGTCACGACGAAACCACTTCTTTCCACTTGGAGAAAGGCTCAGTTCAAGTGTCAGACTCAGCGGTGTACTTCTGTGCTCCCATGGAATATGGAAACAAACTGGTCTTTGGCGCAGGAACCATTCTGAGAGTCAAGTCCTATATCCAGAACCCTGACCCTGCCGTGTACCAGCTGAGAGACTCTAAAT	TGCCAGGGTTTTCCCAGTCACGACACGAATAAGTGCCACTCTTAATACCAAGGAGGGTTACAGCTATTTGTACATCAAAGGATCCCAGCCTGAAGACTCAGCCACATACCTCTGTCTAACTGGGGCAAACAACCTCTTCTTTGGGACTGGAACGAGACTCACCGTTATTCCCTATATCCAGAAGCCTGACCCTGCCGTGTACCAGCTGAGAGACTCTAAAT	83584	57876	22389	36	1039	4015	115	5704
92527-1-02	B	Lymphocytes+/ Singlets+/ Live Dump-CD3+/ CD3+TCRab+/ CD4+_OR_CD8+/ CD69+/ CD154+_AND_OR_CD137+	ESAT-6/CFP-10 6 hrs	TST persistent neg.	GOOD	TRBV20-1	NA	TRBJ2-2	CSAQKRGTRRTGELFF	0.861	1547	TRAV9-2	TRAJ47	CAPMEYGNKLVF	0.935	2149	NA	NA	NA	NA	0	0	736	0	0	0	0	0	0	0	0	689	0	0	2	32	868	0	AGCCAGGGTTTTCCCAGTCACGACGGACAAGTTTCTCATCAACCATGCAAGCCTGACCTTGTCCACTCTGACAGTGACCAGTGCCCATCCTGAAGACAGCAGCTTCTACATCTGCAGTGCCCAGAAGAGGGGTACCAGGAGGACCGGGGAGCTGTTTTTTGGAGAAGGCTCTAGGCTGACCGTACTGGAGGACCTGAAAAACGTGTTCCCACCCGAGGTCGCTGTGTTTGAGCCATCAGAAGCA	AGCCAGGGTTTTCCCAGTCACGACGAAACCACTTCTTTCCACTTGGAGAAAGGCTCAGTTCAAGTGTCAGACTCAGCGGTGTACTTCTGTGCTCCCATGGAATATGGAAACAAACTGGTCTTTGGCGCAGGAACCATTCTGAGAGTCAAGTCCTATATCCAGAACCCTGACCCTGCCGTGTACCAGCTGAGAGACTCTAAAT	NA	93934	68970	14648	167	349	3574	970	7853
92527-1-02	B	Lymphocytes+/ Singlets+/ Live Dump-CD3+/ CD3+TCRab+/ CD4+_OR_CD8+/ CD69+/ CD154+_AND_OR_CD137+	ESAT-6/CFP-10 6 hrs	TST persistent neg.	GOOD	TRBV20-1	NA	TRBJ2-2	CSAQKRGTRRTGELFF	0.844	1845	TRAV8-2	TRAJ13	CAVSSNSGGYQKVTF	0.75	1366	TRAV13-1	TRAJ45	NA	0.17	310	0	0	6	5	0	0	0	0	0	0	730	491	461	0	4	561	1	GGCCAGGGTTTTCCCAGTCACGACGGACAAGTTTCTCATCAACCATGCAAGCCTGACCTTGTCCACTCTGACAGTGACCAGTGCCCATCCTGAAGACAGCAGCTTCTACATCTGCAGTGCCCAGAAGAGGGGTACCAGGAGGACCGGGGAGCTGTTTTTTGGAGAAGGCTCTAGGCTGACCGTACTGGAGGACCTGAAAAACGTGTTCCCACCCGAGGTCGCTGTGTTTGAGCCATCAGAAGCA	GGCCAGGGTTTTCCCAGTCACGACGCATCAACGGTTTTGAGGCTGAATTTAAGAAGAGTGAAACCTCCTTCCACCTGACGAAACCCTCAGCCCATATGAGCGACGCGGCTGAGTACTTCTGTGCTGTGAGTTCGAATTCTGGGGGTTACCAGAAAGTTACCTTTGGAACTGGAACAAAGCTCCAAGTCATCCCAAATATCCAGAACCCAGACCCTGCCGTGTACCAGCTGAGAGACTCTAAAT	NA	86409	45431	2694	18359	185	5010	1974	661
92527-1-02	B	Lymphocytes+/ Singlets+/ Live Dump-CD3+/ CD3+TCRab+/ CD4+_OR_CD8+/ CD69+/ CD154+_AND_OR_CD137+	ESAT-6/CFP-10 6 hrs	TST persistent neg.	GOOD	TRBV20-1	NA	TRBJ1-2	CSARDGGVAGYTF	0.814	3525	TRAV5	TRAJ13	CAESPGGYQKVTF	0.387	519	TRAV26-1	TRAJ29	CIVRAILLDTPLVF	0.386	517	0	2	0	0	0	0	6	0	0	0	0	0	43	30	0	0	255	ACCCAGGGTTTTCCCAGTCACGACGGACAAGTTTCTCATCAACCATGCAAGCCTGACCTTGTCCACTCTGACAGTGACCAGTGCCCATCCTGAAGACAGCAGCTTCTACATCTGCAGTGCTAGAGATGGGGGGGTCGCTGGCTACACCTTCGGTTCGGGGACCAGGTTAACCGTTGTAGAGGACCTGAACAAGGTGTTCCCACCCGAGGTCGCTGTGTTTGAGCCATCAGAAGCA	ACCCAGGGTTTTCCCAGTCACGACGGCAAGGCCAAAGAGTCACCGTTCTATTGAATAAAAAGGATAAACATCTGTCTCTGCGCATTGCAGACACCCAGACTGGGGACTCAGCTATCTACTTCTGTGCAGAGAGTCCTGGGGGTTACCAGAAAGTTACCTTTGGAACTGGAACAAAGCTCCAAGTCATCCCAAATATCCAGAACCCTGACCCTGCCGTGTACCAGCTGAGAGACTCTAAAT	ACCCAGGGTTTTCCCAGTCACGACCAGAAGACAGAAAGTCCAGCACCTTGATCCTGCCCCACGCTACGCTGAGAGACACTGCTGTGTACTATTGCATCGTCAGAGCTATTCTATTAGACACACCTCTTGTCTTTGGAAAGGGCACAAGACTTTCTGTGATTGCAAATATCCAGAACCCTGACCCTGCCGTGTACCAGCTGAGAGACTCTAAAT	82824	43776	191	2119	1667	2536	67	230
93774-1-05	A	Lymphocytes+/ Singlets+/ Live Dump-CD3+/ CD3+TCRab+/ CD4+_OR_CD8+/ CD69+/ CD154+_AND_OR_CD137+	ESAT-6/CFP-10 6 hrs	TST persistent neg.	GOOD	TRBV20-1	NA	TRBJ2-3	CSARDWLSSTDTQYF	0.862	1101	TRAV17	TRAJ31	CAVHNNARLMF	0.567	824	TRAV13-1	TRAJ10	CAASLVLTGGGNKLTF	0.324	471	0	101	0	0	0	0	0	0	0	0	0	0	0	504	0	294	0	GCCCAGGGTTTTCCCAGTCACGACGGACAAGTTTCTCATCAACCATGCAAGCCTGACCTTGTCCACTCTGACAGTGACCAGTGCCCATCCTGAAGACAGCAGCTTCTACATCTGCAGTGCTAGAGATTGGTTGTCTAGCACAGATACGCAGTATTTTGGCCCAGGCACCCGGCTGACAGTGCTCGAGGACCTGAACAAGGTGTTCCCACCCGAGGTCGCTGTGTTTGAGCCATCAGAAGCA	GCCCAGGGTTTTCCCAGTCACGACTTAAGAGTCACGCTTGACACTTCCAAGAAAAGCAGTTCCTTGTTGATCACGGCTTCCCGGGCAGCAGACACTGCTTCTTACTTCTGTGCTGTGCATAACAATGCCAGACTCATGTTTGGAGATGGAACTCAGCTGGTGGTGAAGCCCAATATCCAGAACCCTGACCCTGCCGTGTACCAGCTGAGAGACTCTAAAT	GCCCAGGGTTTTCCCAGTCACGACGACATTCGTTCAAATGTGGGCGAAAAGAAAGACCAACGAATTGCTGTTACATTGAACAAGACAGCCAAACATTTCTCCCTGCACATCACAGAGACCCAACCTGAAGACTCGGCTGTCTACTTCTGTGCAGCAAGTCTGGTACTCACGGGAGGAGGAAACAAACTCACCTTTGGGACAGGCACTCAGCTAAAAGTGGAACTCAATATCCAGAAGCCTGACCCTGCCGTGTACCAGCTGAGAGACTCTAAAT	87781	57261	271	3318	1409	4663	690	243
92527-1-02	B	Lymphocytes+/ Singlets+/ Live Dump-CD3+/ CD3+TCRab+/ CD4+_OR_CD8+/ CD69+/ CD154+_AND_OR_CD137+	ESAT-6/CFP-10 6 hrs	TST persistent neg.	GOOD	TRBV20-1	NA	TRBJ2-3	CSAREPSLLRGTDTQYF	0.821	2255	TRAV24	TRAJ49	CVIGVGRGPGNQFYF	0.842	1537	NA	NA	NA	NA	0	0	0	0	0	0	0	0	0	0	0	0	0	609	0	0	25	974	ACCCAGGGTTTTCCCAGTCACGACGGACAAGTTTCTCATCAACCATGCAAGCCTGACCTTGTCCACTCTGACAGTGACCAGTGCCCATCCTGAAGACAGCAGCTTCTACATCTGCAGTGCTAGAGAGCCCAGTCTCCTAAGGGGCACAGATACGCAGTATTTTGGCCCAGGCACCCGGCTGACAGTGCTCGAGGACCTGAAAAACGTGTTCCCACCCGAGGTCGCTGTGTTTGAGCCATCAGAAGCA	ACCCAGGGTTTTCCCAGTCACGACACGAATAAGTGCCACTCTTAATACCAAGGAGGGTTACAGCTATTTGTACATCAAAGGATCCCAGCCTGAAGACTCAGCCACATACCTCTGTGTCATTGGGGTTGGTCGAGGGCCCGGTAACCAGTTCTATTTTGGGACAGGGACAAGTTTGACGGTCATTCCAAATATCCAGAACCCTGACCCTGCCGTGTACCAGCTGAGAGACTCTAAAT	NA	93403	52292	329	3953	2256	3431	139	726
92527-1-02	B	Lymphocytes+/ Singlets+/ Live Dump-CD3+/ CD3+TCRab+/ CD4+_OR_CD8+/ CD69+/ CD154+_AND_OR_CD137+	ESAT-6/CFP-10 6 hrs	TST persistent neg.	GOOD	TRBV20-1	NA	TRBJ2-3	CSAREPSLLRGTDTQYF	0.859	2037	TRAV13-1	TRAJ52	NA	0.547	1873	TRAV24	TRAJ49	CVIGVGRGPGNQFYF	0.402	1376	0	0	681	0	0	0	0	0	0	0	0	0	636	0	0	20	1	TGCCAGGGTTTTCCCAGTCACGACGGACAAGTTTCTCATCAACCATGCAAGCCTGACCTTGTCCACTCTGACAGTGACCAGTGCCCATCCTGAAGACAGCAGCTTCTACATCTGCAGTGCTAGAGAGCCCAGTCTCCTAAGGGGCACAGATACGCAGTATTTTGGCCCAGGCACCCGGCTGACAGTGCTCGAGGACCTGAAAAACGTGTTCCCACCCGAGGTCGCTGTGTTTGAGCCATCAGAAGCA	NA	TGCCAGGGTTTTCCCAGTCACGACACGAATAAGTGCCACTCTTAATACCAAGGAGGGTTACAGCTATTTGTACATCAAAGGATCCCAGCCTGAAGACTCAGCCACATACCTCTGTGTCATTGGGGTTGGTCGAGGGCCCGGTAACCAGTTCTATTTTGGGACAGGGACAAGTTTGACGGTCATTCCAAATATCCAGAACCCTGACCCTGCCGTGTACCAGCTGAGAGACTCTAAAT	85633	60340	5805	-116	133	5549	223	3695
92527-1-02	B	Lymphocytes+/ Singlets+/ Live Dump-CD3+/ CD3+TCRab+/ CD4+_OR_CD8+/ CD69+/ CD154+_AND_OR_CD137+	ESAT-6/CFP-10 6 hrs	TST persistent neg.	GOOD	TRBV20-1	NA	TRBJ1-2	CSAREQDLHNYGYTF	0.893	3325	TRAV8-2	TRAJ8	CAEGDTGFQKLVF	0.867	1815	NA	NA	NA	NA	0	0	0	0	0	0	0	0	0	0	0	0	38	0	40	0	0	0	AGCCAGGGTTTTCCCAGTCACGACGGACAAGTTTCTCATCAACCATGCAAGCCTGACCTTGTCCACTCTGACAGTGACCAGTGCCCATCCTGAAGACAGCAGCTTCTACATCTGCAGTGCTAGAGAACAGGATTTGCATAACTATGGCTACACCTTCGGTTCGGGGACCAGGTTAACCGTTGTAGAGGACCTGAACAAGGTGTTCCCACCCGAGGTCGCTGTGTTTGAGCCATCAGAAGCA	AGCCAGGGTTTTCCCAGTCACGACGCATCAACGGTTTTGAGGCTGAATTTAAGAAGAGTGAAACCTCCTTCCACCTGACGAAACCCTCAGCCCATATGAGCGACGCGGCTGAGTACTTCTGTGCTGAAGGGGACACAGGCTTTCAGAAACTTGTATTTGGAACTGGCACCCGACTTCTGGTCAGTCCAAATATCCAGAACCATGACCCTGCCGTGTACCAGCTGAGAGACTCTAAAT	NA	93228	57463	193	365	10482	5772	498	601
93506-1-02	A	Lymphocytes+/ Singlets+/ Live Dump-CD3+/ CD3+TCRab+/ CD4+_OR_CD8+/ CD69+/ CD154+_AND_OR_CD137+	ESAT-6/CFP-10 6 hrs	TST persistent neg.	GOOD	TRBV20-1	NA	TRBJ1-5	CSARERGNRVDQPQHF	0.861	4351	TRAV8-6	TRAJ23	CAVSVDLRGKLIF	0.89	3965	NA	NA	NA	NA	0	0	1805	0	0	0	0	0	0	0	0	0	1596	1603	1	0	0	1763	AGCCAGGGTTTTCCCAGTCACGACGGACAAGTTTCTCATCAACCATGCAAGCCTGACCTTGTCCACTCTGACAGTGACCAGTGCCCATCCTGAAGACAGCAGCTTCTACATCTGCAGTGCTAGAGAACGCGGCAACAGGGTTGATCAGCCCCAGCATTTTGGTGATGGGACTCGACTCTCCATCCTAGAGGACCTGAACAAGGTGTTCCCACCCGAGGTCGCTGTGTTTGAGCCATCAGAAGCA	AGCCAGGGTTTTCCCAGTCACGACGCATCAACGGTTTTGAGGCTGAATTTAACAAGAGTCAAACTTCCTTCCACTTGAGGAAACCCTCAGTCCATATAAGCGACACGGCTGAGTACTTCTGTGCTGTGAGTGTAGACCTCCGCGGAAAGCTTATCTTCGGACAGGGAACGGAGTTATCTGTGAAACCCAATATCCAGAACCCTGACCCTGCCGTGTACCAGCTGAGAGACTCTAAAT	NA	94375	44514	296	1736	1254	5306	386	880
93506-1-02	A	Lymphocytes+/ Singlets+/ Live Dump-CD3+/ CD3+TCRab+/ CD4+_OR_CD8+/ CD69+/ CD154+_AND_OR_CD137+	ESAT-6/CFP-10 6 hrs	TST persistent neg.	GOOD	TRBV20-1	NA	TRBJ1-1	CSARGIHAGRTEAFF	0.89	3853	TRAV27	TRAJ43	CARHNNDMRF	0.497	3120	TRAV29/DV5	TRAJ52	CAASEIPNAGGTSYGKLTF	0.41	2574	14	61	0	2	0	0	0	0	0	0	0	542	290	443	3	0	559	GGCCAGGGTTTTCCCAGTCACGACGGACAAGTTTCTCATCAACCATGCAAGCCTGACCTTGTCCACTCTGACAGTGACCAGTGCCCATCCTGAAGACAGCAGCTTCTACATCTGCAGTGCTAGAGGGATCCACGCCGGACGAACTGAAGCTTTCTTTGGACAAGGCACCAGACTCACAGTTGTAGAGGACCTGAACAAGGTGTTCCCACCCGAGGTCGCTGTGTTTGAGCCATCAGAAGCA	GGCCAGGGTTTTCCCAGTCACGACACTAACCTTTCAGTTTGGTGATGCAAGAAAGGACAGTTCTCTCCACATCACTGCGGCCCAGCCTGGTGATACAGGCCTCTACCTCTGTGCACGACATAACAATGACATGCGCTTTGGAGCAGGGACCAGACTGACAGTAAAACCAAATATCCAGAACCCTGACCCTGCCGTGTACCAGCTGAGAGACTCTAAAT	GGCCAGGGTTTTCCCAGTCACGACCTTAAACAAAAGTGCCAAGCACCTCTCTCTGCACATTGTGCCCTCCCAGCCTGGAGACTCTGCAGTGTACTTCTGTGCAGCAAGCGAGATTCCTAATGCTGGTGGTACTAGCTATGGAAAGCTGACATTTGGACAAGGGACCATCTTGACTGTCCATCCAAATATCCAGAACCCTGACCCTGCCGTGTACCAGCTGAGAGACTCTAAAT	101009	55301	419	4308	1813	9294	336	866
92527-1-02	B	Lymphocytes+/ Singlets+/ Live Dump-CD3+/ CD3+TCRab+/ CD4+_OR_CD8+/ CD69+/ CD154+_AND_OR_CD137+	ESAT-6/CFP-10 6 hrs	TST persistent neg.	GOOD	TRBV20-1	NA	TRBJ2-6	CSARPRHSGANVLTF	0.851	1796	TRAV26-2	TRAJ37	CILRSSNTGKLIF	0.307	236	TRAV13-1	TRAJ16	NA	0.259	199	0	0	556	193	0	0	0	0	0	0	472	1	468	0	465	265	0	AGCCAGGGTTTTCCCAGTCACGACGGACAAGTTTCTCATCAACCATGCAAGCCTGACCTTGTCCACTCTGACAGTGACCAGTGCCCATCCTGAAGACAGCAGCTTCTACATCTGCAGTGCTAGGCCCCGCCACTCTGGGGCCAACGTCCTGACTTTCGGGGCCGGCAGCAGGCTGACCGTGCTGGAGGACCTGAAAAACGTGTTCCCACCCGAGGTCGCTGTGTTTGAGCCATCAGAAGCA	AGCCAGGGTTTTCCCAGTCACGACATCGCTGAAGACAGAAAGTCCAGTACCTTGATCCTGCACCGTGCTACCTTGAGAGATGCTGCTGTGTACTACTGCATCCTCCGCTCTAGCAACACAGGCAAACTAATCTTTGGGCAAGGGACAACTTTACAAGTAAAACCAGATATCCAGAACCCTGACCCTGCCGTGTACCAGCTGAGAGACTCTAAAT	NA	89102	80705	293	-145	2578	2437	2578	1668
93506-1-02	A	Lymphocytes+/ Singlets+/ Live Dump-CD3+/ CD3+TCRab+/ CD4+_OR_CD8+/ CD69+/ CD154+_AND_OR_CD137+	ESAT-6/CFP-10 6 hrs	TST persistent neg.	GOOD	TRBV20-1	NA	TRBJ2-2	CSARRTRETGELFF	0.886	462	TRAV8-1	TRAJ4	CAVNAGGYNKLIF	0.867	741	NA	NA	NA	NA	0	0	133	0	0	0	0	0	0	0	0	0	189	0	330	0	0	1	TGCCAGGGTTTTCCCAGTCACGACGGACAAGTTTCTCATCAACCATGCAAGCCTGACCTTGTCCACTCTGACAGTGACCAGTGCCCATCCTGAAGACAGCAGCTTCTACATCTGCAGTGCTAGACGGACCAGAGAGACCGGGGAGCTGTTTTTTGGAGAAGGCTCTAGGCTGACCGTACTGGAGGACCTGAAAAACGTGTTCCCACCCGAGGTCGCTGTGTTTGAGCCATCAGAAGCA	TGCCAGGGTTTTCCCAGTCACGACCCTTCAATCTGAGGAAACCCTCTGTGCAGTGGAGTGACACAGCTGAGTACTTCTGTGCCGTGAATGCTGGTGGCTACAATAAGCTGATTTTTGGAGCAGGGACCAGGCTGGCTGTACACCCATATATCCAGAACCCTGACCCTGCCGTGTACCAGCTGAGAGACTCTAAAT	NA	87441	69335	317	5360	3714	10320	296	287
93506-1-02	A	Lymphocytes+/ Singlets+/ Live Dump-CD3+/ CD3+TCRab+/ CD4+_OR_CD8+/ CD69+/ CD154+_AND_OR_CD137+	ESAT-6/CFP-10 6 hrs	TST persistent neg.	GOOD	TRBV20-1	NA	TRBJ2-3	CSARVLGGGTVDTQYF	0.879	2055	TRAV8-6	TRAJ23	CAVSVDLRGKLIF	0.451	697	TRAV8-2	TRAJ13	CAVSSNSGGYQKVTF	0.299	462	0	0	0	30	0	2	1	0	0	0	0	434	405	5	0	0	523	ATCCAGGGTTTTCCCAGTCACGACGGACAAGTTTCTCATCAACCATGCAAGCCTGACCTTGTCCACTCTGACAGTGACCAGTGCCCATCCTGAAGACAGCAGCTTCTACATCTGCAGTGCTAGAGTCTTGGGCGGGGGGACTGTCGATACGCAGTATTTTGGCCCAGGCACCCGGCTGACAGTGCTCGAGGACCTGAAAAACGTGTTCCCACCCGAGGTCGCTGTGTTTGAGCCATCAGAAGCA	ATCCAGGGTTTTCCCAGTCACGACGCATCAACGGTTTTGAGGCTGAATTTAACAAGAGTCAAACTTCCTTCCACTTGAGGAAACCCTCAGTCCATATAAGCGACACGGCTGAGTACTTCTGTGCTGTGAGTGTAGACCTCCGCGGAAAGCTTATCTTCGGACAGGGAACGGGGTTATCTGTGAAACCCAATATCCAGAACCCTGACCCTGCCGTGTACCAGCTGAGAGACTCTAAAT	ATCCAGGGTTTTCCCAGTCACGACGCATCAACGGTTTTGAGGCTGAATTTAAGAAGAGTGAAACCTCCTTCCACCTGACGAAACCCTCAGCCCATATGAGCGACGCGGCTGAGTACTTCTGTGCTGTGAGTTCGAATTCTGGGGGTTACCAGAAAGTTACCTTTGGAACTGGAACAAAGCTCCAAGTCATCCCAAATATCCAGAACCCTGACCCTGCCGTGTACCAGCTGAGAGACTCTAAAT	98572	57257	556	1655	1707	4928	173	231
92527-1-02	B	Lymphocytes+/ Singlets+/ Live Dump-CD3+/ CD3+TCRab+/ CD4+_OR_CD8+/ CD69+/ CD154+_AND_OR_CD137+	ESAT-6/CFP-10 6 hrs	TST persistent neg.	GOOD	TRBV20-1	NA	TRBJ2-5	CSARVPTVGTQYF	0.906	2681	TRAV20	TRAJ57	CAVLEGGSEKLVF	0.908	2556	NA	NA	NA	NA	0	39	274	1	0	1	0	0	0	0	0	0	1188	1	4	0	1	1133	ACCCAGGGTTTTCCCAGTCACGACGGACAAGTTTCTCATCAACCATGCAAGCCTGACCTTGTCCACTCTGACAGTGACCAGTGCCCATCCTGAAGACAGCAGCTTCTACATCTGCAGTGCTAGAGTTCCTACCGTGGGGACCCAGTACTTCGGGCCAGGCACGCGGCTCCTGGTGCTCGAGGACCTGAAAAACGTGTTCCCACCCGAGGTCGCTGTGTTTGAGCCATCAGAAGCA	ACCCAGGGTTTTCCCAGTCACGACGCCACATTAACAAAGAAGGAAAGCTTTCTGCACATCACAGCCCCTAAACCTGAAGACTCAGCCACTTATCTCTGTGCTGTGCTAGAGGGCGGATCTGAAAAGCTGGTCTTTGGAAAGGGAACGAAACTGACAGTAAACCCATATATCCAGAACCCTGACCCTGCCGTGTACCAGCTGAGAGACTCTAAAT	NA	91279	48956	48	2306	5028	4267	747	661
92527-1-02	B	Lymphocytes+/ Singlets+/ Live Dump-CD3+/ CD3+TCRab+/ CD4+_OR_CD8+/ CD69+/ CD154+_AND_OR_CD137+	ESAT-6/CFP-10 6 hrs	TST persistent neg.	GOOD	TRBV20-1	NA	TRBJ2-5	CSARVPTVGTQYF	0.904	3436	TRAV1-2	TRAJ39	CAVTPPRAGNMLTF	0.84	1876	NA	NA	NA	NA	0	1	0	0	0	0	0	1	0	0	0	0	0	0	0	0	721	0	GGCCAGGGTTTTCCCAGTCACGACGGACAAGTTTCTCATCAACCATGCAAGCCTGACCTTGTCCACTCTGACAGTGACCAGTGCCCATCCTGAAGACAGCAGCTTCTACATCTGCAGTGCTAGAGTTCCTACCGTGGGGACCCAGTACTTCGGGCCAGGCACGCGGCTCCTGGTGCTCGAGGACCTGAAAAACGTGTTCCCACCCGAGGTCGCTGTGTTTGAGCCATCAGAAGCA	GGCCAGGGTTTTCCCAGTCACGACAGGTCGTTTTTCTTCATTCCTTAGTCGGTCTAAAGGGTACAGTTACCTCCTTTTGAAGGAGCTCCAGATGAAAGACTCTGCCTCTTACCTCTGTGCTGTGACACCTCCTAGGGCAGGCAACATGCTCACCTTTGGAGGGGGAACAAGGTTAATGGTCAAACCCCATATCCAGAACCCTGACCCTGCCGTGTACCAGCTGAGAGACTCTAAAT	NA	79649	42697	262	2505	811	4001	1187	716
93774-1-05	A	Lymphocytes+/ Singlets+/ Live Dump-CD3+/ CD3+TCRab+/ CD4+_OR_CD8+/ CD69+/ CD154+_AND_OR_CD137+	ESAT-6/CFP-10 6 hrs	TST persistent neg.	GOOD	TRBV20-1	TRBD2	TRBJ2-3	CSATGTSGGNTQYF	0.868	2471	TRAV8-3	TRAJ47	CAVGPMEYGNKLVF	0.475	1482	TRAV1-2	TRAJ9	CAIKHSTGGFKTIF	0.442	1377	0	0	0	0	0	0	0	0	0	0	0	2	0	3	0	0	1	GCCCAGGGTTTTCCCAGTCACGACGGACAAGTTTCTCATCAACCATGCAAGCCTGACCTTGTCCACTCTGACAGTGACCAGTGCCCATCCTGAAGACAGCAGCTTCTACATCTGCAGTGCAACCGGGACTAGCGGGGGGAATACGCAGTATTTTGGCCCAGGCACCCGGCTGACAGTGCTCGAGGACCTGAACAAGGTGTTCCCACCCGAGGTCGCTGTGTTTGAGCCATCAGAAGCA	GCCCAGGGTTTTCCCAGTCACGACCCTTCAATCTGAGGAAACCCTCTGTGCATTGGAGTGATGCTGCTGAGTACTTCTGTGCTGTGGGTCCCATGGAATATGGAAACAAACTGGTCTTTGGCGCAGGAACCATTCTGAGAGTCAAGTCCTATATCCAGAAGCCTGACCCTGCCGTGTACCAGCTGAGAGACTCTAAAT	GCCCAGGGTTTTCCCAGTCACGACAGGTCGTTTTTCTTCATTCCTTAGTCGGTCTAAAGGGTACAGTTACCTCCTTTTGAAGGAGCTCCAGATGAAAGACTCTGCCTCTTACCTCTGTGCTATCAAACACAGTACTGGAGGCTTCAAAACTATCTTTGGAGCAGGAACAAGACTATTTGTTAAAGCAAATATCCAGAACCCTGACCCTGCCGTGTACCAGCTGAGAGACTCTAAAT	97160	76003	348	4345	2394	11328	469	1807
93506-1-02	A	Lymphocytes+/ Singlets+/ Live Dump-CD3+/ CD3+TCRab+/ CD4+_OR_CD8+/ CD69+/ CD154+_AND_OR_CD137+	ESAT-6/CFP-10 6 hrs	TST persistent neg.	GOOD	TRBV20-1	NA	TRBJ1-1	CSATLLGWSAAFF	0.841	2473	TRAV38-1	TRAJ49	CALSSGNQFYF	0.506	1410	TRAV17	TRAJ53	WGGGSNYKLTF	0.436	1217	0	23	0	0	0	217	0	0	0	0	185	211	64	350	0	132	390	AGCCAGGGTTTTCCCAGTCACGACGGACAAGTTTCTCATCAACCATGCAAGCCTGACCTTGTCCACTCTGACAGTGACCAGTGCCCATCCTGAAGACAGCAGCTTCTACATCTGCAGTGCTACTTTATTGGGCTGGTCGGCTGCTTTCTTTGGACAAGGCACCAGACTCACAGTTGTAGAGGACCTGAACAAGGTGTTCCCACCCGAGGTCGCTGTGTTTGAGCCATCAGAAGCA	AGCCAGGGTTTTCCCAGTCACGACCTGTGAACTTCCAGAAAGCAGCCAAATCCTTCAGTCTCAAGATCTCAGACTCACAGCTGGGGGACACTGCGATGTATTTCTGTGCTTTATCATCCGGTAACCAGTTCTATTTTGGGACAGGGACAAGTTTGACGGTCATTCCAAATATCCAGAACCCTGACCCTGCCGTGTACCAGCTGAGAGACTCTAAAT	AGCCAGGGTTTTCCCAGTCACGACTTAAGAGTCACGCTTGACACTTCCAAGAAAAGCAGTTCCTTGTTGATCACGGCTTCCCGGGCAGCAGACACTGCTTCTTACTTCTGGGGTGGAGGTAGCAACTATAAACTGACATTTGGAAAAGGAACTCTCTTAACCGTGAATCCAAATATCCAGAACCCTGACCCTGCCGTGTACCAGCTGAGAGACTCTAAAT	102235	66782	246	3801	1400	7604	652	551
92527-1-02	B	Lymphocytes+/ Singlets+/ Live Dump-CD3+/ CD3+TCRab+/ CD4+_OR_CD8+/ CD69+/ CD154+_AND_OR_CD137+	ESAT-6/CFP-10 6 hrs	TST persistent neg.	GOOD	TRBV20-1	NA	TRBJ2-3	CSAVKSTDTQYF	0.898	2652	TRAV12-2	TRAJ39	CAVNNNAGNMLTF	0.856	1999	NA	NA	NA	NA	0	0	191	0	0	0	0	0	0	0	0	0	643	0	0	505	629	592	GGCCAGGGTTTTCCCAGTCACGACGGACAAGTTTCTCATCAACCATGCAAGCCTGACCTTGTCCACTCTGACAGTGACCAGTGCCCATCCTGAAGACAGCAGCTTCTACATCTGCAGTGCCGTTAAGAGCACAGATACGCAGTATTTTGGCCCAGGCACCCGGCTGACAGTGCTCGAGGACCTGAAAAACGTGTTCCCACCCGAGGTCGCTGTGTTTGAGCCATCAGAAGCA	GGCCAGGGTTTTCCCAGTCACGACGAAGATGGAAGGTTTACAGCACAGCTCAATAAAGCCAGCCAGTATGTTTCTCTGCTCATCAGAGACTCCCAGCCCAGTGATTCAGCCACCTACCTCTGTGCCGTGAACAATAATGCAGGCAACATGCTCACCTTTGGAGGGGGAACAAGGTTAATGGTCAAACCCCATATCCAGAACCCTGACCCTGCCGTGTACCAGCTGAGAGACTCTAAAT	NA	95527	72327	220	5697	7071	2405	493	816
93506-1-02	A	Lymphocytes+/ Singlets+/ Live Dump-CD3+/ CD3+TCRab+/ CD4+_OR_CD8+/ CD69+/ CD154+_AND_OR_CD137+	ESAT-6/CFP-10 6 hrs	TST persistent neg.	GOOD	TRBV29-1	NA	TRBJ1-2	CSAWSGDYGYTF	0.902	2752	TRAV4	TRAJ23	CLVGPNQGGKLIF	0.915	3338	NA	NA	NA	NA	0	0	0	0	0	0	0	0	0	0	0	0	122	0	0	0	0	403	TGCCAGGGTTTTCCCAGTCACGACGTTTCCCATCAGCCGCCCAAACCTAACATTCTCAACTCTGACTGTGAGCAACATGAGCCCTGAAGACAGCAGCATATATCTCTGCAGCGCCTGGTCAGGAGACTATGGCTACACCTTCGGTTCGGGGACCAGGTTAACCGTTGTAGAGGACCTGAACAAGGTGTTCCCACCCGAGGTCGCTGTGTTTGAGCCATCAGAAGCA	TGCCAGGGTTTTCCCAGTCACGACCTCCCTGTTTATCCCTGCCGACAGAAAGTCCAGCACTCTGAGCCTGCCCCGGGTTTCCCTGAGCGACACTGCTGTGTACTACTGCCTCGTGGGACCTAACCAGGGAGGAAAGCTTATCTTCGGACAGGGAACGGAGTTATCTGTGAAACCCAATATCCAGAACCCTGACCCTGCCGTGTACCAGCTGAGAGACTCTAAAT	NA	90946	56511	94	7103	1881	2102	71	-45
92527-1-02	B	Lymphocytes+/ Singlets+/ Live Dump-CD3+/ CD3+TCRab+/ CD4+_OR_CD8+/ CD69+/ CD154+_AND_OR_CD137+	ESAT-6/CFP-10 6 hrs	TST persistent neg.	GOOD	TRBV29-1	NA	TRBJ2-3	CSGLLDTQYF	0.879	2772	TRAV29/DV5	TRAJ37	NA	0.476	1661	TRAV27	TRAJ27	CAGGGTNAGKSTF	0.442	1541	0	0	0	3	0	0	0	0	0	0	0	403	18	741	0	473	564	TGCCAGGGTTTTCCCAGTCACGACGTTTCCCATCAGCCGCCCAAACCTAACATTCTCAACTCTGACTGTGAGCAACATGAGCCCTGAAGACAGCAGCATATATCTCTGCAGCGGGTTACTAGATACGCAGTATTTTGGCCCAGGCACCCGGCTGACAGTGCTCGAGGACCTGAAAAACGTGTTCCCACCCGAGGTCGCTGTGTTTGAGCCATCAGAAGCA	NA	TGCCAGGGTTTTCCCAGTCACGACACTAACCTTTCAGTTTGGTGATGCAAGAAAGGACAGTTCTCTCCACATCACTGCGGCCCAGCCTGGTGATACAGGCCTCTACCTCTGTGCAGGAGGGGGGACCAATGCAGGCAAATCAACCTTTGGGGATGGGACTACGCTCACTGTGAAGCCAAATATCCAGAAGCCTGACCCTGCCGTGTACCAGCTGAGAGACTCTAAAT	99319	61034	156	2803	2255	5991	-24	128
93506-1-02	A	Lymphocytes+/ Singlets+/ Live Dump-CD3+/ CD3+TCRab+/ CD4+_OR_CD8+/ CD69+/ CD154+_AND_OR_CD137+	ESAT-6/CFP-10 6 hrs	TST persistent neg.	GOOD	TRBV29-1	NA	TRBJ2-3	CSVGTASSTDTQYF	0.88	4584	TRAV41	TRAJ24	CAVRTTDSWGKLQF	0.87	2611	NA	NA	NA	NA	0	4	7	0	0	0	0	0	0	0	0	1	25	2	2	435	375	26	AGCCAGGGTTTTCCCAGTCACGACGTTTCCCATCAGCCGCCCAAACCTAACATTCTCAACTCTGACTGTGAGCAACATGAGCCCTGAAGACAGCAGCATATATCTCTGCAGCGTTGGGACAGCCTCTAGCACAGATACGCAGTATTTTGGCCCAGGCACCCGGCTGACAGTGCTCGAGGACCTGAAAAACGTGTTCCCACCCGAGGTCGCTGTGTTTGAGCCATCAGAAGCA	AGCCAGGGTTTTCCCAGTCACGACGATTAATTGCCACAATAAACATACAGGAAAAGCACAGCTCCCTGCACATCACAGCCTCCCATCCCAGAGACTCTGCCGTCTACATCTGTGCTGTCAGGACAACTGACAGCTGGGGGAAATTGCAGTTTGGAGCAGGGACCCAGGTTGTGGTCACCCCAGATATCCAGAACCCTGACCCTGCCGTGTACCAGCTGAGAGACTCTAAAT	NA	88766	49230	196	2768	920	3401	681	-251
93506-1-02	A	Lymphocytes+/ Singlets+/ Live Dump-CD3+/ CD3+TCRab+/ CD4+_OR_CD8+/ CD69+/ CD154+_AND_OR_CD137+	ESAT-6/CFP-10 6 hrs	TST persistent neg.	GOOD	TRBV29-1	NA	TRBJ2-5	CSVVEGVTVWETQYF	0.865	3716	TRAV8-3	TRAJ39	CAVGGNAGNMLTF	0.87	3766	NA	NA	NA	NA	0	680	399	0	0	0	0	0	0	0	0	0	714	12	11	0	519	677	AGCCAGGGTTTTCCCAGTCACGACGTTTCCCATCAGCCGCCCAAACCTAACATTCTCAACTCTGACTGTGAGCAACATGAGCCCTGAAGACAGCAGCATATATCTCTGCAGCGTTGTAGAGGGGGTCACGGTTTGGGAGACCCAGTACTTCGGGCCAGGCACGCGGCTCCTGGTGCTCGAGGACCTGAAAAACGTGTTCCCACCCGAGGTCGCTGTGTTTGAGCCATCAGAAGCA	AGCCAGGGTTTTCCCAGTCACGACCCTTCAATCTGAGGAAACCCTCTGTGCATTGGAGTGATGCTGCTGAGTACTTCTGTGCTGTGGGTGGTAATGCAGGCAACATGCTCACCTTTGGAGGGGGAACAAGGTTAATGGTCAAACCCCATATCCAGAACCCTGACCCTGCCGTGTACCAGCTGAGAGACTCTAAAT	NA	98702	70976	183	1601	873	5198	304	379
93506-1-02	A	Lymphocytes+/ Singlets+/ Live Dump-CD3+/ CD3+TCRab+/ CD4+_OR_CD8+/ CD69+/ CD154+_AND_OR_CD137+	ESAT-6/CFP-10 6 hrs	TST persistent neg.	GOOD	TRBV29-1	NA	TRBJ1-1	CSVVTGGTEAFF	0.872	1690	TRAV25	TRAJ54	CSQGAQKLVF	0.863	2234	NA	NA	NA	NA	0	1	0	0	0	0	0	0	0	0	0	0	1021	1068	0	27	278	0	ACCCAGGGTTTTCCCAGTCACGACGTTTCCCATCAGCCGCCCAAACCTAACATTCTCAACTCTGACTGTGAGCAACATGAGCCCTGAAGACAGCAGCATATATCTCTGCAGCGTCGTTACAGGGGGCACTGAAGCTTTCTTTGGACAAGGCACCAGACTCACAGTTGTAGAGGACCTGAACAAGGTGTTCCCACCCGAGGTCGCTGTGTTTGAGCCATCAGAAGCA	ACCCAGGGTTTTCCCAGTCACGACGTTTGGAGAAGCAAAAAAGAACAGCTCCCTGCACATCACAGCCACCCAGACTACAGATGTAGGAACCTACTTCTGCTCACAGGGAGCCCAGAAGCTGGTATTTGGCCAAGGAACCAGGCTGACTATCAACCCAAATATCCAGAACCCTGACCCTGCCGTGTACCAGCTGAGAGACTCTAAAT	NA	107749	60147	125	2792	736	9625	1281	7
93506-1-02	A	Lymphocytes+/ Singlets+/ Live Dump-CD3+/ CD3+TCRab+/ CD4+_OR_CD8+/ CD69+/ CD154+_AND_OR_CD137+	ESAT-6/CFP-10 6 hrs	TST persistent neg.	GOOD	NA	NA	NA	NA	NA	0	TRAV27	TRAJ37	CAAHQGSSNTGKLIF	0.586	2653	TRAV29/DV5	TRAJ22	CAASEVSGSARQLTF	0.243	1104	4	11	728	0	0	0	0	0	0	0	209	163	0	1323	1	12	1066	NA	ACCCAGGGTTTTCCCAGTCACGACACTAACCTTTCAGTTTGGTGATGCAAGAAAGGACAGTTCTCTCCACATCACTGCGGCCCAGCCTGGTGATACAGGCCTCTACCTCTGTGCAGCTCACCAGGGCTCTAGCAACACAGGCAAACTAATCTTTGGGCAAGGGACAACTTTACAAGTAAAACCAGATATCCAGAACCCTGACCCTGCCGTGTACCAGCTGAGAGACTCTAAAT	ACCCAGGGTTTTCCCAGTCACGACCTTAAACAAAAGTGCCAAGCACCTCTCTCTGCACATTGTGCCCTCCCAGCCTGGAGACTCTGCAGTGTACTTCTGTGCAGCAAGCGAAGTGTCTGGTTCTGCAAGGCAACTGACCTTTGGATCTGGGACACAATTGACTGTTTTACCTGATATCCAGAACCCTGACCCTGCCGTGTACCAGCTGAGAGACTCTAAAT	85914	67987	453	1929	1564	6055	299	370
93506-1-02	A	Lymphocytes+/ Singlets+/ Live Dump-CD3+/ CD3+TCRab+/ CD4+_OR_CD8+/ CD69+/ CD154+_AND_OR_CD137+	ESAT-6/CFP-10 6 hrs	TST persistent neg.	GOOD	NA	NA	NA	NA	NA	0	TRAV23/DV6	TRAJ5	CAAKVGDTGRRALTF	0.434	2573	TRAV8-2	TRAJ8	CAEGDTGFQKLVF	0.434	2571	0	797	0	0	0	0	0	0	0	0	0	0	0	2	0	1128	0	NA	GCCCAGGGTTTTCCCAGTCACGACCACAATCTCCTTCAATAAAAGTGCCAAGCAGTTCTCATTGCATATCATGGATTCCCAGCCTGGAGACTCAGCCACCTACTTCTGTGCAGCAAAGGTCGGGGACACGGGCAGGAGAGCACTTACTTTTGGGAGTGGAACAAGACTCCAAGTGCAACCAAATATCCAGAACCCTGACCCTGCCGTGTACCAGCTGAGAGACTCTAAAT	GCCCAGGGTTTTCCCAGTCACGACGCATCAACGGTTTTGAGGCTGAATTTAAGAAGAGTGAAACCTCCTTCCACCTGACGAAACCCTCAGCCCATATGAGCGACGCGGCTGAGTACTTCTGTGCTGAAGGGGACACAGGCTTTCAGAAACTTGTATTTGGAACTGGCACCCGACTTCTGGTCAGTCCAAATATCCAGAACCCTGACCCTGCCGTGTACCAGCTGAGAGACTCTAAAT	95634	66392	349	1776	1228	6029	-108	103
93506-1-02	A	Lymphocytes+/ Singlets+/ Live Dump-CD3+/ CD3+TCRab+/ CD4+_OR_CD8+/ CD69+/ CD154+_AND_OR_CD137+	ESAT-6/CFP-10 6 hrs	TST persistent neg.	GOOD	NA	NA	NA	NA	NA	0	TRAV23/DV6	TRAJ40	CAASDSGTYKYIF	0.571	1761	TRAV38-2/DV8	TRAJ58	CAYRKETSGSRLTF	0.152	469	0	471	0	8	0	369	1	0	0	0	11	348	279	518	0	53	177	NA	GCCCAGGGTTTTCCCAGTCACGACCACAATCTCCTTCAATAAAAGTGCCAAGCAGTTCTCATTGCATATCATGGATTCCCAGCCTGGAGACTCAGCCACCTACTTCTGTGCAGCAAGCGACTCAGGAACCTACAAATACATCTTTGGAACAGGCACCAGGCTGAAGGTTTTAGCAAATATCCAGAACCCTGACCCTGCCGTGTACCAGCTGAGAGACTCTAAAT	GCCCAGGGTTTTCCCAGTCACGACCTGTGAACTTCCAGAAAGCAGCCAAATCCTTCAGTCTCAAGATCTCAGACTCACAGCTGGGGGATGCCGCGATGTATTTCTGTGCTTATAGGAAAGAAACCAGTGGCTCTAGGTTGACCTTTGGGGAAGGAACACAGCTCACAGTGAATCCTGATATCCAGAACCCTGACCCTGCCGTGTACCAGCTGAGAGACTCTAAAT	87128	50522	174	1771	592	8224	-67	504
92527-1-02	B	Lymphocytes+/ Singlets+/ Live Dump-CD3+/ CD3+TCRab+/ CD4+_OR_CD8+/ CD69+/ CD154+_AND_OR_CD137+	ESAT-6/CFP-10 6 hrs	TST persistent neg.	GOOD	NA	NA	NA	NA	NA	0	TRAV29/DV5	TRAJ48	CAASGNFGNEKLTF	0.907	2553	NA	NA	NA	NA	0	0	0	0	0	0	1	0	0	0	0	0	351	0	442	0	0	297	NA	ATCCAGGGTTTTCCCAGTCACGACCTTAAACAAAAGTGCCAAGCACCTCTCTCTGCACATTGTGCCCTCCCAGCCTGGAGACTCTGCAGTGTACTTCTGTGCAGCAAGCGGAAACTTTGGAAATGAGAAATTAACCTTTGGGACTGGAACAAGACTCACCATCATACCCAATATCCAGAACCCTGACCCTGCCGTGTACCAGCTGAGAGACTCTAAAT	NA	98032	76149	73	6522	965	3374	189	143
92527-1-02	B	Lymphocytes+/ Singlets+/ Live Dump-CD3+/ CD3+TCRab+/ CD4+_OR_CD8+/ CD69+/ CD154+_AND_OR_CD137+	ESAT-6/CFP-10 6 hrs	TST persistent neg.	GOOD	NA	NA	NA	NA	NA	0	TRAV23/DV6	TRAJ49	CAASKNTGNQFYF	0.72	1221	TRAV26-2	TRAJ53	CILNSGGSNYKLTF	0.14	238	0	0	0	18	0	0	0	0	0	0	0	542	0	0	0	126	915	NA	ACCCAGGGTTTTCCCAGTCACGACCACAATCTCCTTCAATAAAAGTGCCAAGCAGTTCTCATTGCATATCATGGATTCCCAGCCTGGAGACTCAGCCACCTACTTCTGTGCAGCAAGCAAGAACACCGGTAACCAGTTCTATTTTGGGACAGGGACAAGTTTGACGGTCATTCCAAATATCCAGAACCCTGACCCTGCCGTGTACCAGCTGAGAGACTCTAAAT	ACCCAGGGTTTTCCCAGTCACGACATCGCTGAAGACAGAAAGTCCAGTACCTTGATCCTACACCGTGCTACCTTGAGAGATGCTGCTGTGTACTACTGCATCCTGAATAGTGGAGGTAGCAACTATAAACTGACATTTGGAAAAGGAACTCTCTTAACCGTGAATCCAAATATCCAGAACCCTGACCCTGCCGTGTACCAGCTGAGAGACTCTAAAT	84879	58643	282	4051	-113	1650	365	700
92527-1-02	B	Lymphocytes+/ Singlets+/ Live Dump-CD3+/ CD3+TCRab+/ CD4+_OR_CD8+/ CD69+/ CD154+_AND_OR_CD137+	ESAT-6/CFP-10 6 hrs	TST persistent neg.	GOOD	NA	NA	NA	NA	NA	0	TRAV13-1	TRAJ44	CAASPGTASKLTF	0.865	1993	NA	NA	NA	NA	0	0	0	0	0	0	0	0	0	0	0	0	0	0	0	0	0	519	NA	ACCCAGGGTTTTCCCAGTCACGACGACATTCGTTCAAATGTGGGCGAAAAGAAAGACCAACGAATTGCTGTTACATTGAACAAGACAGCCAAACATTTCTCCCTGCACATCACAGAGACCCAACCTGAAGACTCGGCTGTCTACTTCTGTGCAGCAAGTCCCGGCACTGCCAGTAAACTCACCTTTGGGACTGGAACAAGACTTCAGGTCACGCTCGATATCCAGAAGCCTGACCCTGCCGTGTACCAGCTGAGAGACTCTAAAT	NA	101478	54911	532	1436	2875	6762	319	248
93506-1-02	A	Lymphocytes+/ Singlets+/ Live Dump-CD3+/ CD3+TCRab+/ CD4+_OR_CD8+/ CD69+/ CD154+_AND_OR_CD137+	ESAT-6/CFP-10 6 hrs	TST persistent neg.	GOOD	NA	NA	NA	NA	NA	0	TRAV13-1	TRAJ3	CAASRASKIIF	0.892	1529	NA	NA	NA	NA	0	0	1	0	56	0	431	0	0	0	0	10	298	0	302	0	0	306	NA	GGCCAGGGTTTTCCCAGTCACGACGACATTCGTTCAAATGTGGGCGAAAAGAAAGACCAACGAATTGCTGTTACATTGAACAAGACAGCCAAACATTTCTCCCTGCACATCACAGAGACCCAACCTGAAGACTCGGCTGTCTACTTCTGTGCAGCAAGTAGGGCTTCCAAGATAATCTTTGGATCAGGGACCAGACTCAGCATCCGGCCAAATATCCAGAACCCTGACCCTGCCGTGTACCAGCTGAGAGACTCTAAAT	NA	97689	69981	241	2630	536	7306	1094	74
92527-1-02	B	Lymphocytes+/ Singlets+/ Live Dump-CD3+/ CD3+TCRab+/ CD4+_OR_CD8+/ CD69+/ CD154+_AND_OR_CD137+	ESAT-6/CFP-10 6 hrs	TST persistent neg.	GOOD	NA	NA	NA	NA	NA	0	TRAV13-1	TRAJ40	CAASRGTYKYIF	0.892	2320	NA	NA	NA	NA	0	0	0	0	0	0	0	0	0	0	0	0	0	0	1346	0	1220	2	NA	GCCCAGGGTTTTCCCAGTCACGACGACATTCGTTCAAATGTGGGCGAAAAGAAAGACCAACGAATTGCTGTTACATTGAACAAGACAGCCAAACATTTCTCCCTGCACATCACAGAGACCCAACCTGAAGACTCGGCTGTCTACTTCTGTGCAGCAAGTAGGGGAACCTACAAATACATCTTTGGAACAGGCACCAGGCTGAAGGTTTTAGCAAATATCCAGAACCCTGACCCTGCCGTGTACCAGCTGAGAGACTCTAAAT	NA	94340	56358	135	1903	1045	3135	377	1507
92527-1-02	B	Lymphocytes+/ Singlets+/ Live Dump-CD3+/ CD3+TCRab+/ CD4+_OR_CD8+/ CD69+/ CD154+_AND_OR_CD137+	ESAT-6/CFP-10 6 hrs	TST persistent neg.	GOOD	NA	NA	NA	NA	NA	0	TRAV13-1	TRAJ53	CAASSGGSNYKLTF	0.475	898	TRAV25	TRAJ50	CAGKTSYDKVIF	0.449	848	0	0	0	0	0	0	5	0	0	0	0	0	0	0	0	33	450	NA	ATCCAGGGTTTTCCCAGTCACGACGACATTCGTTCAAATGTGGGCGAAAAGAAAGACCAACGAATTGCTGTTACATTGAACAAGACAGCCAAACATTTCTCCCTGCACATCACAGAGACCCAACCTGAAGACTCGGCTGTCTACTTCTGTGCAGCAAGTAGTGGAGGTAGCAACTATAAACTGACATTTGGAAAAGGAACTCTCTTAACCGTGAATCCAAATATCCAGAAGCCTGACCCTGCCGTGTACCAGCTGAGAGACTCTAAAT	ATCCAGGGTTTTCCCAGTCACGACGTTTGGAGAAGCAAAAAAGAACAGCTCCCTGCACATCACAGCCACCCAGACTACAGATGTAGGAACCTACTTCTGTGCAGGGAAAACCTCCTACGACAAGGTGATATTTGGGCCAGGGACAAGCTTATCAGTCATTCCAAATATCCAGAACCCTGACCCTGCCGTGTACCAGCTGAGAGACTCTAAAT	86175	73950	1370	12274	605	3873	561	1431
92527-1-02	B	Lymphocytes+/ Singlets+/ Live Dump-CD3+/ CD3+TCRab+/ CD4+_OR_CD8+/ CD69+/ CD154+_AND_OR_CD137+	ESAT-6/CFP-10 6 hrs	TST persistent neg.	GOOD	NA	NA	NA	NA	NA	0	TRAV29/DV5	TRAJ40	CAASTSGTYKYIF	0.581	2023	TRAV13-1	TRAJ42	NA	0.362	1260	0	0	0	0	0	0	0	0	0	0	0	0	23	0	0	0	0	NA	GCCCAGGGTTTTCCCAGTCACGACCTTAAACAAAAGTGCCAAGCACCTCTCTCTGCACATTGTGCCCTCCCAGCCTGGAGACTCTGCAGTGTACTTCTGTGCAGCAAGTACCTCAGGAACCTACAAATACATCTTTGGAACAGGCACCAGGCTGAAGGTTTTAGCAAATATCCAGAACCCTGACCCTGCCGTGTACCAGCTGAGAGACTCTAAAT	NA	89230	49507	4631	5053	2435	4177	689	164
93506-1-02	A	Lymphocytes+/ Singlets+/ Live Dump-CD3+/ CD3+TCRab+/ CD4+_OR_CD8+/ CD69+/ CD154+_AND_OR_CD137+	ESAT-6/CFP-10 6 hrs	TST persistent neg.	GOOD	NA	NA	NA	NA	NA	0	TRAV13-1	TRAJ49	CAATYTGNQFYF	0.528	1777	TRAV23/DV6	TRAJ16	NA	0.133	449	0	0	0	0	0	81	231	0	0	0	0	281	0	354	0	0	74	NA	CTCCAGGGTTTTCCCAGTCACGACGACATTCGTTCAAATGTGGGCGAAAAGAAAGACCAACGAATTGCTGTTACATTGAACAAGACAGCCAAACATTTCTCCCTGCACATCACAGAGACCCAACCTGAAGACTCGGCTGTCTACTTCTGTGCAGCAACCTACACCGGTAACCAGTTCTATTTTGGGACAGGGACAAGTTTGACGGTCATTCCAAATATCCAGAACCCTGACCCTGCCGTGTACCAGCTGAGAGACTCTAAAT	NA	105007	67767	163	9661	2461	4757	72	396
92527-1-02	B	Lymphocytes+/ Singlets+/ Live Dump-CD3+/ CD3+TCRab+/ CD4+_OR_CD8+/ CD69+/ CD154+_AND_OR_CD137+	ESAT-6/CFP-10 6 hrs	TST persistent neg.	GOOD	NA	NA	NA	NA	NA	0	TRAV13-2	TRAJ15	CAEKGQAGTALIF	0.76	1477	TRAV24	TRAJ42	CARKGGGSQGNLIF	0.124	242	0	0	0	190	0	0	0	0	1104	0	0	0	0	0	557	350	1092	NA	TGCCAGGGTTTTCCCAGTCACGACGGCAAGGCCAAAGAGTCACCGTTTTATTGAATAAGACAGTGAAACATCTCTCTCTGCAAATTGCAGCTACTCAACCTGGAGACTCAGCTGTCTACTTTTGTGCAGAGAAAGGGCAGGCAGGAACTGCTCTGATCTTTGGGAAGGGAACCACCTTATCAGTGAGTTCCAATATCCAGAAGCCTGACCCTGCCGTGTACCAGCTGAGAGACTCTAAAT	TGCCAGGGTTTTCCCAGTCACGACACGAATAAGTGCCACTCTTAATACCAAGGAGGGTTACAGCTATTTGTACATCAAAGGATCCCAGCCTGAAGACTCAGCCACATACCTCTGTGCCAGAAAAGGGGGAGGAAGCCAAGGAAATCTCATCTTTGGAAAAGGCACTAAACTCTCTGTTAAACCAAATATCCAGAACCCTGACCCTGCCGTGTACCAGCTGAGAGACTCTAAAT	86722	64352	542	28264	992	2459	1202	1153
93506-1-02	A	Lymphocytes+/ Singlets+/ Live Dump-CD3+/ CD3+TCRab+/ CD4+_OR_CD8+/ CD69+/ CD154+_AND_OR_CD137+	ESAT-6/CFP-10 6 hrs	TST persistent neg.	GOOD	NA	NA	NA	NA	NA	0	TRAV38-1	TRAJ36	CAFMNPDQTGANNLFF	0.33	1581	TRAV29/DV5	TRAJ40	CAAQNSGTYKYIF	0.324	1553	0	17	0	19	0	531	0	0	0	0	77	493	101	738	0	166	470	NA	ACCCAGGGTTTTCCCAGTCACGACCTGTGAACTTCCAGAAAGCAGCCAAATCCTTCAGTCTCAAGATCTCAGACTCACAGCTGGGGGACACTGCGATGTATTTCTGTGCTTTCATGAACCCCGATCAAACTGGGGCAAACAACCTCTTCTTTGGGACTGGAACGAGACTCACCGTTATTCCCTATATCCAGAACCCTGACCCTGCCGTGTACCAGCTGAGAGACTCTAAAT	ACCCAGGGTTTTCCCAGTCACGACCTTAAACAAAAGTGCCAAGCACCTCTCTCTGCACATTGTGCCCTCCCAGCCTGGAGACTCTGCAGTGTACTTCTGTGCAGCTCAGAACTCAGGAACCTACAAATACATCTTTGGAACAGGCACCAGGCTGAAGGTTTTAGCAAATATCCAGAACCCTGACCCTGCCGTGTACCAGCTGAGAGACTCTAAAT	99172	55187	45	1582	450	3884	1281	18
93774-1-05	A	Lymphocytes+/ Singlets+/ Live Dump-CD3+/ CD3+TCRab+/ CD4+_OR_CD8+/ CD69+/ CD154+_AND_OR_CD137+	ESAT-6/CFP-10 6 hrs	TST persistent neg.	GOOD	NA	NA	NA	NA	NA	0	TRAV38-1	TRAJ57	CAFRQTQGGSEKLVF	0.477	1034	TRAV41	TRAJ45	CAGSGGGADGLTF	0.369	800	0	0	0	0	0	0	0	0	0	0	0	680	0	828	0	335	627	NA	GCCCAGGGTTTTCCCAGTCACGACCTGTGAACTTCCAGAAAGCAGCCAAATCCTTCAGTCTCAAGATCTCAGACTCACAGCTGGGGGACACTGCGATGTATTTCTGTGCTTTCAGGCAAACTCAGGGCGGATCTGAAAAGCTGGTCTTTGGAAAGGGAACGAAACTGACAGTAAACCCATATATCCAGAACCCTGACCCTGCCGTGTACCAGCTGAGAGACTCTAAAT	GCCCAGGGTTTTCCCAGTCACGACGATTAATTGCCACAATAAACATACAGGAAAAGCACAGCTCCCTGCACATCACAGCCTCCCATCCCAGAGACTCTGCCGTCTACATCTGTGCTGGATCAGGAGGAGGTGCTGACGGACTCACCTTTGGCAAAGGGACTCATCTAATCATCCAGCCCTATATCCAGAAGCCTGACCCTGCCGTGTACCAGCTGAGAGACTCTAAAT	90469	67043	175	147	1173	5575	1026	-132
93774-1-05	A	Lymphocytes+/ Singlets+/ Live Dump-CD3+/ CD3+TCRab+/ CD4+_OR_CD8+/ CD69+/ CD154+_AND_OR_CD137+	ESAT-6/CFP-10 6 hrs	TST persistent neg.	GOOD	NA	NA	NA	NA	NA	0	TRAV38-1	TRAJ57	CAFRQTQGGSEKLVF	0.527	1484	TRAV41	TRAJ45	CAGSGGGADGLTF	0.37	1042	0	0	0	0	0	0	451	0	0	0	0	1204	377	0	0	1	1111	NA	ACCCAGGGTTTTCCCAGTCACGACCTGTGAACTTCCAGAAAGCAGCCAAATCCTTCAGTCTCAAGATCTCAGACTCACAGCTGGGGGACACTGCGATGTATTTCTGTGCTTTCAGGCAAACTCAGGGCGGATCTGAAAAGCTGGTCTTTGGAAAGGGAACGAAACTGACAGTAAACCCATATATCCAGAACCCTGACCCTGCCGTGTACCAGCTGAGAGACTCTAAAT	ACCCAGGGTTTTCCCAGTCACGACGATTAATTGCCACAATAAACATACAGGAAAAGCACAGCTCCCTGCACATCACAGCCTCCCATCCCAGAGACTCTGCCGTCTACATCTGTGCTGGATCAGGAGGAGGTGCTGACGGACTCACCTTTGGCAAAGGGACTCATCTAATCATCCAGCCCTATATCCAGAAGCCTGACCCTGCCGTGTACCAGCTGAGAGACTCTAAAT	82892	62719	96	4446	1114	3745	-55	371
92527-1-02	B	Lymphocytes+/ Singlets+/ Live Dump-CD3+/ CD3+TCRab+/ CD4+_OR_CD8+/ CD69+/ CD154+_AND_OR_CD137+	ESAT-6/CFP-10 6 hrs	TST persistent neg.	GOOD	NA	NA	NA	NA	NA	0	TRAV8-6	TRAJ52	CAGGTSYGKLTF	0.931	2306	NA	NA	NA	NA	0	622	0	0	0	0	0	0	0	0	0	0	0	0	0	0	473	521	NA	GGCCAGGGTTTTCCCAGTCACGACGCATCAACGGTTTTGAGGCTGAATTTAACAAGAGTCAAACTTCCTTCCACTTGAGGAAACCCTCAGTCCATATAAGCGACACGGCTGAGTACTTCTGTGCTGGTGGTACTAGCTATGGAAAGCTGACATTTGGACAAGGGACCATCTTGACTGTCCATCCAAATATCCAGAACCCTGACCCTGCCGTGTACCAGCTGAGAGACTCTAAAT	NA	86759	56100	530	-407	5077	5692	176	133
93774-1-05	A	Lymphocytes+/ Singlets+/ Live Dump-CD3+/ CD3+TCRab+/ CD4+_OR_CD8+/ CD69+/ CD154+_AND_OR_CD137+	ESAT-6/CFP-10 6 hrs	TST persistent neg.	GOOD	NA	NA	NA	NA	NA	0	TRAV27	TRAJ53	CAGLGSGGSNYKLTF	0.882	2993	NA	NA	NA	NA	0	0	0	0	0	0	0	0	0	0	0	0	0	770	0	0	0	0	NA	TGCCAGGGTTTTCCCAGTCACGACACTAACCTTTCAGTTTGGTGATGCAAGAAAGGACAGTTCTCTCCACATCACTGCAGCCCAGCCTGGTGATACAGGCCTCTACCTCTGTGCGGGGCTGGGGAGTGGAGGTAGCAACTATAAACTGACATTTGGAAAAGGAACTCTCTTAACCGTGAATCCAAATATCCAGAACCCTGACCCTGCCGTGTACCAGCTGAGAGACTCTAAAT	NA	99726	54456	259	4244	3673	5629	285	584
93506-1-02	A	Lymphocytes+/ Singlets+/ Live Dump-CD3+/ CD3+TCRab+/ CD4+_OR_CD8+/ CD69+/ CD154+_AND_OR_CD137+	ESAT-6/CFP-10 6 hrs	TST persistent neg.	GOOD	NA	NA	NA	NA	NA	0	TRAV29/DV5	TRAJ39	CAGNNAGNMLTF	0.498	1671	TRAV38-1	TRAJ53	ESGGSNYKLTF	0.387	1299	0	0	0	0	0	0	0	0	0	0	0	0	0	0	0	207	0	NA	CTCCAGGGTTTTCCCAGTCACGACCTTAAACAAAAGTGCCAAGCACCTCTCTCTGCACATTGTGCCCTCCCAGCCTGGAGACTCTGCAGTGTACTTCTGTGCAGGAAATAATGCAGGCAACATGCTCACCTTTGGAGGGGGAACAAGGTTAATGGTCAAACCCCATATCCAGAACCCTGACCCTGCCGTGTACCAGCTGAGAGACTCTAAAT	CTCCAGGGTTTTCCCAGTCACGACCTGTGAACTTCCAGAAAGCAGCCAAATCCTTCAGTCTCAAGATCTCAGACTCACAGCTGGGGGACACTGCGATGTATTACGAAAGTGGAGGTAGCAACTATAAACTGACATTTGGAAAAGGAACTCTCTTAACCGTGAATCCAAATATCCAGAACCCTGACCCTGCCGTGTACCAGCTGAGAGACTCTAAAT	88584	51083	130	1694	1066	5452	424	-94
92527-1-02	B	Lymphocytes+/ Singlets+/ Live Dump-CD3+/ CD3+TCRab+/ CD4+_OR_CD8+/ CD69+/ CD154+_AND_OR_CD137+	ESAT-6/CFP-10 6 hrs	TST persistent neg.	GOOD	NA	NA	NA	NA	NA	0	TRAV35	TRAJ31	CAGQNNNARLMF	0.832	1465	NA	NA	NA	NA	0	1	0	0	16	0	0	0	0	0	0	0	481	0	0	0	607	479	NA	AGCCAGGGTTTTCCCAGTCACGACCTCAGTTTGGTATAACCAGAAAGGACAGCTTCCTGAATATCTCAGCATCCATACCTAGTGATGTAGGCATCTACTTCTGTGCTGGGCAGAATAACAATGCCAGACTCATGTTTGGAGATGGAACTCAGCTGGTGGTGAAGCCCAATATCCAGAAGCCTGACCCTGCCGTGTACCAGCTGAGAGACTCTAAAT	NA	80339	57066	1982	10864	399	5996	61	2531
93774-1-05	A	Lymphocytes+/ Singlets+/ Live Dump-CD3+/ CD3+TCRab+/ CD4+_OR_CD8+/ CD69+/ CD154+_AND_OR_CD137+	ESAT-6/CFP-10 6 hrs	TST persistent neg.	GOOD	NA	NA	NA	NA	NA	0	TRAV23/DV6	TRAJ37	CAGSSNTGKLIF	0.894	2688	NA	NA	NA	NA	0	0	1271	0	0	1207	0	0	0	0	0	0	1187	631	1118	0	0	1	NA	AGCCAGGGTTTTCCCAGTCACGACCACAATCTCCTTCAATAAAAGTGCCAAGCAGTTCTCATTGCATATCATGGATTCCCAGCCTGGAGACTCAGCCACCTACTTCTGTGCTGGCTCTAGCAACACAGGCAAACTAATCTTTGGGCAAGGGACAACTTTACAAGTAAAACCAGATATCCAGAACCCTGACCCTGCCGTGTACCAGCTGAGAGACTCTAAAT	NA	94405	57073	407	4268	2044	6771	-2	522
92527-1-02	B	Lymphocytes+/ Singlets+/ Live Dump-CD3+/ CD3+TCRab+/ CD4+_OR_CD8+/ CD69+/ CD154+_AND_OR_CD137+	ESAT-6/CFP-10 6 hrs	TST persistent neg.	GOOD	NA	NA	NA	NA	NA	0	TRAV6	TRAJ5	CALDTGRRALTF	0.5	1651	TRAV9-2	TRAJ4	NA	0.408	1347	19	0	0	0	0	0	0	0	0	0	9	11	8	0	0	0	0	NA	GGCCAGGGTTTTCCCAGTCACGACAAGACTGAAGGTCACCTTTGATACCACCCTTAAACAGAGTTTGTTTCATATCACAGCCTCCCAGCCTGCAGACTCAGCTACCTACCTCTGTGCTCTAGACACGGGCAGGAGAGCACTTACTTTTGGGAGTGGAACAAGACTCCAAGTGCAACCAAATATCCAGAACCCTGACCCTGCCGTGTACCAGCTGAGAGACTCTAAAT	NA	93090	57240	107	1839	2126	3924	1267	311
93506-1-02	A	Lymphocytes+/ Singlets+/ Live Dump-CD3+/ CD3+TCRab+/ CD4+_OR_CD8+/ CD69+/ CD154+_AND_OR_CD137+	ESAT-6/CFP-10 6 hrs	TST persistent neg.	GOOD	NA	NA	NA	NA	NA	0	TRAV19	TRAJ26	CALNPPGQNFVF	0.326	2316	TRAV12-1	TRAJ54	CVVSPRGGAQKLVF	0.292	2078	0	0	0	0	0	0	0	0	0	0	0	633	0	0	0	508	455	NA	GGCCAGGGTTTTCCCAGTCACGACTCCACCAGTTCCTTCAACTTCACCATCACAGCCTCACAAGTCGTGGACTCAGCAGTATACTTCTGTGCTCTGAACCCTCCTGGTCAGAATTTTGTCTTTGGTCCCGGAACCAGATTGTCCGTGCTGCCCTATATCCAGAACCCTGACCCTGCCGTGTACCAGCTGAGAGACTCTAAAT	GGCCAGGGTTTTCCCAGTCACGACGAAGATGGAAGGTTTACAGCACAGCTCAATAGAGCCAGCCAGTATATTTCCCTGCTCATCAGAGACTCCAAGCTCAGTGATTCAGCCACCTACCTCTGTGTGGTGAGTCCGCGGGGGGGAGCCCAGAAGCTGGTATTTGGCCAAGGAACCAGGCTGACTATCAACCCAAATATCCAGAACCCTGACCCTGCCGTGTACCAGCTGAGAGACTCTAAAT	92014	50142	137	3063	1336	2639	-38	301
93506-1-02	A	Lymphocytes+/ Singlets+/ Live Dump-CD3+/ CD3+TCRab+/ CD4+_OR_CD8+/ CD69+/ CD154+_AND_OR_CD137+	ESAT-6/CFP-10 6 hrs	TST persistent neg.	GOOD	NA	NA	NA	NA	NA	0	TRAV19	TRAJ24	CALRGSWGKLQF	0.85	1270	NA	NA	NA	NA	0	0	0	0	1	0	32	0	0	0	0	0	249	2	747	284	16	507	NA	ATCCAGGGTTTTCCCAGTCACGACTCCACCAGTTCCTTCAACTTCACCATCACAGCCTCACAAGTCGTGGACTCAGCAGTATACTTCTGTGCTCTGAGAGGCAGCTGGGGGAAATTGCAGTTTGGAGCAGGGACCCAGGTTGTGGTCACCCCAGATATCCAGAACCCTGACCCTGCCGTGTACCAGCTGAGAGACTCTAAAT	NA	90456	48926	106	2036	1351	4471	283	403
93506-1-02	A	Lymphocytes+/ Singlets+/ Live Dump-CD3+/ CD3+TCRab+/ CD4+_OR_CD8+/ CD69+/ CD154+_AND_OR_CD137+	ESAT-6/CFP-10 6 hrs	TST persistent neg.	GOOD	NA	NA	NA	NA	NA	0	TRAV9-2	TRAJ22	CALRPGSRLTF	0.871	2016	NA	NA	NA	NA	0	0	0	176	149	0	0	246	0	0	0	272	255	87	0	180	134	442	NA	TGCCAGGGTTTTCCCAGTCACGACGAAACCACTTCTTTCCACTTGGAGAAAGGCTCAGTTCAAGTGTCAGACTCAGCGGTGTACTTCTGTGCTCTGAGGCCCGGATCCAGGTTGACCTTTGGATCTGGGACACAATTGACTGTTTTACCTGATATCCAGAACCCTGACCCTGCCGTGTACCAGCTGAGAGACTCTAAAT	NA	93002	54972	542	2598	884	2574	4495	789
93506-1-02	A	Lymphocytes+/ Singlets+/ Live Dump-CD3+/ CD3+TCRab+/ CD4+_OR_CD8+/ CD69+/ CD154+_AND_OR_CD137+	ESAT-6/CFP-10 6 hrs	TST persistent neg.	GOOD	NA	NA	NA	NA	NA	0	TRAV9-2	TRAJ22	CALRPGSRLTF	0.777	1556	TRAV38-1	TRAJ43	CAFMKMASVNDMRF	0.108	218	0	6	0	167	0	1	262	0	658	0	1	2	261	0	1	0	594	NA	CTCCAGGGTTTTCCCAGTCACGACGAAACCACTTCTTTCCACTTGGAGAAAGGCTCAGTTCAAGTGTCAGACTCAGCGGTGTACTTCTGTGCTCTGAGGCCCGGATCCAGGTTGACCTTTGGATCTGGGACACAATTGACTGTTTTACCTGATATCCAGAACCCTGACCCTGCCGTGTACCAGCTGAGAGACTCTAAAT	CTCCAGGGTTTTCCCAGTCACGACCTGTGAACTTCCAGAAAGCAGCCAAATCCTTCAGTCTCAAGATCACAGACTCACAGCTGGGGGACACTGCGATGTATTTCTGTGCTTTCATGAAAATGGCGTCTGTCAATGACATGCGCTTTGGAGCAGGGACCAGACTGACAGTAAAACCAAATATCCAGAACCCTGACCCTGCCGTGTACCAGCTGAGAGACTCTAAAT	85971	58386	269	5780	1487	2625	1451	482
93506-1-02	A	Lymphocytes+/ Singlets+/ Live Dump-CD3+/ CD3+TCRab+/ CD4+_OR_CD8+/ CD69+/ CD154+_AND_OR_CD137+	ESAT-6/CFP-10 6 hrs	TST persistent neg.	GOOD	NA	NA	NA	NA	NA	0	TRAV9-2	TRAJ22	CALRPGSRLTF	0.698	1261	NA	NA	NA	NA	0	0	23	431	150	0	107	0	0	0	0	10	256	17	0	0	115	387	NA	TGCCAGGGTTTTCCCAGTCACGACGAAACCACTTCTTTCCACTTGGAGAAAGGCTCAGTTCAAGTGTCAGACTCAGCGGTGTACTTCTGTGCTCTGAGGCCCGGATCCAGGTTGACCTTTGGATCTGGGACACAATTGACTGTTTTACCTGATATCCAGAACCCTGACCCTGCCGTGTACCAGCTGAGAGACTCTAAAT	NA	96296	50337	306	6583	1534	2185	1241	583
93506-1-02	A	Lymphocytes+/ Singlets+/ Live Dump-CD3+/ CD3+TCRab+/ CD4+_OR_CD8+/ CD69+/ CD154+_AND_OR_CD137+	ESAT-6/CFP-10 6 hrs	TST persistent neg.	GOOD	NA	NA	NA	NA	NA	0	TRAV9-2	TRAJ22	CALRPGSRLTF	0.913	539	NA	NA	NA	NA	0	0	0	1	74	0	0	0	0	0	0	0	0	0	0	95	90	152	NA	TGCCAGGGTTTTCCCAGTCACGACGAAACCACTTCTTTCCACTTGGAGAAAGGCTCAGTTCAAGTGTCAGACTCAGCGGTGTACTTCTGTGCTCTGAGGCCCGGATCCAGGTTGACCTTTGGATCTGGGACACAATTGACTGTTTTACCTGATATCCAGAACCCTGACCCTGCCGTGTACCAGCTGAGAGACTCTAAAT	NA	88255	51020	478	6511	355	2230	3347	1400
92527-1-02	B	Lymphocytes+/ Singlets+/ Live Dump-CD3+/ CD3+TCRab+/ CD4+_OR_CD8+/ CD69+/ CD154+_AND_OR_CD137+	ESAT-6/CFP-10 6 hrs	TST persistent neg.	GOOD	NA	NA	NA	NA	NA	0	TRAV19	TRAJ44	CALRVSGTASKLTF	0.468	1811	TRAV8-6	TRAJ53	CSGGSNYKLTF	0.44	1701	0	0	0	0	0	0	0	0	0	0	697	0	0	0	0	1	0	NA	GGCCAGGGTTTTCCCAGTCACGACTCCACCAGTTCCTTCAACTTCACCATCACAGCCTCACAAGTCGTGGACTCAGCAGTATACTTCTGTGCTCTGAGGGTCTCCGGCACTGCCAGTAAACTCACCTTTGGGACTGGAACAAGACTTCAGGTCACGCTCGATATCCAGAACCCTGACCCTGCCGTGTACCAGCTGAGAGACTCTAAAT	GGCCAGGGTTTTCCCAGTCACGACGCATCAACGGTTTTGAGGCTGAATTTAACAAGAGTCAAACTTCCTTCCACTTGAGGAAACCCTCAGTCCATATAAGCGACACGGCTGAGTACTTCTGTAGTGGAGGTAGCAACTATAAACTGACATTTGGAAAAGGAACTCTCTTAACCGTGAATCCAAATATCCAGAACCCTGACCCTGCCGTGTACCAGCTGAGAGACTCTAAAT	97259	62981	84	2730	1586	2692	1546	28
93506-1-02	A	Lymphocytes+/ Singlets+/ Live Dump-CD3+/ CD3+TCRab+/ CD4+_OR_CD8+/ CD69+/ CD154+_AND_OR_CD137+	ESAT-6/CFP-10 6 hrs	TST persistent neg.	GOOD	NA	NA	NA	NA	NA	0	TRAV19	TRAJ26	CALSEKNYGQNFVF	0.858	4000	NA	NA	NA	NA	0	322	645	0	4	0	0	0	0	0	0	0	477	421	847	570	0	564	NA	AGCCAGGGTTTTCCCAGTCACGACTCCACCAGTTCCTTCAACTTCACCATCACAGCCTCACAAGTCGTGGACTCAGCAGTATACTTCTGTGCTCTGAGTGAGAAAAACTATGGTCAGAATTTTGTCTTTGGTCCCGGAACCAGATTGTCCGTGCTGCCCTATATCCAGAACCCTGACCCTGCCGTGTACCAGCTGAGAGACTCTAAAT	NA	98621	55925	315	3452	1207	4639	59	156
93506-1-02	A	Lymphocytes+/ Singlets+/ Live Dump-CD3+/ CD3+TCRab+/ CD4+_OR_CD8+/ CD69+/ CD154+_AND_OR_CD137+	ESAT-6/CFP-10 6 hrs	TST persistent neg.	GOOD	NA	NA	NA	NA	NA	0	TRAV12-2	TRAJ22	CALSPGSARQLTF	0.854	2812	NA	NA	NA	NA	0	0	0	0	0	0	0	0	0	0	0	0	0	398	0	0	298	2	NA	GGCCAGGGTTTTCCCAGTCACGACGAAGATGGAAGGTTTACAGCACAGCTCAATAAAGCCAGCCAGTATGTTTCTCTGCTCATCAGAGACTCCCAGCCCAGTGATTCAGCCACCTACCTCTGTGCCCTCTCCCCAGGTTCTGCAAGGCAACTGACCTTTGGATCTGGGACACAATTGACTGTTTTACCTGATATCCAGAACCCTGACCCTGCCGTGTACCAGCTGAGAGACTCTAAAT	NA	95626	47808	278	1609	1143	3019	77	-338
92527-1-02	B	Lymphocytes+/ Singlets+/ Live Dump-CD3+/ CD3+TCRab+/ CD4+_OR_CD8+/ CD69+/ CD154+_AND_OR_CD137+	ESAT-6/CFP-10 6 hrs	TST persistent neg.	GOOD	NA	NA	NA	NA	NA	0	TRAV12-2	TRAJ22	CALSPGSARQLTF	0.552	932	TRAV1-1	TRAJ36	CAVPQQTGANNLFF	0.149	252	0	0	0	0	0	0	0	0	0	0	1	0	1	2	4	0	0	NA	CTCCAGGGTTTTCCCAGTCACGACGAAGATGGAAGGTTTACAGCACAGCTCAATAAAGCCAGCCAGTATGTTTCTCTGCTCATCAGAGACTCCCAGCCCAGTGATTCAGCCACCTACCTCTGTGCCCTCTCCCCAGGTTCTGCAAGGCAACTGACCTTTGGATCTGGGACACAATTGACTGTTTTACCTGATATCCAGAACCCTGACCCTGCCGTGTACCAGCTGAGAGACTCTAAAT	CTCCAGGGTTTTCCCAGTCACGACAGGTCGTTTTTCTTCATTCCTTAGTCGCTCTGATAGTTATGGTTACCTCCTTCTACAGGAGCTCCAGATGAAAGACTCTGCCTCTTACTTCTGCGCTGTGCCCCAACAAACTGGGGCAAACAACCTCTTCTTTGGGACTGGAACGAGACTCACCGTTATTCCCTATATCCAGAACCCTGACCCCGCCGTGTACCAGCTGAGAGACTCTAAAT	76177	48540	295	4179	2889	2914	199	-95
93506-1-02	A	Lymphocytes+/ Singlets+/ Live Dump-CD3+/ CD3+TCRab+/ CD4+_OR_CD8+/ CD69+/ CD154+_AND_OR_CD137+	ESAT-6/CFP-10 6 hrs	TST persistent neg.	GOOD	NA	NA	NA	NA	NA	0	TRAV38-1	TRAJ49	CALSSGNQFYF	0.468	1129	TRAV17	TRAJ53	WGGGSNYKLTF	0.396	955	0	7	9	8	0	275	0	0	0	0	182	233	1	459	0	69	400	NA	GGCCAGGGTTTTCCCAGTCACGACCTGTGAACTTCCAGAAAGCAGCCAAATCCTTCAGTCTCAAGATCTCAGACTCACAGCTGGGGGACACTGCGATGTATTTCTGTGCTTTATCATCCGGTAACCAGTTCTATTTTGGGACAGGGACAAGTTTGACGGTCATTCCAAATATCCAGAACCCTGACCCTGCCGTGTACCAGCTGAGAGACTCTAAAT	GGCCAGGGTTTTCCCAGTCACGACTTAAGAGTCACGCTTGACACTTCCAAGAAAAGCAGTTCCTTGTTGATCACGGCTTCCCGGGCAGCAGACACTGCTTCTTACTTCTGGGGTGGAGGTAGCAACTATAAACTGACATTTGGAAAAGGAACTCTCTTAACCGTGAATCCAAATATCCAGAACCCTGACCCTGCCGTGTACCAGCTGAGAGACTCTAAAT	100291	61564	225	2267	1270	6042	366	-5
92527-1-02	B	Lymphocytes+/ Singlets+/ Live Dump-CD3+/ CD3+TCRab+/ CD4+_OR_CD8+/ CD69+/ CD154+_AND_OR_CD137+	ESAT-6/CFP-10 6 hrs	TST persistent neg.	GOOD	NA	NA	NA	NA	NA	0	TRAV16	TRAJ54	CALTPQGAQKLVF	0.853	2220	NA	NA	NA	NA	0	0	1	0	0	0	0	0	0	0	0	0	0	0	8	0	8	0	NA	ACCCAGGGTTTTCCCAGTCACGACGCTGACCTTAACAAAGGCGAGACATCTTTCCACCTGAAGAAACCATTTGCTCAAGAGGAAGACTCAGCCATGTATTACTGTGCTCTTACCCCTCAGGGAGCCCAGAAGCTGGTATTTGGCCAAGGAACCAGGCTGACTATCAACCCAAATATCCAGAACCCTGACCCTGCCGTGTACCAGCTGAGAGACTCTAAAT	NA	103935	62674	95	5972	3574	2290	731	102
92527-1-02	B	Lymphocytes+/ Singlets+/ Live Dump-CD3+/ CD3+TCRab+/ CD4+_OR_CD8+/ CD69+/ CD154+_AND_OR_CD137+	ESAT-6/CFP-10 6 hrs	TST persistent neg.	GOOD	NA	NA	NA	NA	NA	0	TRAV16	TRAJ54	CALTPQGAQKLVF	0.776	2222	NA	NA	NA	NA	0	0	0	0	57	0	1443	0	0	0	0	0	1132	0	0	0	0	1074	NA	ATCCAGGGTTTTCCCAGTCACGACGCTGACCTTAACAAAGGCGAGACATCTTTCCACCTGAAGAAACCATTTGCTCAAGAGGAAGACTCAGCCATGTATTACTGTGCTCTTACCCCTCAGGGAGCCCAGAAGCTGGTATTTGGCCAAGGAACCAGGCTGACTATCAACCCAAATATCCAGAACCCTGACCCTGCCGTGTACCAGCTGAGAGACTCTAAAT	NA	94193	56444	108	3876	3744	3972	350	259
93506-1-02	A	Lymphocytes+/ Singlets+/ Live Dump-CD3+/ CD3+TCRab+/ CD4+_OR_CD8+/ CD69+/ CD154+_AND_OR_CD137+	ESAT-6/CFP-10 6 hrs	TST persistent neg.	GOOD	NA	NA	NA	NA	NA	0	TRAV14/DV4	TRAJ27	CAMREGNTNAGKSTF	0.877	2437	NA	NA	NA	NA	0	0	0	0	0	0	29	0	0	0	0	0	0	0	0	0	0	0	NA	GGCCAGGGTTTTCCCAGTCACGACTCCAGAAGGCAAGAAAATCCGCCAACCTTGTCATCTCCGCTTCACAACTGGGGGACTCAGCAATGTATTTCTGTGCAATGAGAGAGGGTAACACCAATGCAGGCAAATCAACCTTTGGGGATGGGACTACGCTCACTGTGAAGCCAAATATCCAGAACCCTGACCCTGCCGTGTACCAGCTGAGAGACTCTAAAT	NA	99461	55453	254	3754	1087	4088	174	527
92527-1-02	B	Lymphocytes+/ Singlets+/ Live Dump-CD3+/ CD3+TCRab+/ CD4+_OR_CD8+/ CD69+/ CD154+_AND_OR_CD137+	ESAT-6/CFP-10 6 hrs	TST persistent neg.	GOOD	NA	NA	NA	NA	NA	0	TRAV14/DV4	TRAJ27	CAMREGNTNAGKSTF	0.559	1591	TRAV12-2	TRAJ45	CAVKRGSGGGADGLTF	0.287	817	0	0	0	0	0	0	0	0	0	0	0	0	0	490	0	3	0	NA	CTCCAGGGTTTTCCCAGTCACGACTCCAGAAGGCAAGAAAATCCGCCAACCTTGTCATCTCCGCTTCACAACTGGGGGACTCAGCAATGTATTTCTGTGCAATGAGAGAGGGTAACACCAATGCAGGCAAATCAACCTTTGGGGATGGGACTACGCTCACTGTGAAGCCAAATATCCAGAACCCTGACCCTGCTGTGTACCAGCTGAGAGACTCTAAAT	CTCCAGGGTTTTCCCAGTCACGACGAAGATGGAAGGTTTACAGCACAGCTCAATAAAGCCAGCCAGTATGTTTCTCTGCTCATCAGAGACTCCCAGCCCAGTGATTCAGCCACCTACCTCTGTGCCGTGAAACGGGGGTCAGGAGGAGGTGCTGACGGACTCACCTTTGGCAAAGGGACTCATCTAATCATCCAGCCCTATATCCAGAACCCTGACCCTGCCGTGTACCAGCTGAGAGACTCTAAAT	83116	48915	214	880	6576	2782	-32	369
92527-1-02	B	Lymphocytes+/ Singlets+/ Live Dump-CD3+/ CD3+TCRab+/ CD4+_OR_CD8+/ CD69+/ CD154+_AND_OR_CD137+	ESAT-6/CFP-10 6 hrs	TST persistent neg.	GOOD	NA	NA	NA	NA	NA	0	TRAV14/DV4	TRAJ27	CAMREGNTNAGKSTF	0.624	1413	TRAV13-2	TRAJ3	CAESPPGYSSASKIIF	0.158	359	0	0	0	35	0	0	1	0	0	0	0	10	1	40	25	8	5	NA	GCCCAGGGTTTTCCCAGTCACGACTCCAGAAGGCAAGAAAATCCGCCAACCTTGTCATCTCCGCTTCACAACTGGGGGACTCAGCAATGTATTTCTGTGCAATGAGAGAGGGTAACACCAATGCAGGCAAATCAACCTTTGGGGATGGGACTACGCTCACTGTGAAGCCAAATATCCAGAACCCTGACCCTGCCGTGTACCAGCTGAGAGACTCTAAAT	GCCCAGGGTTTTCCCAGTCACGACGGCAAGGCCAAAGAGTCACCGTTTTATTGAATAAGACAGTGAAACATCTCTCTCTGCAAATTGCAGCTACTCAACCTGGAGACTCAGCTGTCTACTTTTGTGCAGAGAGTCCTCCGGGGTACAGCAGTGCTTCCAAGATAATCTTTGGATCAGGGACCAGACTCAGCATCCGGCCAAATATCCAGAAGCCTGACCCTGCCGTGTACCAGCTGAGAGACTCTAAAT	96046	55290	132	2712	1140	3086	1055	1003
93506-1-02	A	Lymphocytes+/ Singlets+/ Live Dump-CD3+/ CD3+TCRab+/ CD4+_OR_CD8+/ CD69+/ CD154+_AND_OR_CD137+	ESAT-6/CFP-10 6 hrs	TST persistent neg.	GOOD	NA	NA	NA	NA	NA	0	TRAV14/DV4	TRAJ17	CAMRESSPGAGNKLTF	0.442	1150	TRAV3	TRAJ8	CASSGDTGFQKLVF	0.425	1106	0	0	0	0	254	0	0	0	248	0	109	233	10	0	0	1	307	NA	CTCCAGGGTTTTCCCAGTCACGACTCCAGAAGGCAAGAAAATCCGCCAACCTTGTCATCTCCGCTTCACAACTGGGGGACTCAGCAATGTATTTCTGTGCAATGAGAGAGTCTTCCCCAGGGGCAGGCAACAAGCTAACTTTTGGAGGAGGAACCAGGGTGCTAGTTAAACCAAATATCCAGAACCCTGACCCTGCCGTGTACCAGCTGAGAGACTCTAAAT	CTCCAGGGTTTTCCCAGTCACGACCTTTGAAGCTGAATTTAACAAGAGCCAAACCTCCTTCCACCTGAAGAAACCATCTGCCCTTGTGAGCGACTCCGCTTTGTACTTCTGTGCTTCCTCAGGGGACACAGGCTTTCAGAAACTTGTATTTGGAACTGGCACCCGACTTCTGGTCAGTCCAAATATCCAGAACCCTGACCCTGCCGTGTACCAGCTGAGAGACTCTAAAT	104866	58743	171	2185	662	8424	175	616
92527-1-02	B	Lymphocytes+/ Singlets+/ Live Dump-CD3+/ CD3+TCRab+/ CD4+_OR_CD8+/ CD69+/ CD154+_AND_OR_CD137+	ESAT-6/CFP-10 6 hrs	TST persistent neg.	GOOD	NA	NA	NA	NA	NA	0	TRAV14/DV4	TRAJ49	CAMREYTGNQFYF	0.56	1090	TRAV25	TRAJ29	NA	0.22	429	0	1	0	0	0	1	1	0	0	0	0	0	0	0	0	278	443	NA	CTCCAGGGTTTTCCCAGTCACGACTCCAGAAGGCAAGAAAATCCGCCAACCTTGTCATCTCCGCTTCACAACTGGGGGACTCAGCAATGTATTTCTGTGCAATGAGAGAGTACACCGGTAACCAGTTCTATTTTGGGACAGGGACAAGTTTGACGGTCATTCCAAATATCCAGAACCCTGACCCTGCCGTGTACCAGCTGAGAGACTCTAAAT	NA	87949	55777	14604	304	886	2286	850	2769
92527-1-02	B	Lymphocytes+/ Singlets+/ Live Dump-CD3+/ CD3+TCRab+/ CD4+_OR_CD8+/ CD69+/ CD154+_AND_OR_CD137+	ESAT-6/CFP-10 6 hrs	TST persistent neg.	GOOD	NA	NA	NA	NA	NA	0	TRAV14/DV4	TRAJ49	CAMREYTGNQFYF	0.871	1408	NA	NA	NA	NA	0	0	4	0	0	0	0	0	0	0	0	456	17	365	191	335	93	541	NA	TGCCAGGGTTTTCCCAGTCACGACTCCAGAAGGCAAGAAAATCCGCCAACCTTGTCATCTCCGCTTCACAACTGGGGGACTCAGCAATGTATTTCTGTGCAATGAGAGAGTACACCGGTAACCAGTTCTATTTTGGGACAGGGACAAGTTTGACGGTCATTCCAAATATCCAGAACCCTGACCCTGCCGTGTACCAGCTGAGAGACTCTAAAT	NA	90220	61775	438	4290	108	3577	343	1028
92527-1-02	B	Lymphocytes+/ Singlets+/ Live Dump-CD3+/ CD3+TCRab+/ CD4+_OR_CD8+/ CD69+/ CD154+_AND_OR_CD137+	ESAT-6/CFP-10 6 hrs	TST persistent neg.	GOOD	NA	NA	NA	NA	NA	0	TRAV6	TRAJ30	CAPGDDKIIF	0.493	1645	TRAV25	TRAJ29	NA	0.422	1408	6	0	0	0	0	0	0	0	0	0	0	1016	982	0	1	0	749	NA	GGCCAGGGTTTTCCCAGTCACGACAAGACTGAAGGTCACCTTTGATACCACCCTTAAACAGAGTTTGTTTCATATCACAGCCTCCCAGCCTGCAGACTCAGCTACCTACCTCTGTGCCCCAGGGGATGACAAGATCATCTTTGGAAAAGGGACACGACTTCATATTCTCCCCAATATCCAGAAGCCTGACCCTGCCGTGTACCAGCTGAGAGACTCTAAAT	NA	70466	47728	80	136	9865	3769	110	1346
93506-1-02	A	Lymphocytes+/ Singlets+/ Live Dump-CD3+/ CD3+TCRab+/ CD4+_OR_CD8+/ CD69+/ CD154+_AND_OR_CD137+	ESAT-6/CFP-10 6 hrs	TST persistent neg.	GOOD	NA	NA	NA	NA	NA	0	TRAV16	TRAJ40	CAPPGEYIF	0.618	1495	TRAV9-2	TRAJ38	CAAGAGNNRKLIW	0.239	578	0	0	0	0	0	0	0	0	0	0	0	295	319	20	0	206	1	NA	TGCCAGGGTTTTCCCAGTCACGACGCTGACCTTAACAAAGGCGAGACATCTTTCCACCTGAAGAAACCATTTGCTCAAGAGGAAGACTCAGCCATGTATTACTGTGCTCCCCCGGGGGAATACATCTTTGGAACAGGCACCAGGCTGAAGGTTTTAGCAAATATCCAGAACCCTGACCCTGCCGTGTACCAGCTGAGAGACTCTAAAT	TGCCAGGGTTTTCCCAGTCACGACGAAACCACTTCTTTCCACTTGGAGAAAGGCTCAGTTCAAGTGTCAGACTCAGCGGTGTACTTCTGTGCGGCGGGTGCTGGCAACAACCGTAAGCTGATTTGGGGATTGGGAACAAGCCTGGCAGTAAATCCGAATATCCAGAACCCTGACCCTGCCGTGTACCAGCTGAGAGACTCTAAAT	94699	67199	122	2979	175	5125	694	28
92527-1-02	B	Lymphocytes+/ Singlets+/ Live Dump-CD3+/ CD3+TCRab+/ CD4+_OR_CD8+/ CD69+/ CD154+_AND_OR_CD137+	ESAT-6/CFP-10 6 hrs	TST persistent neg.	GOOD	NA	NA	NA	NA	NA	0	TRAV24	TRAJ42	CARKGGGSQGNLIF	0.673	2077	NA	NA	NA	NA	0	0	0	0	96	0	0	0	0	0	0	165	388	316	557	0	320	596	NA	GGCCAGGGTTTTCCCAGTCACGACACGAATAAGTGCCACTCTTAATACCAAGGAGGGTTACAGCTATTTGTACATCAAAGGATCCCAGCCTGAAGACTCAGCCACATACCTCTGTGCCAGAAAAGGGGGAGGAAGCCAAGGAAATCTCATCTTTGGAAAAGGCACTAAACTCTCTGTTAAACCAAATATCCAGAACCCTGACCCTGCCGTGTACCAGCTGAGAGACTCTAAAT	NA	98033	94425	290	2124	4717	3725	565	1374
92527-1-02	B	Lymphocytes+/ Singlets+/ Live Dump-CD3+/ CD3+TCRab+/ CD4+_OR_CD8+/ CD69+/ CD154+_AND_OR_CD137+	ESAT-6/CFP-10 6 hrs	TST persistent neg.	GOOD	NA	NA	NA	NA	NA	0	TRAV17	TRAJ54	CATDHQGAQKLVF	0.826	2657	NA	NA	NA	NA	0	0	0	1	1	0	0	1	0	0	0	0	0	1	1	0	8	51	NA	AGCCAGGGTTTTCCCAGTCACGACTTAAGAGTCACGCTTGACACTTCCAAGAAAAGCAGTTCCTTGTTGATCACGGCTTCCCGGGCAGCAGACACTGCTTCTTACTTCTGTGCTACGGACCATCAGGGAGCCCAGAAGCTGGTATTTGGCCAAGGAACCAGGCTGACTATCAACCCAAATATCCAGAACCCTGACCCTGCCGTGTACCAGCTGAGAGACTCTAAAT	NA	83941	59016	265	15321	1808	1101	54	1516
92527-1-02	B	Lymphocytes+/ Singlets+/ Live Dump-CD3+/ CD3+TCRab+/ CD4+_OR_CD8+/ CD69+/ CD154+_AND_OR_CD137+	ESAT-6/CFP-10 6 hrs	TST persistent neg.	GOOD	NA	NA	NA	NA	NA	0	TRAV17	TRAJ54	CATDHQGAQKLVF	0.885	1574	NA	NA	NA	NA	0	1	0	0	169	0	0	169	0	0	0	1	2	0	557	0	239	425	NA	CTCCAGGGTTTTCCCAGTCACGACTTAAGAGTCACGCTTGACACTTCCAAGAAAAGCAGTTCCTTGTTGATCACGGCTTCCCGGGCAGCAGACACTGCTTCTTACTTCTGTGCTACGGACCATCAGGGAGCCCAGAAGCTGGTATTTGGCCAAGGAACCAGGCTGACTATCAACCCAAATATCCAGAACCCTGACCCTGCCGTGTACCAGCTGAGAGACTCTAAAT	NA	101944	57679	131	2759	1467	1466	178	1137
93506-1-02	A	Lymphocytes+/ Singlets+/ Live Dump-CD3+/ CD3+TCRab+/ CD4+_OR_CD8+/ CD69+/ CD154+_AND_OR_CD137+	ESAT-6/CFP-10 6 hrs	TST persistent neg.	GOOD	NA	NA	NA	NA	NA	0	TRAV39	TRAJ52	CAVDLPTNAGGTSYGKLTF	0.541	2819	TRAV19	TRAJ26	CALNPPGQNFVF	0.12	629	0	609	0	0	0	0	0	0	0	0	0	824	0	0	0	773	0	NA	TGCCAGGGTTTTCCCAGTCACGACCCTCACTTGATACCAAAGCCCGTCTCAGCACCCTCCACATCACAGCTGCCGTGCATGACCTCTCTGCCACCTACTTCTGTGCCGTGGACCTCCCCACTAATGCTGGTGGTACTAGCTATGGAAAGCTGACATTTGGACAAGGGACCATCTTGACTGTCCATCCAAATATCCAGAACCCTGACCCTGCCGTGTACCAGCTGAGAGACTCTAAAT	TGCCAGGGTTTTCCCAGTCACGACTCCACCAGTTCCTTCAACTTCACCATCACAGCCTCACAAGTCGTGGACTCAGCAGTATACTTCTGTGCTCTGAACCCTCCTGGTCAGAATTTTGTCTTTGGTCCCGGAACCAGATTGTCCGTGCTGCCCTATATCCAGAACCCTGACCCTGCCGTGTACCAGCTGAGAGACTCTAAAT	94686	54970	645	1696	1444	7898	158	-237
93506-1-02	A	Lymphocytes+/ Singlets+/ Live Dump-CD3+/ CD3+TCRab+/ CD4+_OR_CD8+/ CD69+/ CD154+_AND_OR_CD137+	ESAT-6/CFP-10 6 hrs	TST persistent neg.	GOOD	NA	NA	NA	NA	NA	0	TRAV2	TRAJ15	CAVEARPQAGTALIF	0.679	580	TRAV35	TRAJ42	CAGQLVGSQGNLIF	0.145	124	0	12	0	10	0	30	0	0	0	0	0	36	0	98	0	0	54	NA	GCCCAGGGTTTTCCCAGTCACGACACGATACAACATGACCTATGAACGGTTCTCTTCATCGCTGCCCATCCTCCAGGTGCGGGAGGCAGATGCTGCTGTTTACTACTGTGCTGTGGAAGCGAGGCCCCAGGCAGGAACTGCTCTGATCTTTGGGAAGGGAACCACCTTATCAGTGAGTTCCAATATCCAGAACCCTGACCCTGCCGTGTACCAGCTGAGAGACTCTAAAT	GCCCAGGGTTTTCCCAGTCACGACCTCAGTTTGGTATAACCAGAAAGGACAGCTTCCTGAATATCTCAGCATCCATACCTAGTGATGTAGGCATCTACTTCTGTGCTGGGCAGCTGGTGGGAAGCCAAGGAAATCTCATCTTTGGAAAAGGCACTAAACTCTCTGTTAAACCAAATATCCAGAACCCTGACCCTGCCGTGTACCAGCTGAGAGACTCTAAAT	111171	55185	228	3290	2101	7320	1127	-30
92527-1-02	B	Lymphocytes+/ Singlets+/ Live Dump-CD3+/ CD3+TCRab+/ CD4+_OR_CD8+/ CD69+/ CD154+_AND_OR_CD137+	ESAT-6/CFP-10 6 hrs	TST persistent neg.	GOOD	NA	NA	NA	NA	NA	0	TRAV2	TRAJ15	CAVEARPQAGTALIF	0.54	1496	TRAV26-2	TRAJ53	CILNSGGSNYKLTF	0.222	617	0	0	0	209	0	0	0	0	0	0	0	1063	0	83	5	0	1028	NA	CTCCAGGGTTTTCCCAGTCACGACACGATACAACATGACCTATGAACGGTTCTCTTCATCGCTGCTCATCCTCCAGGTGCGGGAGGCAGATGCTGCTGTTTACTACTGTGCTGTGGAAGCGAGGCCCCAGGCAGGAACTGCTCTGATCTTTGGGAAGGGAACCACCTTATCAGTGAGTTCCAATATCCAGAACCCTGACCCTGCCGTGTACCAGCTGAGAGACTCTAAAT	CTCCAGGGTTTTCCCAGTCACGACATCGCTGAAGACAGAAAGTCCAGTACCTTGATCCTGCACCGTGCTACCTTGAGAGATGCTGCTGTGTACTACTGCATCCTGAATAGTGGAGGTAGCAACTATAAACTGACATTTGGAAAAGGAACTCTCTTAACCGTGAATCCAAATATCCAGAACCCAGACCCTGCCGTGTACCAGCTGAGAGACTCTAAAT	82842	62671	14779	89	465	2545	323	3005
93506-1-02	A	Lymphocytes+/ Singlets+/ Live Dump-CD3+/ CD3+TCRab+/ CD4+_OR_CD8+/ CD69+/ CD154+_AND_OR_CD137+	ESAT-6/CFP-10 6 hrs	TST persistent neg.	GOOD	NA	NA	NA	NA	NA	0	TRAV1-2	TRAJ5	CAVEKEDTGRRALTF	0.465	1457	TRAV25	TRAJ29	NA	0.455	1428	0	0	1044	110	0	0	0	0	0	0	981	588	0	0	299	0	1094	NA	ATCCAGGGTTTTCCCAGTCACGACAGGTCGTTTTTCTTCATTCCTTAGTCGGTCTAAAGGGTACAGTTACCTCCTTTTGAAGGAGCTCCAGATGAAAGACTCTGCCTCTTACCTCTGTGCTGTGGAGAAGGAGGACACGGGCAGGAGAGCACTTACTTTTGGGAGTGGAACAAGACTCCAAGTGCAACCAAATATCCAGAACCCTGACCCTGCCGTGTACCAGCTGAGAGACTCTAAAT	NA	102171	89246	457	7802	248	2106	673	1871
93506-1-02	A	Lymphocytes+/ Singlets+/ Live Dump-CD3+/ CD3+TCRab+/ CD4+_OR_CD8+/ CD69+/ CD154+_AND_OR_CD137+	ESAT-6/CFP-10 6 hrs	TST persistent neg.	GOOD	NA	NA	NA	NA	NA	0	TRAV1-2	TRAJ5	CAVEKEDTGRRALTF	0.875	281	NA	NA	NA	NA	0	0	0	153	54	0	17	0	0	0	0	199	50	150	0	0	1	246	NA	ACCCAGGGTTTTCCCAGTCACGACAGGTCGTTTTTCTTCATTCCTTAGTCGGTCTAAAGGGTACAGTTACCTCCTTTTGAAGGAGCTCCAGATGAAAGACTCTGCCTCTTACCTCTGTGCTGTGGAGAAGGAGGACACGGGCAGGAGAGCACTTACTTTTGGGAGTGGAACAAGACTCCAAGTGCAACCAAATATCCAGAACCCTGACCCTGCCGTGTACCAGCTGAGAGACTCTAAAT	NA	96020	60351	625	2575	1481	11335	561	-100
93506-1-02	A	Lymphocytes+/ Singlets+/ Live Dump-CD3+/ CD3+TCRab+/ CD4+_OR_CD8+/ CD69+/ CD154+_AND_OR_CD137+	ESAT-6/CFP-10 6 hrs	TST persistent neg.	GOOD	NA	NA	NA	NA	NA	0	TRAV1-2	TRAJ5	CAVEKEDTGRRALTF	0.484	1361	TRAV25	TRAJ29	NA	0.423	1191	0	0	639	185	0	0	0	0	0	0	562	0	491	0	0	0	674	NA	TGCCAGGGTTTTCCCAGTCACGACAGGTCGTTTTTCTTCATTCCTTAGTCGGTCTAAAGGGTACAGTTACCTCCTTTTGAAGGAGCTCCAGATGAAAGACTCTGCCTCTTACCTCTGTGCTGTGGAGAAGGAGGACACGGGCAGGAGAGCACTTACTTTTGGGAGTGGAACAAGACTCCAAGTGCAACCAAATATCCAGAACCCTGACCCTGCCGTGTACCAGCTGAGAGACTCTAAAT	NA	94879	53831	1923	1704	2	2502	470	191
92527-1-02	B	Lymphocytes+/ Singlets+/ Live Dump-CD3+/ CD3+TCRab+/ CD4+_OR_CD8+/ CD69+/ CD154+_AND_OR_CD137+	ESAT-6/CFP-10 6 hrs	TST persistent neg.	GOOD	NA	NA	NA	NA	NA	0	TRAV1-2	TRAJ5	CAVEKEDTGRRALTF	0.583	1327	NA	NA	NA	NA	0	0	0	0	214	0	0	5	0	0	0	0	1	0	295	0	0	7	NA	AGCCAGGGTTTTCCCAGTCACGACAGGTCGTTTTTCTTCATTCCTTAGTCGGTCTAAAGGGTACAGTTACCTCCTTTTGAAGGAGCTCCAGATGAAAGACTCTGCCTCTTACCTCTGTGCTGTGGAGAAGGAGGACACGGGCAGGAGAGCACTTACTTTTGGGAGTGGAACAAGACTCCAAGTGCAACCAAATATCCAGAACCCTGACCCTGCCGTGTACCTGCTGAGAGACTCTAAAT	NA	79448	54032	121	1797	1342	2798	1576	279
93506-1-02	A	Lymphocytes+/ Singlets+/ Live Dump-CD3+/ CD3+TCRab+/ CD4+_OR_CD8+/ CD69+/ CD154+_AND_OR_CD137+	ESAT-6/CFP-10 6 hrs	TST persistent neg.	GOOD	NA	NA	NA	NA	NA	0	TRAV8-6	TRAJ9	CAVINTGGFKTIF	0.418	1741	TRAV29/DV5	TRAJ40	CAAQNSGTYKYIF	0.186	777	0	33	0	17	0	714	0	0	0	0	52	559	41	104	0	54	868	NA	GCCCAGGGTTTTCCCAGTCACGACGCATCAACGGTTTTGAGGCTGAATTTAACAAGAGTCAAACTTCCTTCCACTTGAGGAAACCCTCAGTCCATATAAGCGACACGGCTGAGTACTTCTGTGCTGTGATTAATACTGGAGGCTTCAAAACTATCTTTGGAGCAGGAACAAGACTATTTGTTAAAGCAAATATCCAGAACCCTGACCCTGCCGTGTACCAGCTGAGAGACTCTAAAT	GCCCAGGGTTTTCCCAGTCACGACCTTAAACAAAAGTGCCAAGCACCTCTCTCTGCACATTGTGCCCTCCCAGCCTGGAGACTCTGCAGTGTACTTCTGTGCAGCTCAGAACTCAGGAACCTACAAATACATCTTTGGAACAGGCACCAGGCTGAAGGTTTTAGCAAATATCCAGAACCCTGACCCTGCCGTGTACCAGCTGAGAGACTCTAAAT	93984	45962	359	1659	506	4526	12	356
92527-1-02	B	Lymphocytes+/ Singlets+/ Live Dump-CD3+/ CD3+TCRab+/ CD4+_OR_CD8+/ CD69+/ CD154+_AND_OR_CD137+	ESAT-6/CFP-10 6 hrs	TST persistent neg.	GOOD	NA	NA	NA	NA	NA	0	TRAV12-2	TRAJ49	CAVKDTGNQFYF	0.865	2026	NA	NA	NA	NA	0	0	0	0	0	0	0	0	0	0	0	0	0	0	0	0	1	1466	NA	ATCCAGGGTTTTCCCAGTCACGACGAAGATGGAAGGTTTACAGCACAGCTCAATAAAGCCAGCCAGTATGTTTCTCTGCTCATCAGAGACTCCCAGCCCAGTGATTCAGCCACCTACCTCTGTGCCGTGAAGGACACCGGTAACCAGTTCTATTTTGGGACAGGGACAAGTTTGACGGTCATTCCAAATATCCAGAAGCCTGACCCTGCCGTGTACCAGCTGAGAGACTCTAAAT	NA	89563	62377	250	3367	4525	3718	224	438
93506-1-02	A	Lymphocytes+/ Singlets+/ Live Dump-CD3+/ CD3+TCRab+/ CD4+_OR_CD8+/ CD69+/ CD154+_AND_OR_CD137+	ESAT-6/CFP-10 6 hrs	TST persistent neg.	GOOD	NA	NA	NA	NA	NA	0	TRAV21	TRAJ57	CAVKGGSEKLVF	0.86	797	NA	NA	NA	NA	0	0	103	0	0	0	50	20	0	0	0	0	56	1	129	0	0	96	NA	TGCCAGGGTTTTCCCAGTCACGACGCCTCGCTGGATAAATCATCAGGACGTAGTACTTTATACATTGCAGCTTCTCAGCCTGGTGACTCAGCCACCTACCTCTGTGCTGTGAAAGGCGGATCTGAAAAGCTGGTCTTTGGAAAGGGAACGAAACTGACAGTAAACCCATATATCCAGAACCCTGACCCTGCCGTGTACCAGCTGAGAGACTCTAAAT	NA	98920	65394	127	2465	1346	8609	443	180
93506-1-02	A	Lymphocytes+/ Singlets+/ Live Dump-CD3+/ CD3+TCRab+/ CD4+_OR_CD8+/ CD69+/ CD154+_AND_OR_CD137+	ESAT-6/CFP-10 6 hrs	TST persistent neg.	GOOD	NA	NA	NA	NA	NA	0	TRAV21	TRAJ57	CAVKGGSEKLVF	0.459	767	TRAV2	TRAJ42	CAVVGGGGSQGNLIF	0.212	354	0	88	0	14	0	424	31	0	0	0	0	370	252	123	7	367	523	NA	AGCCAGGGTTTTCCCAGTCACGACGCCTCGCTGGATAAATCATCAGGACGTAGTACTTTATACATTGCAGCTTCTCAGCCTGGTGACTCAGCCACCTACCTCTGTGCTGTGAAAGGCGGATCTGAAAAGCTGGTCTTTGGAAAGGGAACGAAACTGACAGTAAACCCATATATCCAGAACCCTGACCCTGCCGTGTACCAGCTGAGAGACTCTAAAT	AGCCAGGGTTTTCCCAGTCACGACACGATACAACATGACCTATGAACGGTTCTCTTCATCGCTGCTCATCCTCCAGGTGCGGGAGGCAGATGCTGCTGTTTACTACTGTGCTGTGGTGGGGGGCGGGGGAAGCCAAGGAAATCTCATCTTTGGAAAAGGCACTAAACTCTCTGTTAAACCAAATATCCAGAACCCTGACCCTGCCGTGTACCAGCTGAGAGACTCTAAAT	72620	51222	182	3518	1841	3520	342	298
93506-1-02	A	Lymphocytes+/ Singlets+/ Live Dump-CD3+/ CD3+TCRab+/ CD4+_OR_CD8+/ CD69+/ CD154+_AND_OR_CD137+	ESAT-6/CFP-10 6 hrs	TST persistent neg.	GOOD	NA	NA	NA	NA	NA	0	TRAV12-2	TRAJ48	CAVKSNFGNEKLTF	0.866	1742	NA	NA	NA	NA	0	0	0	0	0	0	42	0	0	0	0	0	218	1	688	232	10	469	NA	ATCCAGGGTTTTCCCAGTCACGACGAAGATGGAAGGTTTACAGCACAGCTCAATAAAGCCAGCCAGTATGTTTCTCTGCTCATCAGAGACTCCCAGCCCAGTGATTCAGCCACCTACCTCTGTGCCGTGAAGTCTAACTTTGGAAATGAGAAATTAACCTTTGGGACTGGAACAAGACTCACCATCATACCCAATATCCAGAACCCTGACCCTGCCGTGTACCAGCTGAGAGACTCTAAAT	NA	106065	50118	348	2579	1451	8563	959	803
93506-1-02	A	Lymphocytes+/ Singlets+/ Live Dump-CD3+/ CD3+TCRab+/ CD4+_OR_CD8+/ CD69+/ CD154+_AND_OR_CD137+	ESAT-6/CFP-10 6 hrs	TST persistent neg.	GOOD	NA	NA	NA	NA	NA	0	TRAV12-2	TRAJ13	CAVLFGGYQKVTF	0.315	1374	TRAV26-2	TRAJ56	CILRDVISGANSKLTF	0.249	1086	0	0	0	0	261	0	0	0	355	0	0	0	285	0	0	118	372	NA	AGCCAGGGTTTTCCCAGTCACGACGAAGATGGAAGGTTTACAGCACAGCTCAATAAAGCCAGCCAGTATGTTTCTCTGCTCATCAGAGACTCCCAGCCCAGTGATTCAGCCACCTACCTCTGTGCCGTGCTTTTTGGGGGTTACCAGAAAGTTACCTTTGGAACTGGAACAAAGCTCCAAGTCATCCCAAATATCCAGAACCCTGACCCTGCCGTGTACCAGCTGAGAGACTCTAAAT	AGCCAGGGTTTTCCCAGTCACGACATCGCTGAAGACAGAAAGTCCAGTACCTTGATCCTGCACCGTGCTACCTTGAGAGATGCTGCTGTGTACTACTGCATCCTGAGAGACGTTATCAGTGGAGCCAATAGTAAGCTGACATTTGGAAAAGGAATAACTCTGAGTGTTAGACCAGATATCCAGAACCCTGACCCTGCCGTGTACCAGCTGAGAGACTCTAAAT	96589	66146	227	1169	1849	4813	1334	694
92527-1-02	B	Lymphocytes+/ Singlets+/ Live Dump-CD3+/ CD3+TCRab+/ CD4+_OR_CD8+/ CD69+/ CD154+_AND_OR_CD137+	ESAT-6/CFP-10 6 hrs	TST persistent neg.	GOOD	NA	NA	NA	NA	NA	0	TRAV12-2	TRAJ13	CAVLFGGYQKVTF	0.86	2450	NA	NA	NA	NA	0	0	0	0	0	0	0	0	0	0	0	0	0	944	0	0	0	0	NA	ACCCAGGGTTTTCCCAGTCACGACGAAGATGGAAGGTTTACAGCACAGCTCAATAAAGCCAGCCAGTATGTTTCTCTGCTCATCAGAGACTCCCAGCCCAGTGATTCAGCCACCTACCTCTGTGCCGTGCTTTTTGGGGGTTACCAGAAAGTTACCTTTGGAACTGGAACAAAGCTCCAAGTCATCCCAAATATCCAGAACCCTGACCCTGCCGTGTACCAGCTGAGAGACTCTAAAT	NA	95531	56304	268	5747	-626	6153	159	2163
93506-1-02	A	Lymphocytes+/ Singlets+/ Live Dump-CD3+/ CD3+TCRab+/ CD4+_OR_CD8+/ CD69+/ CD154+_AND_OR_CD137+	ESAT-6/CFP-10 6 hrs	TST persistent neg.	GOOD	NA	NA	NA	NA	NA	0	TRAV20	TRAJ42	CAVLGGSQGNLIF	0.628	1103	TRAV25	TRAJ29	NA	0.146	257	0	0	0	13	0	62	0	0	0	0	67	51	55	0	0	38	76	NA	ACCCAGGGTTTTCCCAGTCACGACGCCACATTAACAAAGAAGGAAAGCTTTCTGCACATCACAGCCCCTAAACCTGAAGACTCAGCCACTTATCTCTGTGCTGTCCTAGGAGGAAGCCAAGGAAATCTCATCTTTGGAAAAGGCACTAAACTCTCTGTTAAACCAAATATCCAGAACCCTGACCCTGCCGTGTACCAGCTGAGAGACTCTAAAT	NA	83336	49757	129	2089	424	5519	738	39
93506-1-02	A	Lymphocytes+/ Singlets+/ Live Dump-CD3+/ CD3+TCRab+/ CD4+_OR_CD8+/ CD69+/ CD154+_AND_OR_CD137+	ESAT-6/CFP-10 6 hrs	TST persistent neg.	GOOD	NA	NA	NA	NA	NA	0	TRAV20	TRAJ42	CAVLGGSQGNLIF	0.902	1244	NA	NA	NA	NA	0	1	360	343	38	0	9	0	0	0	0	266	184	79	271	0	78	21	NA	ATCCAGGGTTTTCCCAGTCACGACGCCACATTAACAAAGAAGGAAAGCTTTCTGCACATCACAGCCCCTAAACCTGAAGACTCAGCCACTTATCTCTGTGCTGTCCTAGGAGGAAGCCAAGGAAATCTCATCTTTGGAAAAGGCACTAAACTCTCTGTTAAACCAAATATCCAGAACCCTGACCCTGCCGTGTACCAGCTGAGAGACTCTAAAT	NA	104955	63946	280	2120	664	2496	2225	1762
93506-1-02	A	Lymphocytes+/ Singlets+/ Live Dump-CD3+/ CD3+TCRab+/ CD4+_OR_CD8+/ CD69+/ CD154+_AND_OR_CD137+	ESAT-6/CFP-10 6 hrs	TST persistent neg.	GOOD	NA	NA	NA	NA	NA	0	TRAV2	TRAJ34	CAVLYNTDKLIF	0.658	3544	TRAV8-2	TRAJ53	CAVSDRLGGSNYKLTF	0.139	752	0	5	0	0	0	0	0	0	0	0	7	26	27	558	0	571	13	NA	AGCCAGGGTTTTCCCAGTCACGACACGATACAACATGACCTATGAACGGTTCTCTTCATCGCTGCTCATCCTCCAGGTGCGGGAGGCAGATGCTGCTGTTTACTACTGTGCTGTCCTTTATAACACCGACAAGCTCATCTTTGGGACTGGGACCAGATTACAAGTCTTTCCAAATATCCAGAACCCTGACCCTGCCGTGTACCAGCTGAGAGACTCTAAAT	AGCCAGGGTTTTCCCAGTCACGACGCATCAACGGTTTTGAGGCTGAATTTAAGAAGAGTGAAACCTCCTTCCACCTGACGAAACCCTCAGCCCATATGAGCGACGCGGCTGAGTACTTCTGTGCTGTGAGTGATCGACTGGGTGGTAGCAACTATAAACTGACATTTGGAAAAGGAACTCTCTTAACCGTGAATCCAAATATCCAGAACCCTGACCCTGCCGTGTACCAGCTGAGAGACTCTAAAT	86176	50163	249	2591	1653	4376	33	7
93774-1-05	A	Lymphocytes+/ Singlets+/ Live Dump-CD3+/ CD3+TCRab+/ CD4+_OR_CD8+/ CD69+/ CD154+_AND_OR_CD137+	ESAT-6/CFP-10 6 hrs	TST persistent neg.	GOOD	NA	NA	NA	NA	NA	0	TRAV12-2	TRAJ37	CAVNGSGNTGKLIF	0.813	1358	NA	NA	NA	NA	0	1	1	0	0	0	0	1	0	0	0	0	1	2	63	0	42	56	NA	GCCCAGGGTTTTCCCAGTCACGACGAAGATGGAAGGTTTACAGCACAGCTCAATAAAGCCAGCCAGTATGTTTCTCTGCTCATCAGAGACTCCCAGCCCAGTGATTCAGCCACCTACCTCTGTGCCGTGAACGGCTCTGGCAACACAGGCAAACTAATCTTTGGGCAAGGGACAACTTTACAAGTAAAACCAGATATCCAGAAGCCTGACCCTGCCGTGTACCAGCTGAGAGACTCTAAAT	NA	88670	56539	363	3726	1343	6348	344	721
93506-1-02	A	Lymphocytes+/ Singlets+/ Live Dump-CD3+/ CD3+TCRab+/ CD4+_OR_CD8+/ CD69+/ CD154+_AND_OR_CD137+	ESAT-6/CFP-10 6 hrs	TST persistent neg.	GOOD	NA	NA	NA	NA	NA	0	TRAV12-2	TRAJ15	CAVNRGGTALIF	0.654	2333	TRAV19	TRAJ34	NA	0.239	852	0	0	0	105	0	147	132	0	0	0	299	180	0	0	0	70	318	NA	GGCCAGGGTTTTCCCAGTCACGACGAAGATGGAAGGTTTACAGCACAGCTCAATAAAGCCAGCCAGTATGTTTCTCTGCTCATCAGAGACTCCCAGCCCAGTGATTCAGCCACCTACCTCTGTGCCGTGAACCGGGGAGGAACTGCTCTGATCTTTGGGAAGGGAACCACCTTATCAGTGAGTTCCAATATCCAGAACCCTGACCCTGCCGTGTACCAGCTGAGAGACTCTAAAT	NA	103827	60536	506	2602	616	7632	312	346
93506-1-02	A	Lymphocytes+/ Singlets+/ Live Dump-CD3+/ CD3+TCRab+/ CD4+_OR_CD8+/ CD69+/ CD154+_AND_OR_CD137+	ESAT-6/CFP-10 6 hrs	TST persistent neg.	GOOD	NA	NA	NA	NA	NA	0	TRAV12-2	TRAJ15	CAVNRGGTALIF	0.831	1933	NA	NA	NA	NA	0	0	9	0	61	0	189	0	0	0	0	121	136	144	247	0	170	235	NA	TGCCAGGGTTTTCCCAGTCACGACGAAGATGGAAGGTTTACAGCACAGCTCAATAAAGCCAGCCAGTATGTTTCTCTGCTCATCAGAGACTCCCAGCCCAGTGATTCAGCCACCTACCTCTGTGCCGTGAACCGGGGAGGAACTGCTCTGATCTTTGGGAAGGGAACCACCTTATCAGTGAGTTCCAATATCCAGAACCCTGACCCTGCCGTGTACCAGCTGAGAGACTCTAAAT	NA	86521	51402	339	-71	3113	3425	1094	104
93506-1-02	A	Lymphocytes+/ Singlets+/ Live Dump-CD3+/ CD3+TCRab+/ CD4+_OR_CD8+/ CD69+/ CD154+_AND_OR_CD137+	ESAT-6/CFP-10 6 hrs	TST persistent neg.	GOOD	NA	NA	NA	NA	NA	0	TRAV12-2	TRAJ15	CAVNRGGTALIF	0.71	1521	TRAV19	TRAJ34	NA	0.188	403	0	116	96	19	0	1	0	0	0	0	111	70	0	0	79	195	196	NA	AGCCAGGGTTTTCCCAGTCACGACGAAGATGGAAGGTTTACAGCACAGCTCAATAAAGCCAGCCAGTATGTTTCTCTGCTCATCAGAGACTCCCAGCCCAGTGATTCAGCCACCTACCTCTGTGCCGTGAACCGGGGAGGAACTGCTCTGATCTTTGGGAAGGGAACCACCTTATCAGTGAGTTCCAATATCCAGAACCCTGACCCTGCCGTGTACCAGCTGAGAGACTCTAAAT	NA	99581	64386	111	3153	2426	7498	517	-259
93506-1-02	A	Lymphocytes+/ Singlets+/ Live Dump-CD3+/ CD3+TCRab+/ CD4+_OR_CD8+/ CD69+/ CD154+_AND_OR_CD137+	ESAT-6/CFP-10 6 hrs	TST persistent neg.	GOOD	NA	NA	NA	NA	NA	0	TRAV20	TRAJ11	CAVPTGGYSTLTF	0.487	585	TRAV5	TRAJ44	CAEGLGGTASKLTF	0.355	427	0	0	0	0	0	98	0	0	0	0	65	104	136	28	0	0	161	NA	CTCCAGGGTTTTCCCAGTCACGACGCCACATTAACAAAGAAGGAAAGCTTTCTGCACATCACAGCCCCTAAACCTGAAGACTCAGCCACTTATCTCTGTGCTGTGCCGACGGGAGGATACAGCACCCTCACCTTTGGGAAGGGGACTATGCTTCTAGTCTCTCCAGATATCCAGAACCCTGACCCTGCCGTGTACCAGCTGAGAGACTCTAAAT	CTCCAGGGTTTTCCCAGTCACGACAAACAAGACCAAAGACTCACTGTTCTATTGAATAAAAAGGATAAACATCTGTCTCTGCGCATTGCAGACACCCAGACTGGGGACTCAGCTATCTACTTCTGTGCAGAGGGGTTGGGCGGCACTGCCAGTAAACTCACCTTTGGGACTGGAACAAGACTTCAGGTCACGCTCGATATCCAGAACCCTGACCCTGCCGTGTACCAGCTGAGAGACTCTAAAT	91495	52403	151	4277	656	2264	96	433
92527-1-02	B	Lymphocytes+/ Singlets+/ Live Dump-CD3+/ CD3+TCRab+/ CD4+_OR_CD8+/ CD69+/ CD154+_AND_OR_CD137+	ESAT-6/CFP-10 6 hrs	TST persistent neg.	GOOD	NA	NA	NA	NA	NA	0	TRAV21	TRAJ44	CAVRAGTASKLTF	0.712	2016	NA	NA	NA	NA	0	0	59	0	0	0	0	0	0	0	0	0	0	24	14	0	0	1	NA	AGCCAGGGTTTTCCCAGTCACGACGCCTCGCTGGATAAATCATCAGGACGTAGTACTTTATACATTGCAGCTTCTCAGCCTGGTGACTCAGCCACCTACCTCTGTGCTGTGAGGGCCGGCACTGCCAGTAAACTCACCTTTGGGACTGGAACAAGACTTCAGGTCACGCTCGATATCCAGAAGCCTGACCCTGCCGTGTACCAGCTGAGAGACTCTAAAT	NA	80438	43509	1814	1828	1211	4897	-55	-339
92527-1-02	B	Lymphocytes+/ Singlets+/ Live Dump-CD3+/ CD3+TCRab+/ CD4+_OR_CD8+/ CD69+/ CD154+_AND_OR_CD137+	ESAT-6/CFP-10 6 hrs	TST persistent neg.	GOOD	NA	NA	NA	NA	NA	0	TRAV8-2	TRAJ50	CAVRGKTSYDKVIF	0.776	1162	NA	NA	NA	NA	0	0	8	452	69	296	0	172	0	0	0	3	196	0	793	0	136	1	NA	CTCCAGGGTTTTCCCAGTCACGACGCATCAACGGTTTTGAGGCTGAATTTAAGAAGAGTGAAACCTCCTTCCACCTGACGAAACCCTCAGCCCATATGAGCGACGCGGCTGAGTACTTCTGTGCTGTGAGGGGGAAAACCTCCTACGACAAGGTGATATTTGGGCCAGGGACAAGCTTATCAGTCATTCCAAATATCCAGAAGCCTGACCCTGCCGTGTACCAGCTGAGAGACTCTAAAT	NA	89602	56012	859	5077	149	2671	597	1413
93506-1-02	A	Lymphocytes+/ Singlets+/ Live Dump-CD3+/ CD3+TCRab+/ CD4+_OR_CD8+/ CD69+/ CD154+_AND_OR_CD137+	ESAT-6/CFP-10 6 hrs	TST persistent neg.	GOOD	NA	NA	NA	NA	NA	0	TRAV21	TRAJ39	CAVRNNAGNMLTF	0.551	118	NA	NA	NA	NA	0	0	1	0	0	0	0	0	0	0	0	0	3	533	4	0	3	0	NA	GGCCAGGGTTTTCCCAGTCACGACGCCTCGCTGGATAAATCATCAGGACGTAGTACTTTATACATTGCAGCTTCTCAGCCTGGTGACTCAGCCACCTACCTCTGTGCTGTGAGAAATAATGCAGGCAACATGCTCACCTTTGGAGGGGGAACAAGGTTAATGGTCAAACCCCATATCCAGAACCCTGACCCTGCCGTGTACCAGCTGAGAGACTCTAAAT	NA	85748	52011	594	2203	597	3762	1275	-340
92527-1-02	B	Lymphocytes+/ Singlets+/ Live Dump-CD3+/ CD3+TCRab+/ CD4+_OR_CD8+/ CD69+/ CD154+_AND_OR_CD137+	ESAT-6/CFP-10 6 hrs	TST persistent neg.	GOOD	NA	NA	NA	NA	NA	0	TRAV8-2	TRAJ49	CAVSAPNTGNQFYF	0.496	503	TRAV2	TRAJ15	CAVEARPQAGTALIF	0.199	202	726	0	0	154	0	0	0	0	0	0	0	0	1	0	1	438	0	NA	CTCCAGGGTTTTCCCAGTCACGACGCATCAACGGTTTTGAGGCTGAATTTAAGAAGAGTGAAACCTCCTTCCACCTGACGAAACCCTCAGCCCATATGAGCGACGCGGCTGAGTACTTCTGTGCTGTGAGTGCCCCGAACACCGGTAACCAGTTCTATTTTGGGACAGGGACAAGTTTGACGGTCATTCCAAATATCCAGAACCCTGACCCTGCCGTGTACCAGCTGAGAGACTCTAAAT	CTCCAGGGTTTTCCCAGTCACGACACGATACAACATGACCTATGAACGGTTCTCTTCATCGCTGCTCATCCTCCAGGTGCGGGAGGCAGATGCTGCTGTTTACTACTGTGCTGTGGAAGCGAGGCCCCAGGCAGGAACTGCTCTGATCTTTGGGAAGGGAACCACCTTATCAGTGAGTTCCAATATCCAGAACCCTGACCCTGCCGTGTACCAGCTGAGAGACTCTAAAT	89502	67091	50	3202	720	6656	-58	62
92527-1-02	B	Lymphocytes+/ Singlets+/ Live Dump-CD3+/ CD3+TCRab+/ CD4+_OR_CD8+/ CD69+/ CD154+_AND_OR_CD137+	ESAT-6/CFP-10 6 hrs	TST persistent neg.	GOOD	NA	NA	NA	NA	NA	0	TRAV8-6	TRAJ48	CAVSDNGNEKLTF	0.603	2025	TRAV8-2	TRAJ13	CAVSSNSGGYQKVTF	0.146	490	45	0	0	58	0	0	0	0	0	0	0	0	0	401	0	30	0	NA	GCCCAGGGTTTTCCCAGTCACGACGCATCAACGGTTTTGAGGCTGAATTTAACAAGAGTCAAACTTCCTTCCACTTGAGGAAACCCTCAGTCCATATAAGCGACACGGCTGAGTACTTCTGTGCTGTGAGTGATAATGGAAATGAGAAATTAACCTTTGGGACTGGAACAAGACTCACCATCATACCCAATATCCAGAACCCTGACCCTGCCGTGTACCAGCTGAGAGACTCTAAAT	GCCCAGGGTTTTCCCAGTCACGACGCATCAACGGTTTTGAGGCTGAATTTAAGAAGAGTGAAACCTCCTTCCACCTGACGAAACCCTCAGCCCATATGAGCGACGCGGCTGAGTACTTCTGTGCTGTGAGTTCGAATTCTGGGGGTTACCAGAAAGTTACCTTTGGAACTGGAACAAAGCTCCAAGTCATCCCAAATATCCAGAACCCTGACCCTGCCGTGTACCGGCTGAGAGACTCTAAAT	102624	60891	70	5645	1799	3852	93	363
93506-1-02	A	Lymphocytes+/ Singlets+/ Live Dump-CD3+/ CD3+TCRab+/ CD4+_OR_CD8+/ CD69+/ CD154+_AND_OR_CD137+	ESAT-6/CFP-10 6 hrs	TST persistent neg.	GOOD	NA	NA	NA	NA	NA	0	TRAV8-6	TRAJ54	CAVSDQGAQKLVF	0.829	1244	NA	NA	NA	NA	0	0	0	0	30	0	84	3	0	0	0	0	0	0	0	37	0	149	NA	CTCCAGGGTTTTCCCAGTCACGACGCATCAACGGTTTTGAGGCTGAATTTAACAAGAGTCAAACTTCCTTCCACTTGAGGAAACCCTCAGTCCATATAAGCGACACGGCTGAGTACTTCTGTGCTGTGAGTGACCAGGGAGCCCAGAAGCTGGTATTTGGCCAAGGAACCAGGCTGACTATCAACCCAAATATCCAGAACCCTGACCCTGCCGTGTACCAGCTGAGAGACTCTAAAT	NA	97589	57947	137	1104	4306	4491	227	904
92527-1-02	B	Lymphocytes+/ Singlets+/ Live Dump-CD3+/ CD3+TCRab+/ CD4+_OR_CD8+/ CD69+/ CD154+_AND_OR_CD137+	ESAT-6/CFP-10 6 hrs	TST persistent neg.	GOOD	NA	NA	NA	NA	NA	0	TRAV8-2	TRAJ9	CAVSDRGGFKTIF	0.884	1920	NA	NA	NA	NA	0	0	0	0	1	0	0	0	0	0	0	0	0	0	784	0	688	646	NA	ATCCAGGGTTTTCCCAGTCACGACGCATCAACGGTTTTGAGGCTGAATTTAAGAAGAGTGAAACCTCCTTCCACCTGACGAAACCCTCAGCCCATATGAGCGACGCGGCTGAGTACTTCTGTGCTGTGAGTGATCGGGGAGGCTTCAAAACTATCTTTGGAGCAGGAACAAGACTATTTGTTAAAGCAAATATCCAGAACCCTGACCCTGCCGTGTACCAGCTGAGAGACTCTAAAT	NA	83075	32603	944	7275	1415	7646	1341	10
92527-1-02	B	Lymphocytes+/ Singlets+/ Live Dump-CD3+/ CD3+TCRab+/ CD4+_OR_CD8+/ CD69+/ CD154+_AND_OR_CD137+	ESAT-6/CFP-10 6 hrs	TST persistent neg.	GOOD	NA	NA	NA	NA	NA	0	TRAV8-2	TRAJ10	CAVSEGGGNKLTF	0.898	1137	NA	NA	NA	NA	0	0	0	181	0	0	0	0	0	0	0	0	177	0	0	0	0	241	NA	ATCCAGGGTTTTCCCAGTCACGACGCATCAACGGTTTTGAGGCTGAATTTAAGAAGAGTGAAACCTCCTTCCACCTGACGAAACCCTCAGCCCATATGAGCGACGCGGCTGAGTACTTCTGTGCTGTGAGTGAGGGAGGAGGAAACAAACTCACCTTTGGGACAGGCACTCAGCTAAAAGTGGAACTCAATATCCAGAACCCTGACCCTGCCGTGTACCAGCTGAGAGACTCTAAAT	NA	104995	59456	228	4224	3407	2244	685	293
92527-1-02	B	Lymphocytes+/ Singlets+/ Live Dump-CD3+/ CD3+TCRab+/ CD4+_OR_CD8+/ CD69+/ CD154+_AND_OR_CD137+	ESAT-6/CFP-10 6 hrs	TST persistent neg.	GOOD	NA	NA	NA	NA	NA	0	TRAV8-2	TRAJ10	CAVSEGGGNKLTF	0.887	1423	NA	NA	NA	NA	0	0	203	494	0	0	0	118	0	0	0	0	371	12	540	0	225	459	NA	CTCCAGGGTTTTCCCAGTCACGACGCATCAACGGTTTTGAGGCTGAATTTAAGAAGAGTGAAACCTCCTTCCACCTGACGAAACCCTCAGCCCATATGAGCGACGCGGCTGAGTACTTCTGTGCTGTGAGTGAGGGAGGAGGAAACAAACTCACCTTTGGGACAGGCACTCAGCTAAAAGTGGAACTCAATATCCAGAACCCTGACCCTGCCGTGTACCAGCTGAGAGACTCTAAAT	NA	108773	65984	547	5217	1303	2208	1068	1294
92527-1-02	B	Lymphocytes+/ Singlets+/ Live Dump-CD3+/ CD3+TCRab+/ CD4+_OR_CD8+/ CD69+/ CD154+_AND_OR_CD137+	ESAT-6/CFP-10 6 hrs	TST persistent neg.	GOOD	NA	NA	NA	NA	NA	0	TRAV8-6	TRAJ48	CAVSPDFGNEKLTF	0.36	1583	TRAV9-2	TRAJ39	NA	0.309	1356	0	0	0	210	0	0	100	0	0	0	0	0	20	325	0	0	14	NA	GCCCAGGGTTTTCCCAGTCACGACGCATCAACGGTTTTGAGGCTGAATTTAACAAGAGTCAAACTTCCTTCCACTTGAGGAAACCCTCAGTCCATATAAGCGACACGGCTGAGTACTTCTGTGCTGTGAGTCCAGACTTTGGAAATGAGAAATTAACCTTTGGGACTGGAACAAGACTCACCATCATACCCAATATCCAGAACCCTGACCCTACCGTGTACCAGCTGAGAGACTCTAAAT	NA	94037	64537	278	4872	6463	2164	421	1084
93506-1-02	A	Lymphocytes+/ Singlets+/ Live Dump-CD3+/ CD3+TCRab+/ CD4+_OR_CD8+/ CD69+/ CD154+_AND_OR_CD137+	ESAT-6/CFP-10 6 hrs	TST persistent neg.	GOOD	NA	NA	NA	NA	NA	0	TRAV8-2	TRAJ49	CAVSPNTGNQFYF	0.507	1765	TRAV19	TRAJ28	CALSGAGSYQLTF	0.202	705	0	16	3	0	0	48	247	0	0	0	36	459	7	96	424	253	603	NA	AGCCAGGGTTTTCCCAGTCACGACGCATCAACGGTTTTGAGGCTGAATTTAAGAAGAGTGAAACCTCCTTCCACCTGACGAAACCCTCAGCCCATATGAGCGACGCGGCTGAGTACTTCTGTGCTGTGAGTCCGAACACCGGTAACCAGTTCTATTTTGGGACAGGGACAAGTTTGACGGTCATTCCAAATATCCAGAACCCTGACCCTGCCGTGTACCAGCTGAGAGACTCTAAAT	AGCCAGGGTTTTCCCAGTCACGACTCCACCAGTTCCTTCAACTTCACCATCACAGCCTCACAAGTCGTGGACTCAGCAGTATACTTCTGTGCTCTGAGCGGGGCTGGGAGTTACCAACTCACTTTCGGGAAGGGGACCAAACTCTCGGTCATACCAAATATCCAGAACCCTGACCCTGCCGTGTACCAGCTGAGAGACTCTAAAT	86076	50888	965	2810	700	842	537	65
93506-1-02	A	Lymphocytes+/ Singlets+/ Live Dump-CD3+/ CD3+TCRab+/ CD4+_OR_CD8+/ CD69+/ CD154+_AND_OR_CD137+	ESAT-6/CFP-10 6 hrs	TST persistent neg.	GOOD	NA	NA	NA	NA	NA	0	TRAV8-2	TRAJ13	CAVSSNSGGYQKVTF	0.863	1009	NA	NA	NA	NA	0	0	449	0	0	0	379	0	0	0	0	132	228	375	237	0	33	370	NA	GGCCAGGGTTTTCCCAGTCACGACGCATCAACGGTTTTGAGGCTGAATTTAAGAAGAGTGAAACCTCCTTCCACCTGACGAAACCCTCAGCCCATATGAGCGACGCGGCTGAGTACTTCTGTGCTGTGAGTTCGAATTCTGGGGGTTACCAGAAAGTTACCTTTGGAACTGGAACAAAGCTCCAAGTCATCCCAAATATCCAGAACCCTGACCCTGCCGTGTACCAGCTGAGAGACTCTAAAT	NA	102422	72701	195	2942	2314	4170	-20	191
92527-1-02	B	Lymphocytes+/ Singlets+/ Live Dump-CD3+/ CD3+TCRab+/ CD4+_OR_CD8+/ CD69+/ CD154+_AND_OR_CD137+	ESAT-6/CFP-10 6 hrs	TST persistent neg.	GOOD	NA	NA	NA	NA	NA	0	TRAV8-2	TRAJ13	CAVSSNSGGYQKVTF	0.691	2194	TRAV21	TRAJ30	NA	0.216	686	0	0	0	0	0	1425	0	0	0	0	0	1171	552	498	0	0	0	NA	GGCCAGGGTTTTCCCAGTCACGACGCATCAACGGTTTTGAGGCTGAATTTAAGAAGAGTGAAACCTCCTTCCACCTGACGAAACCCTCAGCCCATATGAGCGACGCGGCTGAGTACTTCTGTGCTGTGAGTTCGAATTCTGGGGGTTACCAGAAAGTTACCTTTGGAACTGGAACAAAGCTCCAAGTCATCCCAAATATCCAGAACCCTGACCCTGCCGTGTACCAGCTGAGAGACTCTAAAT	NA	94659	55766	248	3924	2472	3745	20	546
92527-1-02	B	Lymphocytes+/ Singlets+/ Live Dump-CD3+/ CD3+TCRab+/ CD4+_OR_CD8+/ CD69+/ CD154+_AND_OR_CD137+	ESAT-6/CFP-10 6 hrs	TST persistent neg.	GOOD	NA	NA	NA	NA	NA	0	TRAV8-2	TRAJ13	CAVSSNSGGYQKVTF	0.797	1968	NA	NA	NA	NA	0	0	1	0	0	0	0	0	0	0	0	1	343	0	0	0	2	0	NA	ACCCAGGGTTTTCCCAGTCACGACGCATCAACGGTTTTGAGGCTGAATTTAATAAGAGTGAAACCTCCTTCCACCTGACGAAACCCTCAGCCCATATGAGCGACGCGGCTGAGTACTTCTGTGCTGTGAGTTCGAATTCTGGGGGTTACCAGAAAGTTACCTTTGGAACTGGAACAAAGCTCCAAGTCATCCCAAATATCCAGAACCCTGACCCTGCCGTGTACCAGCTGAGAGACTCTAAAT	NA	99515	49254	171	2334	3126	4283	1229	-64
92527-1-02	B	Lymphocytes+/ Singlets+/ Live Dump-CD3+/ CD3+TCRab+/ CD4+_OR_CD8+/ CD69+/ CD154+_AND_OR_CD137+	ESAT-6/CFP-10 6 hrs	TST persistent neg.	GOOD	NA	NA	NA	NA	NA	0	TRAV8-2	TRAJ13	CAVSSNSGGYQKVTF	0.685	1991	TRAV29/DV5	TRAJ53	CAASGGGGSNYKLTF	0.194	564	0	0	0	60	0	0	0	0	0	0	0	1	44	0	0	1	38	NA	ATCCAGGGTTTTCCCAGTCACGACGCATCAACGGTTTTGAGGCTGAATTTAAGAAGAGTGAAACCTCCTTCCACCTGACGAAACCCTCAGCCCATATGAGCGACGCGGCTGAGTACTTCTGTGCTGTGAGTTCGAATTCTGGGGGTTACCAGAAAGTTACCTTTGGAACTGGAACAAAGCTCCAAGTCATCCCAAATATCCAGAACCCTGACCCTGCCGTGTACCAGCTGAGAGACTCTAAAT	ATCCAGGGTTTTCCCAGTCACGACCTTAAACAAAAGTGCCAAGCACCTCTCTCTGCACATTGTGCCCTCCCAGCCTGGAGACTCTGCAGTGTACTTCTGTGCAGCAAGCGGCGGTGGAGGTAGCAACTATAAACTGACATTTGGAAAAGGAACTCTCTTAACCGTGAATCCAAATATCCAGAACCCTGACCCTGCCGTGTACCAGCTGAGAGACTCTAAAT	78869	43597	128	2272	1131	3171	242	68
92527-1-02	B	Lymphocytes+/ Singlets+/ Live Dump-CD3+/ CD3+TCRab+/ CD4+_OR_CD8+/ CD69+/ CD154+_AND_OR_CD137+	ESAT-6/CFP-10 6 hrs	TST persistent neg.	GOOD	NA	NA	NA	NA	NA	0	TRAV8-2	TRAJ10	CAVSSNSGGYQKVTF	0.467	1231	TRAV6	TRAJ17	NA	0.228	601	0	0	1	9	0	0	0	0	0	0	0	0	1	1	4	29	4	NA	AGCCAGGGTTTTCCCAGTCACGACGCATCAACGGTTTTGAGGCTGAATTTAAGAAGAGTGAAACCTCCTTCCACCTGACGAAACCCTCAGCCCATATGAGCGACGCGGCTGAGTACTTCTGTGCTGTGAGTTCGAATTCTGGGGGTTACCAGAAAGTTACCTTTGGAACTGGAACAAAGCTCCAAGTCATCCCAAAGCACATCAAGAAGAGGGGTGAAGTGACAAAAGGGAGTTTATTGTGAGGCATCAAACACTGTGATACTCACGGGAGGAGGAAACAAACTCACCTTTGGGACAGGCACTCAGCTAAAAGTGGAACTCAATATCCAGAACCCTGACCCTGCCGTGTACCAGCTGAGAGACTCTAAAT	NA	93026	64934	583	3476	11279	3969	103	54
93506-1-02	A	Lymphocytes+/ Singlets+/ Live Dump-CD3+/ CD3+TCRab+/ CD4+_OR_CD8+/ CD69+/ CD154+_AND_OR_CD137+	ESAT-6/CFP-10 6 hrs	TST persistent neg.	GOOD	NA	NA	NA	NA	NA	0	TRAV8-6	TRAJ37	CAVSTSNTGKLIF	0.483	2331	TRAV3	TRAJ28	NA	0.46	2221	0	6	0	0	0	0	0	0	0	0	0	342	208	206	0	163	329	NA	AGCCAGGGTTTTCCCAGTCACGACGCATCAACGGTTTTGAGGCTGAATTTAACAAGAGTCAAACTTCCTTCCACTTGAGGAAACCCTCAGTCCATATAAGCGACACGGCTGAGTACTTCTGTGCTGTGAGTACAAGCAACACAGGCAAACTAATCTTTGGGCAAGGGACAACTTTACAAGTAAAACCAGATATCCAGAACCCTGACCCTGCCGTGTACCAGCTGAGAGACTCTAAAT	NA	102835	54782	212	2193	1218	3429	26	430
92527-1-02	B	Lymphocytes+/ Singlets+/ Live Dump-CD3+/ CD3+TCRab+/ CD4+_OR_CD8+/ CD69+/ CD154+_AND_OR_CD137+	ESAT-6/CFP-10 6 hrs	TST persistent neg.	GOOD	NA	NA	NA	NA	NA	0	TRAV8-2	TRAJ20	CAVSVDDYKLSF	0.464	781	TRAV23/DV6	TRAJ43	CAASSNNDMRF	0.436	734	0	538	0	0	0	0	0	0	0	0	0	0	0	0	0	474	0	NA	CTCCAGGGTTTTCCCAGTCACGACGCATCAACGGTTTTGAGGCTGAATTTAAGAAGAGTGAAACCTCCTTCCACCTGACGAAACCCTCAGCCCATATGAGCGACGCGGCTGAGTACTTCTGTGCTGTGAGTGTAGACGACTACAAGCTCAGCTTTGGAGCCGGAACCACAGTAACTGTAAGAGCAAATATCCAGAACCCTGACCCTGCCGTGTACCAGCTGAGAGACTCTAAAT	CTCCAGGGTTTTCCCAGTCACGACCACAATCTCCTTCAATAAAAGTGCCAAGCAGTTCTCATTGCATATCATGGATTCCCAGCCTGGAGACTCAGCCACCTACTTCTGTGCAGCAAGCTCCAACAATGACATGCGCTTTGGAGCAGGGACCAGACTGACAGTAAAACCAAATATCCAGAACCCTGACCCTGCCGTGTACCAGCTGAGAGACTCTAAAT	98634	52627	258	3101	3321	11584	532	738
93506-1-02	A	Lymphocytes+/ Singlets+/ Live Dump-CD3+/ CD3+TCRab+/ CD4+_OR_CD8+/ CD69+/ CD154+_AND_OR_CD137+	ESAT-6/CFP-10 6 hrs	TST persistent neg.	GOOD	NA	NA	NA	NA	NA	0	TRAV8-2	TRAJ13	CAVSVSGGYQKVTF	0.893	1109	NA	NA	NA	NA	0	0	0	0	0	0	0	0	0	0	0	0	0	0	0	0	400	385	NA	ACCCAGGGTTTTCCCAGTCACGACGCATCAACGGTTTTGAGGCTGAATTTAAGAAGAGTGAAACCTCCTTCCACCTGACGAAACCCTCAGCCCATATGAGCGACGCGGCTGAGTACTTCTGTGCTGTGAGCGTTTCTGGGGGTTACCAGAAAGTTACCTTTGGAACTGGAACAAAGCTCCAAGTCATCCCAAATATCCAGAACCCTGACCCTGCCGTGTACCAGCTGAGAGACTCTAAAT	NA	NA	NA	NA	NA	NA	NA	NA	NA
93506-1-02	A	Lymphocytes+/ Singlets+/ Live Dump-CD3+/ CD3+TCRab+/ CD4+_OR_CD8+/ CD69+/ CD154+_AND_OR_CD137+	ESAT-6/CFP-10 6 hrs	TST persistent neg.	GOOD	NA	NA	NA	NA	NA	0	TRAV8-2	TRAJ13	CAVSVTGGYQKVTF	0.862	2757	NA	NA	NA	NA	0	0	0	0	0	0	0	0	0	0	0	0	355	0	502	0	0	0	NA	TGCCAGGGTTTTCCCAGTCACGACGCATCAACGGTTTTGAGGCTGAATTTAAGAAGAGTGAAACCTCCTTCCACCTGACGAAACCCTCAGCCCATATGAGCGACGCGGCTGAGTACTTCTGTGCTGTGAGCGTTACTGGGGGTTACCAGAAAGTTACCTTTGGAACTGGAACAAAGCTCCAAGTCATCCCAAATATCCAGAACCCTGACCCTGCCGTGTACCAGCTGAGAGACTCTAAAT	NA	95621	61965	249	1857	844	6212	231	435
93774-1-05	A	Lymphocytes+/ Singlets+/ Live Dump-CD3+/ CD3+TCRab+/ CD4+_OR_CD8+/ CD69+/ CD154+_AND_OR_CD137+	ESAT-6/CFP-10 6 hrs	TST persistent neg.	GOOD	NA	NA	NA	NA	NA	0	TRAV2	TRAJ39	CAVYNAGNMLTF	0.893	801	NA	NA	NA	NA	0	5	1	1	0	0	0	0	0	0	0	0	1	4	2	0	1091	11	NA	ATCCAGGGTTTTCCCAGTCACGACACGATACAACATGACCTATGAACGGTTCTCTTCATCGCTGCTCATCCTCCAGGTGCGGGAGGCAGATGCTGCTGTTTACTACTGTGCTGTTTATAATGCAGGCAACATGCTCACCTTTGGAGGGGGAACAAGGTTAATGGTCAAACCCCATATCCAGAACCCTGACCCTGCCGTGTACCAGCTGAGAGACTCTAAAT	NA	91928	53189	88	5272	1357	2575	-64	298
93506-1-02	A	Lymphocytes+/ Singlets+/ Live Dump-CD3+/ CD3+TCRab+/ CD4+_OR_CD8+/ CD69+/ CD154+_AND_OR_CD137+	ESAT-6/CFP-10 6 hrs	TST persistent neg.	GOOD	NA	NA	NA	NA	NA	0	TRAV16	TRAJ23	CAYAYNQGGKLIF	0.496	1520	TRAV8-6	TRAJ21	NA	0.454	1390	0	0	0	0	0	0	0	0	0	0	0	0	0	492	0	404	0	NA	TGCCAGGGTTTTCCCAGTCACGACGCTGACCTTAACAAAGGCGAGACATCTTTCCACCTGAAGAAACCATTTGCTCAAGAGGAAGACTCAGCCATGTATTACTGTGCCTACGCTTATAACCAGGGAGGAAAGCTTATCTTCGGACAGGGAACGGAGTTATCTGTGAAACCCAATATCCAGAACCCTGACCCTGCCGTGTACCAGCTGAGAGACTCTAAAT	NA	87102	49328	278	5270	1723	6417	797	190
93506-1-02	A	Lymphocytes+/ Singlets+/ Live Dump-CD3+/ CD3+TCRab+/ CD4+_OR_CD8+/ CD69+/ CD154+_AND_OR_CD137+	ESAT-6/CFP-10 6 hrs	TST persistent neg.	GOOD	NA	NA	NA	NA	NA	0	TRAV38-2/DV8	TRAJ44	CAYRIPGTASKLTF	0.876	1473	NA	NA	NA	NA	0	0	0	0	1	0	91	0	0	0	0	0	121	0	212	74	114	204	NA	AGCCAGGGTTTTCCCAGTCACGACCTGTGAACTTCCAGAAAGCAGCCAAATCCTTCAGTCTCAAGATCTCAGACTCACAGCTGGGGGATGCCGCGATGTATTTCTGTGCTTATAGGATTCCCGGCACTGCCAGTAAACTCACCTTTGGGACTGGAACAAGACTTCAGGTCACGCTCGATATCCAGAACCCTGACCCTGCCGTGTACCAGCTGAGAGACTCTAAAT	NA	85809	59872	2685	9292	28	1430	784	1325
92527-1-02	B	Lymphocytes+/ Singlets+/ Live Dump-CD3+/ CD3+TCRab+/ CD4+_OR_CD8+/ CD69+/ CD154+_AND_OR_CD137+	ESAT-6/CFP-10 6 hrs	TST persistent neg.	GOOD	NA	NA	NA	NA	NA	0	TRAV38-2/DV8	TRAJ44	CAYRSFKTRSLFTGTASKLTF	0.682	1990	NA	NA	NA	NA	0	0	0	0	21	0	0	0	0	0	0	0	691	719	845	0	186	252	NA	CTCCAGGGTTTTCCCAGTCACGACCTGTGAACTTCCAGAAAGCAGCCAAATCCTTCAGTCTCAAGATCTCAGACTCACAGCTGGGGGATGCCGCGATGTATTTCTGTGCTTATAGGAGCTTTAAGACCCGAAGCTTGTTTACCGGCACTGCCAGTAAACTCACCTTTGGGACTGGAACAAGACTTCAGGTCACGCTCGATATCCAGAACCCTGACCCTGCCGTGTACCAGCTGAGAGACTCTAAAT	NA	89656	59780	33	4302	2854	7472	172	120
93506-1-02	A	Lymphocytes+/ Singlets+/ Live Dump-CD3+/ CD3+TCRab+/ CD4+_OR_CD8+/ CD69+/ CD154+_AND_OR_CD137+	ESAT-6/CFP-10 6 hrs	TST persistent neg.	GOOD	NA	NA	NA	NA	NA	0	TRAV38-2/DV8	TRAJ58	CAYTGRGTSGSRLTF	0.869	1892	NA	NA	NA	NA	0	0	0	1	0	0	365	2	0	0	0	260	206	0	141	0	210	345	NA	GGCCAGGGTTTTCCCAGTCACGACCTGTGAACTTCCAGAAAGCAGCCAAATCCTTCAGTCTCAAGATCTCAGACTCACAGCTGGGGGATGCCGCGATGTATTTCTGTGCTTATACTGGCAGGGGAACCAGTGGCTCTAGGTTGACCTTTGGGGAAGGAACACAGCTCACAGTGAATCCTGATATCCAGAACCCTGACCCTGCCGTGTACCAGCTGAGAGACTCTAAAT	NA	82803	62416	24938	2829	560	3974	858	663
93506-1-02	A	Lymphocytes+/ Singlets+/ Live Dump-CD3+/ CD3+TCRab+/ CD4+_OR_CD8+/ CD69+/ CD154+_AND_OR_CD137+	ESAT-6/CFP-10 6 hrs	TST persistent neg.	GOOD	NA	NA	NA	NA	NA	0	TRAV38-2/DV8	TRAJ58	CAYTGRGTSGSRLTF	0.856	2036	NA	NA	NA	NA	0	0	3	0	20	0	146	0	0	0	0	0	108	0	388	0	0	275	NA	GGCCAGGGTTTTCCCAGTCACGACCTGTGAACTTCCAGAAAGCAGCCAAATCCTTCAGTCTCAAGATCTCAGACTCACAGCTGGGGGATGCCGCGATGTATTTCTGTGCTTATACTGGCAGGGGAACCAGTGGCTCTAGGTTGACCTTTGGGGAAGGAACACAGCTCACAGTGAATCCTGATATCCAGAACCCTGACCCTGCCGTGTACCAGCTGAGAGACTCTAAAT	NA	90078	58489	534	4932	723	4684	1173	1114
93506-1-02	A	Lymphocytes+/ Singlets+/ Live Dump-CD3+/ CD3+TCRab+/ CD4+_OR_CD8+/ CD69+/ CD154+_AND_OR_CD137+	ESAT-6/CFP-10 6 hrs	TST persistent neg.	GOOD	NA	NA	NA	NA	NA	0	TRAV26-2	TRAJ56	CIFQTGANSKLTF	0.577	1999	TRAV19	TRAJ4	NA	0.351	1218	0	331	0	0	0	0	0	0	0	0	0	327	0	325	0	0	363	NA	CTCCAGGGTTTTCCCAGTCACGACATCGCTGAAGACAGAAAGTCCAGTACCTTGATCCTGCACCGTGCTACCTTGAGAGATGCTGCTGTGTACTACTGCATCTTCCAGACTGGAGCCAATAGTAAGCTGACATTTGGAAAAGGAATAACTCTGAGTGTTAGACCAGATATCCAGAACCCTGACCCTGCCGTGTACCAGCTGAGAGACTCTAAAT	NA	105905	59033	92	3095	1014	2205	55	549
92527-1-02	B	Lymphocytes+/ Singlets+/ Live Dump-CD3+/ CD3+TCRab+/ CD4+_OR_CD8+/ CD69+/ CD154+_AND_OR_CD137+	ESAT-6/CFP-10 6 hrs	TST persistent neg.	GOOD	NA	NA	NA	NA	NA	0	TRAV26-2	TRAJ53	CILNSGGSNYKLTF	0.662	1492	TRAV8-2	TRAJ8	CAEGDTGFQKLVF	0.127	287	0	1	0	0	0	0	0	0	0	0	0	603	0	15	0	219	1073	NA	AGCCAGGGTTTTCCCAGTCACGACATCGCTGAAGACAGAAAGTCCAGTACCTTGATCCTGCACCGTGCTACCTTGAGAGATGCTGCTGTGTACTACTGCATCCTGAATAGTGGAGGTAGCAACTATAAACTGACATTTGGAAAAGGAACTCTCTTAACCGTGAATCCAAATATCCAGAACCCTGACCCTGCCGTGTACCAGCTGAGAGACTCTAAAT	AGCCAGGGTTTTCCCAGTCACGACGCATCAACGGTTTTGAGGCTGAATTTAAGAAGAGTGAAACCTCCTTCCACCTGACGAAACCCTCAGCCCATATGAGCGACGCGGCTGAGTACTTCTGTGCTGAAGGGGACACAGGCTTTCAGAAACTTGTATTTGGGACTGGCACCCGACTTCTGGTCAGTCCAAATATCCAGAACCCTGACCCTGCCGTGTACCAGCTGAGAGACTCTAAAT	90142	49710	625	9864	-48	2429	409	2577
92527-1-02	B	Lymphocytes+/ Singlets+/ Live Dump-CD3+/ CD3+TCRab+/ CD4+_OR_CD8+/ CD69+/ CD154+_AND_OR_CD137+	ESAT-6/CFP-10 6 hrs	TST persistent neg.	GOOD	NA	NA	NA	NA	NA	0	TRAV26-2	TRAJ53	CILNSGGSNYKLTF	0.752	2858	NA	NA	NA	NA	0	0	0	0	0	961	0	0	0	0	0	0	1755	0	0	0	2	0	NA	GGCCAGGGTTTTCCCAGTCACGACATCGCTGAAGACAGAAAGTCCAGTACCTTGATCCTGCACCGTGCTACCTTGAGAGATGCTGCTGTGTACTACTGCATCCTGAATAGTGGAGGTAGCAACTATAAACTGACATTTGGAAAAGGAACTCTCTTAACCGTGAATCCAAATATCCAGAACCCTGACCCTGCCGTGTACCAGCTGAGAGACTCTAAAT	NA	98684	64904	180	6050	3761	7906	59	-142
92527-1-02	B	Lymphocytes+/ Singlets+/ Live Dump-CD3+/ CD3+TCRab+/ CD4+_OR_CD8+/ CD69+/ CD154+_AND_OR_CD137+	ESAT-6/CFP-10 6 hrs	TST persistent neg.	GOOD	NA	NA	NA	NA	NA	0	TRAV26-2	TRAJ53	CILNSGGSNYKLTF	0.65	1238	TRAV35	TRAJ29	CAGQPYSGNTPLVF	0.279	531	590	0	0	58	0	0	0	0	0	0	0	406	399	0	0	35	56	NA	GGCCAGGGTTTTCCCAGTCACGACATCGCTGAAGACAGAAAGTCCAGTACCTTGATCCTGCACCGTGCTACCTTGAGAGATGCTGCTGTGTACTACTGCATCCTGAATAGTGGAGGTAGCAACTATAAACTGACATTTGGAAAAGGAACTCTCTTAACCGTGAATCCAAATATCCAGAACCCTGACCCTGCCGTGTACCAGCTGAGAGACTCTAAAT	GGCCAGGGTTTTCCCAGTCACGACCTCAGTTTGGTATAACCAGAAAGGACAGCTTCCTGAATATCTCAGCATCCATACCTAGTGATGTAGGCATCTACTTCTGTGCTGGGCAGCCGTATTCAGGAAACACACCTCTTGTCTTTGGAAAGGGCACAAGACTTTCTGTGATTGCAAATATCCAGAAGCCTGACCCTGCCGTGTACCAGCTGAGAGACTCTAAAT	91349	42156	2897	7125	215	1644	431	1333
92527-1-02	B	Lymphocytes+/ Singlets+/ Live Dump-CD3+/ CD3+TCRab+/ CD4+_OR_CD8+/ CD69+/ CD154+_AND_OR_CD137+	ESAT-6/CFP-10 6 hrs	TST persistent neg.	GOOD	NA	NA	NA	NA	NA	0	TRAV26-2	TRAJ53	CILNSGGSNYKLTF	0.92	1518	NA	NA	NA	NA	0	0	0	0	8	0	1277	0	0	0	0	0	765	0	1	0	0	0	NA	AGCCAGGGTTTTCCCAGTCACGACATCGCTGAAGACAGAAAGTCCAGTACCTTGATCCTGCACCGTGCTACCTTGAGAGATGCTGCTGTGTACTACTGCATCCTGAATAGTGGAGGTAGCAACTATAAACTGACATTTGGAAAAGGAACTCTCTTAACCGTGAATCCAAATATCCAGAACCCTGACCCTGCCGTGTACCAGCTGAGAGACTCTAAAT	NA	94367	51225	513	9334	997	3438	1048	1442
92527-1-02	B	Lymphocytes+/ Singlets+/ Live Dump-CD3+/ CD3+TCRab+/ CD4+_OR_CD8+/ CD69+/ CD154+_AND_OR_CD137+	ESAT-6/CFP-10 6 hrs	TST persistent neg.	GOOD	NA	NA	NA	NA	NA	0	TRAV26-2	TRAJ53	CILNSGGSNYKLTF	0.485	1895	TRAV8-6	TRAJ45	CAVSEGGGADGLTF	0.34	1327	0	0	0	55	0	0	0	0	0	0	0	0	0	0	0	0	0	NA	ATCCAGGGTTTTCCCAGTCACGACATCGCTGAAGACAGAAAGTCCAGTACCTTGATCCTGCACCGTGCTACCTTGAGAGATGCTGCTGTGTACTACTGCATCCTGAATAGTGGAGGTAGCAACTATAAACTGACATTTGGAAAAGGAACTCTCTTAACCGTGAATCCAAATATCCAGAACCCTGACCCTGCCGTGTACCAGCTGAGAGACTCTAAAT	ATCCAGGGTTTTCCCAGTCACGACGCATCAACGGTTTTGAGGCTGAATTTAACAAGAGTCAAACTTCCTTCCACTTGAGGAAACCCTCAGTCCATATAAGCGACACGGCTGAGTACTTCTGTGCTGTGAGTGAGGGAGGAGGTGCTGACGGACTCACCTTTGGCAAAGGGACTCATCTAATCATCCAGCCCTATATCCAGAACCCTGACCCTGCCGTGTACCAGCTGAGAGACTCTAAAT	94680	56915	198	1698	1582	3004	351	49
93506-1-02	A	Lymphocytes+/ Singlets+/ Live Dump-CD3+/ CD3+TCRab+/ CD4+_OR_CD8+/ CD69+/ CD154+_AND_OR_CD137+	ESAT-6/CFP-10 6 hrs	TST persistent neg.	GOOD	NA	NA	NA	NA	NA	0	TRAV26-2	TRAJ15	CILRDQAGTALIF	0.643	3380	TRAV36/DV7	TRAJ45	CALRGGGADGLTF	0.155	819	0	1091	1	0	0	3	0	0	0	0	0	153	762	701	0	1	132	NA	ACCCAGGGTTTTCCCAGTCACGACATCGCTGAAGACAGAAAGTCCAGTACCTTGATCCTGCACCGTGCTACCTTGAGAGATGCTGCTGTGTACTACTGCATCCTGAGAGACCAGGCAGGAACTGCTCTGATCTTTGGGAAGGGAACCACCTTATCAGTGAGTTCCAATATCCAGAACCCTGACCCTGCCGTGTACCAGCTGAGAGACTCTAAAT	ACCCAGGGTTTTCCCAGTCACGACGGAAGACTAAGTAGCATATTAGATAAGAAAGAACTTTTCAGCATCCTGAACATCACAGCCACCCAGACCGGAGACTCGGCCGTCTACCTCTGTGCCTTGAGGGGAGGAGGTGCTGACGGACTCACCTTTGGCAAAGGGACTCATCTAATCATCCAGCCCTATATCCAGAACCCTGACCCTGCCGTGTACCAGCTGAGAGACTCTAAAT	76895	53904	394	1652	6349	7520	540	1050
93506-1-02	A	Lymphocytes+/ Singlets+/ Live Dump-CD3+/ CD3+TCRab+/ CD4+_OR_CD8+/ CD69+/ CD154+_AND_OR_CD137+	ESAT-6/CFP-10 6 hrs	TST persistent neg.	GOOD	NA	NA	NA	NA	NA	0	TRAV26-2	TRAJ52	CILRDVEAGGTSYGKLTF	0.518	1216	TRAV17	TRAJ54	CATDASXIQGAQKLVF	0.328	771	0	0	0	0	0	0	0	0	0	0	0	140	0	244	0	0	165	NA	GCCCAGGGTTTTCCCAGTCACGACATCGCTGAAGACAGAAAGTCCAGTACCTTGATCCTGCACCGTGCTACCTTGAGAGATGCTGCTGTGTACTACTGCATCCTGAGAGACGTCGAGGCTGGTGGTACTAGCTATGGAAAGCTGACATTTGGACAAGGGACCATCTTGACTGTCCATCCAAATATCCAGAACCCTGACCCTGCCGTGTACCAGCTGAGAGACTCTAAAT	GCCCAGGGTTTTCCCAGTCACGACTTAAGAGTCACGCTTGACACTTCCAAGAAAAGCAGTTCCTTGTTGATCACGGCTTCCCGGGCAGCAGACACTGCTTCTTACTTCTGTGCTACGGACGCTTCTTGAATTCAGGGAGCCCAGAAGCTGGTATTTGGCCAAGGAACCAGGCTGACTATCAACCCAAATATCCAGAACCCTGACCCTGCCGTGTACCAGCTGAGAGACTCTAAAT	NA	NA	NA	NA	NA	NA	NA	NA
93506-1-02	A	Lymphocytes+/ Singlets+/ Live Dump-CD3+/ CD3+TCRab+/ CD4+_OR_CD8+/ CD69+/ CD154+_AND_OR_CD137+	ESAT-6/CFP-10 6 hrs	TST persistent neg.	GOOD	NA	NA	NA	NA	NA	0	TRAV26-2	TRAJ56	CILRDVISGANSKLTF	0.481	3368	TRAV38-1	TRAJ50	CAFKNTKTSYDKVIF	0.185	1300	0	0	0	0	0	0	0	0	0	0	0	628	595	0	0	287	514	NA	AGCCAGGGTTTTCCCAGTCACGACATCGCTGAAGACAGAAAGTCCAGTACCTTGATCCTGCACCGTGCTACCTTGAGAGATGCTGCTGTGTACTACTGCATCCTGAGAGACGTTATCAGTGGAGCCAATAGTAAGCTGACATTTGGAAAAGGAATAACTCTGAGTGTTAGACCAGATATCCAGAACCCTGACCCTGCCGTGTACCAGCTGAGAGACTCTAAAT	AGCCAGGGTTTTCCCAGTCACGACCTGTGAACTTCCAGAAAGCAGCCAAATCCTTCAGTCTCAAGATCTCAGACTCACAGCTGGGGGACACTGCGATGTATTTCTGTGCTTTCAAGAATACGAAAACCTCCTACGACAAGGTGATATTTGGGCCAGGGACAAGCTTATCAGTCATTCCAAATATCCAGAACCCTGACCCTGCCGTGTACCAGCTGAGAGACTCTAAAT	93658	56728	150	2323	1129	1856	2084	286
93506-1-02	A	Lymphocytes+/ Singlets+/ Live Dump-CD3+/ CD3+TCRab+/ CD4+_OR_CD8+/ CD69+/ CD154+_AND_OR_CD137+	ESAT-6/CFP-10 6 hrs	TST persistent neg.	GOOD	NA	NA	NA	NA	NA	0	TRAV26-2	TRAJ37	CILRSSNTGKLIF	0.439	2723	TRAV12-1	TRAJ49	CVVNRNTGNQFYF	0.383	2374	0	0	0	0	0	0	0	0	0	0	0	659	0	0	0	0	0	NA	TGCCAGGGTTTTCCCAGTCACGACATCGCTGAAGACAGAAAGTCCAGTACCTTGATCCTGCACCGTGCTACCTTGAGAGATGCTGCTGTGTACTACTGCATCCTCCGCTCTAGCAACACAGGCAAACTAATCTTTGGGCAAGGGACAACTTTACAAGTAAAACCAGATATCCAGAACCCTGACCCTGCCGTGTACCAGCTGAGAGACTCTAAAT	TGCCAGGGTTTTCCCAGTCACGACGAAGATGGAAGGTTTACAGCACAGCTCAATAGAGCCAGCCAGTATATTTCCCTGCTCATCAGAGACTCCAAGCTCAGTGATTCAGCCACCTACCTCTGTGTGGTGAACCGGAACACCGGTAACCAGTTCTATTTTGGGACAGGGACAAGTTTGACGGTCATTCCAAATATCCAGAACCCTGACCCTGCCGTGTACCAGCTGAGAGACTCTAAAT	86016	52360	478	4294	5419	5640	295	925
93506-1-02	A	Lymphocytes+/ Singlets+/ Live Dump-CD3+/ CD3+TCRab+/ CD4+_OR_CD8+/ CD69+/ CD154+_AND_OR_CD137+	ESAT-6/CFP-10 6 hrs	TST persistent neg.	GOOD	NA	NA	NA	NA	NA	0	TRAV26-1	TRAJ31	CIVIRNNNARLMF	0.887	504	NA	NA	NA	NA	0	0	0	0	2	0	44	0	0	0	0	0	48	0	0	0	41	40	NA	AGCCAGGGTTTTCCCAGTCACGACCAGAAGACAGAAAGTCCAGCACCTTGATCCTGCCCCACGCTACGCTGAGAGACACTGCTGTGTACTATTGCATCGTCATTCGGAATAACAATGCCAGACTCATGTTTGGAGATGGAACTCAGCTGGTGGTGAAGCCCAATATCCAGAACCCTGACCCTGCCGTGTACCAGCTGAGAGACTCTAAAT	NA	98384	63664	1589	2130	542	3784	1390	624
93506-1-02	A	Lymphocytes+/ Singlets+/ Live Dump-CD3+/ CD3+TCRab+/ CD4+_OR_CD8+/ CD69+/ CD154+_AND_OR_CD137+	ESAT-6/CFP-10 6 hrs	TST persistent neg.	GOOD	NA	NA	NA	NA	NA	0	TRAV26-1	TRAJ31	CIVIRNNNARLMF	0.337	1058	TRAV25	TRAJ44	CAGRNTGTASKLTF	0.293	918	5	156	0	130	0	688	18	0	0	0	5	544	2	1	0	115	668	NA	ACCCAGGGTTTTCCCAGTCACGACCAGAAGACAGAAAGTCCAGCACCTTGATCCTGCCCCACGCTACGCTGAGAGACACTGCTGTGTACTATTGCATCGTCATTCGGAATAACAATGCCAGACTCATGTTTGGAGATGGAACTCAGCTGGTGGTGAAGCCCAATATCCAGAACCCTGACCCTGCCGTGTACCAGCTGAGAGACTCTAAAT	ACCCAGGGTTTTCCCAGTCACGACGTTTGGAGAAGCAAAAAAGAACAGCTCCCTGCACATCACAGCCACCCAGACTACAGATGTAGGAACCTACTTCTGTGCAGGGCGAAATACCGGCACTGCCAGTAAACTCACCTTTGGGACTGGAACAAGACTTCAGGTCACGCTCGATATCCAGAACCCTGACCCTGCCGTGTACCAGCTGAGAGACTCTAAAT	79191	47646	461	2819	1543	3176	52	494
92527-1-02	B	Lymphocytes+/ Singlets+/ Live Dump-CD3+/ CD3+TCRab+/ CD4+_OR_CD8+/ CD69+/ CD154+_AND_OR_CD137+	ESAT-6/CFP-10 6 hrs	TST persistent neg.	GOOD	NA	NA	NA	NA	NA	0	TRAV26-1	TRAJ49	CIVRANTGNQFYF	0.455	107	NA	NA	NA	NA	0	0	0	0	0	0	0	0	0	0	0	0	672	0	1402	0	52	1128	NA	CTCCAGGGTTTTCCCAGTCACGACCAGAAGACAGAAAGTCCAGCACCTTGATCCTGCCCCACGCTACGCTGAGAGACACTGCTGTGTACTATTGCATCGTCAGAGCGAACACCGGTAACCAGTTCTATTTTGGGACAGGGACAAGTTTGACGGTCATTCCAAATATCCAGAACCCTGACCCTGCCGTGTACCAGCTGAGAGACTCTAAAT	NA	92580	51140	352	2074	1674	4976	1253	-13
92527-1-02	B	Lymphocytes+/ Singlets+/ Live Dump-CD3+/ CD3+TCRab+/ CD4+_OR_CD8+/ CD69+/ CD154+_AND_OR_CD137+	ESAT-6/CFP-10 6 hrs	TST persistent neg.	GOOD	NA	NA	NA	NA	NA	0	TRAV26-1	TRAJ49	CIVRANTGNQFYF	0.433	742	TRAV19	TRAJ52	CALSPIAGGTSYGKLTF	0.112	192	0	347	0	0	309	0	0	0	507	218	0	108	0	0	0	0	420	NA	GGCCAGGGTTTTCCCAGTCACGACCAGAAGACAGAAAGTCCAGCACCTTGATCCTGCCCCACGCTACGCTGAGAGACACTGCTGTGTACTATTGCATCGTCAGAGCGAACACCGGTAACCAGTTCTATTTTGGGACAGGGACAAGTTTGACGGTCATTCCAAATATCCAGAACCCTGACCCTGCCGTGTACCAGCTGAGAGACTCTAAAT	GGCCAGGGTTTTCCCAGTCACGACTCCACCAGTTCCTTCAACTTCACCATCACAGCCTCACAAGTCGTGGACTCAGCAGTATACTTCTGTGCTCTGAGCCCTATTGCTGGTGGTACTAGCTATGGAAAGCTGACATTTGGACAAGGGACCATCTTGACTGTCCATCCAAATATCCAGAACCCTGACCCTGCCGTGTACCAGCTGAGAGACTCTAAAT	80873	58157	195	2648	2902	6070	376	376
93506-1-02	A	Lymphocytes+/ Singlets+/ Live Dump-CD3+/ CD3+TCRab+/ CD4+_OR_CD8+/ CD69+/ CD154+_AND_OR_CD137+	ESAT-6/CFP-10 6 hrs	TST persistent neg.	GOOD	NA	NA	NA	NA	NA	0	TRAV26-1	TRAJ15	CIVRVEWAGTALIF	0.868	4528	NA	NA	NA	NA	0	0	0	0	0	0	0	0	0	0	0	0	1	0	0	0	664	736	NA	GCCCAGGGTTTTCCCAGTCACGACCAGAAGACAGAAAGTCCAGCACCTTGATCCTGCCCCACGCTACGCTGAGAGACACTGCTGTGTACTATTGCATCGTCAGAGTCGAATGGGCAGGAACTGCTCTGATCTTTGGGAAGGGAACCACCTTATCAGTGAGTTCCAATATCCAGAACCCTGACCCTGCCGTGTACCAGCTGAGAGACTCTAAAT	NA	110144	59730	511	2090	2210	7058	917	119
92527-1-02	B	Lymphocytes+/ Singlets+/ Live Dump-CD3+/ CD3+TCRab+/ CD4+_OR_CD8+/ CD69+/ CD154+_AND_OR_CD137+	ESAT-6/CFP-10 6 hrs	TST persistent neg.	GOOD	NA	NA	NA	NA	NA	0	TRAV24	TRAJ36	CLTGANNLFF	0.927	2075	NA	NA	NA	NA	0	0	0	0	0	0	0	0	0	0	0	593	2	1	4	0	623	1	NA	GGCCAGGGTTTTCCCAGTCACGACACGAATAAGTGCCACTCTTAATACCAAGGAGGGTTACAGCTATTTGTACATCAAAGGATCCCAGCCTGAAGACTCAGCCACATACCTCTGTCTAACTGGGGCAAACAACCTCTTCTTTGGGACTGGAACGAGACTCACCGTTATTCCCTATATCCAGAAGCCTGACCCTGCCGTGTACCAGCTGAGAGACTCTAAAT	NA	92495	56016	11042	265	172	2391	1078	3909
93506-1-02	A	Lymphocytes+/ Singlets+/ Live Dump-CD3+/ CD3+TCRab+/ CD4+_OR_CD8+/ CD69+/ CD154+_AND_OR_CD137+	ESAT-6/CFP-10 6 hrs	TST persistent neg.	GOOD	NA	NA	NA	NA	NA	0	TRAV4	TRAJ34	CLVGERSYNTDKLIF	0.316	1042	TRAV13-2	TRAJ23	NA	0.287	947	91	147	0	24	0	47	2	0	0	0	90	389	481	621	2	34	623	NA	CTCCAGGGTTTTCCCAGTCACGACCTCCCTGTTTATCCCTGCCGACAGAAAGTCCAGCACTCTGAGCCTGCCCCGGGTTTCCCTGAGCGACACTGCTGTGTACTACTGCCTCGTGGGTGAAAGGTCTTATAACACCGACAAGCTCATCTTTGGGACTGGGACCAGATTACAAGTCTTTCCAAATATCCAGAACCCTGACCCTGCCGTGTACCAGCTGAGAGACTCTAAAT	NA	94951	46576	489	2214	391	7397	41	496
93506-1-02	A	Lymphocytes+/ Singlets+/ Live Dump-CD3+/ CD3+TCRab+/ CD4+_OR_CD8+/ CD69+/ CD154+_AND_OR_CD137+	ESAT-6/CFP-10 6 hrs	TST persistent neg.	GOOD	NA	NA	NA	NA	NA	0	TRAV4	TRAJ34	CLVGERSYNTDKLIF	0.861	615	NA	NA	NA	NA	0	75	78	0	16	0	0	0	0	0	0	89	46	37	1	1	0	75	NA	GCCCAGGGTTTTCCCAGTCACGACCTCCCTGTTTATCCCTGCCGACAGAAAGTCCAGCACTCTGAGCCTGCCCCGGGTTTCCCTGAGCGACACTGCTGTGTACTACTGCCTCGTGGGTGAAAGGTCTTATAACACCGACAAGCTCATCTTTGGGACTGGGACCAGATTACAAGTCTTTCCAAATATCCAGAACCCTGACCCTGCCGTGTACCAGCTGAGAGACTCTAAAT	NA	105053	63099	1031	101	-31	2823	602	568
93506-1-02	A	Lymphocytes+/ Singlets+/ Live Dump-CD3+/ CD3+TCRab+/ CD4+_OR_CD8+/ CD69+/ CD154+_AND_OR_CD137+	ESAT-6/CFP-10 6 hrs	TST persistent neg.	GOOD	NA	NA	NA	NA	NA	0	TRAV4	TRAJ23	CLVGPNQGGKLIF	0.633	438	TRAV8-2	TRAJ21	CAVSEGNFNKFYF	0.23	159	0	0	0	0	0	0	0	0	0	0	0	33	1	0	0	0	144	NA	CTCCAGGGTTTTCCCAGTCACGACCTCCCTGTTTATCCCTGCCGACAGAAAGTCCAGCACTCTGAGCCTGCCCCGGGTTTCCCTGAGCGACACTGCTGTGTACTACTGCCTCGTGGGACCTAACCAGGGAGGAAAGCTTATCTTCGGACAGGGAACGGAGTTATCTGTGAAACCCAATATCCAGAACCCTGACCCTGCCGTGTACCAGCTGAGAGACTCTAAAT	CTCCAGGGTTTTCCCAGTCACGACGCATCAACGGTTTTGAGGCTGAATTTAAGAAGAGTGAAACCTCCTTCCACCTGACGAAACCCTCAGCCCATATGAGCGACGCGGCTGAGTACTTCTGTGCTGTGAGTGAGGGAAACTTCAACAAATTTTACTTTGGATCTGGGACCAAACTCAATGTAAAACCAAATATCCAGAACCCTGACCCTGCCGTGTACCAGCTGAGAGACTCTAAAT	109403	67240	256	1704	1130	3807	-3	-501
93506-1-02	A	Lymphocytes+/ Singlets+/ Live Dump-CD3+/ CD3+TCRab+/ CD4+_OR_CD8+/ CD69+/ CD154+_AND_OR_CD137+	ESAT-6/CFP-10 6 hrs	TST persistent neg.	GOOD	NA	NA	NA	NA	NA	0	TRAV4	TRAJ31	CLVSVRNNNARLMF	0.363	1519	TRAV12-3	TRAJ22	CAMSPSSGSARQLTF	0.238	999	0	30	0	17	0	473	5	0	0	0	0	434	104	683	2	287	671	NA	ACCCAGGGTTTTCCCAGTCACGACCTCCCTGTTTATCCCTGCCGACAGAAAGTCCAGCACTCTGAGCCTGCCCCGGGTTTCCCTGAGCGACACTGCTGTGTACTACTGCCTCGTGTCGGTGCGGAATAACAATGCCAGACTCATGTTTGGAGATGGAACTCAGCTGGTGGTGAAGCCCAATATCCAGAACCCTGACCCTGCCGTGTACCAGCTGAGAGACTCTAAAT	ACCCAGGGTTTTCCCAGTCACGACGAAGATGGAAGGTTTACAGCACAGGTCGATAAATCCAGCAAGTATATCTCCTTGTTCATCAGAGACTCACAGCCCAGTGATTCAGCCACCTACCTCTGTGCAATGAGCCCTTCTTCTGGTTCTGCAAGGCAACTGACCTTTGGATCTGGGACACAATTGACTGTTTTACCTGATATCCAGAACCCTGACCCTGCCGTGTACCAGCTGAGAGACTCTAAAT	103594	59009	541	7332	562	5147	1533	212
93506-1-02	A	Lymphocytes+/ Singlets+/ Live Dump-CD3+/ CD3+TCRab+/ CD4+_OR_CD8+/ CD69+/ CD154+_AND_OR_CD137+	ESAT-6/CFP-10 6 hrs	TST persistent neg.	GOOD	NA	NA	NA	NA	NA	0	TRAV4	TRAJ31	CLVSVRNNNARLMF	0.812	670	NA	NA	NA	NA	0	0	0	0	8	0	50	0	0	0	0	0	43	43	76	0	0	58	NA	AGCCAGGGTTTTCCCAGTCACGACCTCCCTGTTTATCCCTGCCGACAGAAAGTCCAGCACTCTGAGCCTGCCCCGGGTTTCCCTGAGCGACACTGCTGTGTACTACTGCCTCGTGTCGGTGCGGAATAACAATGCCAGACTCATGTTTGGAGATGGAACTCAGCTGGTGGTGAAGCCCAATATCCAGAACCCTGACCCTGCCGTGTACCAGCTGAGAGACTCTAAAT	NA	86891	50872	242	2633	1196	4123	327	457
92527-1-02	B	Lymphocytes+/ Singlets+/ Live Dump-CD3+/ CD3+TCRab+/ CD4+_OR_CD8+/ CD69+/ CD154+_AND_OR_CD137+	ESAT-6/CFP-10 6 hrs	TST persistent neg.	GOOD	NA	NA	NA	NA	NA	0	TRAV24	TRAJ49	CVIGVGRGPGNQFYF	0.865	1420	NA	NA	NA	NA	0	0	36	0	0	0	0	0	0	0	0	0	1	0	2	0	5	1	NA	ACCCAGGGTTTTCCCAGTCACGACACGAATAAGTGCCACTCTTAATACCAAGGAGGGTTACAGCTATTTGTACATCAAAGGATCCCAGCCTGAAGACTCAGCCACATACCTCTGTGTCATTGGGGTTGGTCGAGGGCCCGGTAACCAGTTCTATTTTGGGACAGGGACAAGTTTGACGGTCATTCCAAATATCCAGAACCCTGACCCTGCCGTGTACCAGCTGAGAGACTCTAAAT	NA	84484	49565	15169	240	406	2825	2223	3605
93774-1-05	A	Lymphocytes+/ Singlets+/ Live Dump-CD3+/ CD3+TCRab+/ CD4+_OR_CD8+/ CD69+/ CD154+_AND_OR_CD137+	ESAT-6/CFP-10 6 hrs	TST persistent neg.	GOOD	NA	NA	NA	NA	NA	0	TRAV8-2	TRAJ27	CVVQTNAGKSTF	0.891	2682	NA	NA	NA	NA	0	47	1	0	0	0	0	0	0	0	0	0	685	42	1204	0	0	1112	NA	TGCCAGGGTTTTCCCAGTCACGACGCATCAACGGTTTTGAGGCTGAATTTAAGAAGAGTGAAACCTCCTTCCACCTGACGAAACCCTCAGCCCATATGAGCGACGCGGCTGAGTACTTCTGTGTTGTGCAAACCAATGCAGGCAAATCAACCTTTGGGGATGGGACTACGCTCACTGTGAAGCCAAATATCCAGAACCCTGACCCTGCCGTGTACCAGCTGAGAGACTCTAAAT	NA	98393	68733	301	3676	2589	6444	236	798
93506-1-02	A	Lymphocytes+/ Singlets+/ Live Dump-CD3+/ CD3+TCRab+/ CD4+_OR_CD8+/ CD69+/ CD154+_AND_OR_CD137+	ESAT-6/CFP-10 6 hrs	TST persistent neg.	GOOD	NA	NA	NA	NA	NA	0	TRAV10	TRAJ13	CVVSDGGYQKVTF	0.456	1105	TRAV17	TRAJ5	CATGTGRRALTF	0.399	967	0	0	2	5	0	635	1	0	0	0	1	367	0	1	0	1	485	NA	AGCCAGGGTTTTCCCAGTCACGACTACAGCAACTCTGGATGCAGACACAAAGCAAAGCTCTCTGCACATCACAGCCTCCCAGCTCAGCGATTCAGCCTCCTACATCTGTGTGGTGAGCGATGGGGGTTACCAGAAAGTTACCTTTGGAACTGGAACAAAGCTCCAAGTCATCCCAAATATCCAGAACCCTGACCCTGCCGTGTACCAGCTGAGAGACTCTAAAT	AGCCAGGGTTTTCCCAGTCACGACTTAAGAGTCACGCTTGACACTTCCAAGAAAAGCAGTTCCTTGTTGATCACGGCTTCCCGGGCAGCAGACACTGCTTCTTACTTCTGTGCTACGGGAACGGGCAGGAGAGCACTTACTTTTGGGAGTGGAACAAGACTCCAAGTGCAACCAAATATCCAGAACCCTGACCCTGCCGTGTACCAGCTGAGAGACTCTAAAT	99581	64386	111	3153	2426	7498	517	-259
92527-1-02	B	Lymphocytes+/ Singlets+/ Live Dump-CD3+/ CD3+TCRab+/ CD4+_OR_CD8+/ CD69+/ CD154+_AND_OR_CD137+	ESAT-6/CFP-10 6 hrs	TST persistent neg.	GOOD	NA	NA	NA	NA	NA	0	TRAV10	TRAJ18	CVVSDRGSTLGRLYF	0.88	2107	NA	NA	NA	NA	0	0	0	0	0	0	0	0	0	0	0	0	0	0	0	0	2	0	NA	AGCCAGGGTTTTCCCAGTCACGACTACAGCAACTCTGGATGCAGACACAAAGCAAAGCTCTCTGCACATCACAGCCTCCCAGCTCAGCGATTCAGCCTCCTACATCTGTGTGGTGAGCGACAGAGGCTCAACCCTGGGGAGGCTATACTTTGGAAGAGGAACTCAGTTGACTGTCTGGCCTGATATCCAGAACCCTGACCCTGCCGTGTACCAGCTGAGAGACTCTAAAT	NA	87520	55166	575	5009	335	3457	829	660
[truncated: 9 more columns]

## Sheet: SuppTable7_TCR LTBI
donorId	visit	gatingPW	stim	donorGrp	flag	Vb	Db	Jb	CDR3b	CDR3b.dominance	CDR3b_reads	Va	Ja	CDR3a	CDR3a.dominance	CDR3a_reads	alt.Va	alt.Ja	alt.CDR3a	alt.CDR3a.dominance	alt.CDR3a_reads	FOXP3	GATA3	GZMB	IFNG	IL13	IL17A	IL2	IL21	IL4	IL5	PERF	RORC	RUNX1	RUNX3	TBET	TGFB	TNF	TCRb.sequence	TCRa.sequence	alt.TCRa.sequence	FSC	SSC	CD45RA	CD154	CD25	TCRab	CXCR3	HLADR
92422-1-03	A	Lymphocytes+/ Singlets+/ Live Dump-CD3+/ CD3+TCRab+/ CD4+_OR_CD8+/ CD69+/ CD154+_AND_OR_CD137+	ESAT-6/CFP-10 6 hrs	TST+ control	GOOD	NA	NA	NA	NA	NA	0	TRAV17	TRAJ29	CATEPRSGNTPLVF	0.864	1014	NA	NA	NA	NA	0	0	0	0	1	0	0	0	0	0	0	0	0	0	0	0	0	1	NA	CTCCAGGGTTTTCCCAGTCACGACTTAAGAGTCACGCTTGACACTTCCAAGAAAAGCAGTTCCTTGTTGATCACGGCTTCCCAGGCAGCAGACACTGCTTCTTACTTCTGTGCTACGGAGCCGCGTTCAGGAAACACACCTCTTGTCTTTGGAAAGGGCACAAGACTTTCTGTGATTGCAAATATCCAGAACCCTGACCCTGCCGTGTACCAGCTGAGAGACTCTAAAT	NA	75215	67648	2215	16228	294	3891	433	1341
92422-1-03	A	Lymphocytes+/ Singlets+/ Live Dump-CD3+/ CD3+TCRab+/ CD4+_OR_CD8+/ CD69+/ CD154+_AND_OR_CD137+	ESAT-6/CFP-10 6 hrs	TST+ control	GOOD	TRBV7-2	NA	TRBJ2-5	CASSFEETQYF	0.882	3289	TRAV26-1	TRAJ53	CIVKTNSGGSNYKLTF	0.893	1987	NA	NA	NA	NA	0	0	0	0	0	0	0	432	1	0	0	0	1032	1	0	0	107	1501	GCCCAGGGTTTTCCCAGTCACGACTCTCCACTCTGAAGATCCAGCGCACACAGCAGGAGGACTCGGCCGTGTATCTCTGTGCCAGCAGCTTCGAAGAGACCCAGTACTTCGGGCCAGGCACGCGGCTCCTGGTGCTCGAGGACCTGAAAAACGTGTTCCCACCCGAGGTCGCTGTGTTTGAGCCATCAGAAGCA	GCCCAGGGTTTTCCCAGTCACGACCAGAAGACAGAAAGTCCAGCACCTTGATCCTGCCCCACGCTACGCTGAGAGACACTGCTGTGTACTATTGCATCGTCAAGACGAATAGTGGAGGTAGCAACTATAAACTGACATTTGGAAAAGGAACTCTCTTAACCGTGAATCCAAATATCCAGAACCCTGACCCTGCCGTGTACCAGCTGAGAGACTCTAAAT	NA	88462	59087	691	22529	1342	3077	151	250
92422-1-03	A	Lymphocytes+/ Singlets+/ Live Dump-CD3+/ CD3+TCRab+/ CD4+_OR_CD8+/ CD69+/ CD154+_AND_OR_CD137+	ESAT-6/CFP-10 6 hrs	TST+ control	GOOD	TRBV18	NA	TRBJ2-1	CASSPRGLADFNEQFF	0.84	2808	TRAV17	TRAJ6	CATVRSGGSYIPTF	0.914	2847	NA	NA	NA	NA	0	0	0	0	0	0	0	189	0	0	0	902	1	637	0	0	0	748	ATCCAGGGTTTTCCCAGTCACGACGGAACGATTTTCTGCTGAATTTCCCAAAGAGGGCCCCAGCATCCTGAGGATCCAGCAGGTAGTGCGAGGAGATTCGGCAGCTTATTTCTGTGCCAGCTCCCCGAGGGGTCTAGCGGACTTCAATGAGCAGTTCTTCGGGCCAGGGACACGGCTCACCGTGCTAGAGGACCTGAAAAACGTGTTCCCACCCGAGGTCGCTGTGTTTGAGCCATCAGAAGCA	ATCCAGGGTTTTCCCAGTCACGACTTAAGAGTCACGCTTGACACTTCCAAGAAAAGCAGTTCCTTGTTGATCACGGCTTCCCGGGCAGCAGACACTGCTTCTTACTTCTGTGCTACGGTTCGATCAGGAGGAAGCTACATACCTACATTTGGAAGAGGAACCAGCCTTATTGTTCATCCGTATATCCAGAACCCTGACCCTGCCGTGTACCAGCTGAGAGACTCTAAAT	NA	81872	43006	785	10239	395	1909	495	894
92422-1-03	A	Lymphocytes+/ Singlets+/ Live Dump-CD3+/ CD3+TCRab+/ CD4+_OR_CD8+/ CD69+/ CD154+_AND_OR_CD137+	ESAT-6/CFP-10 6 hrs	TST+ control	GOOD	NA	NA	NA	NA	NA	0	TRAV19	TRAJ23	CALNRGNQGGKLIF	0.901	5701	NA	NA	NA	NA	0	0	0	0	0	0	0	415	0	0	0	0	1	1173	0	8	0	890	NA	AGCCAGGGTTTTCCCAGTCACGACTCCACCAGTTCCTTCAACTTCACCATCACAGCCTCACAAGTCGTGGACTCAGCAGTATACTTCTGTGCTCTGAATAGAGGTAACCAGGGAGGAAAGCTTATCTTCGGACAGGGAACGGAGTTATCTGTGAAACCCAATATCCAGAACCCTGACCCTGCCGTGTACCAGCTGAGAGACTCTAAAT	NA	75813	57191	271	18853	1165	2835	532	1143
92422-1-03	A	Lymphocytes+/ Singlets+/ Live Dump-CD3+/ CD3+TCRab+/ CD4+_OR_CD8+/ CD69+/ CD154+_AND_OR_CD137+	ESAT-6/CFP-10 6 hrs	TST+ control	GOOD	TRBV6-6	NA	TRBJ1-6	CASSYSGGHYNSPLHF	0.854	3231	TRAV36/DV7	TRAJ31	CAVLNARLMF	0.857	2854	NA	NA	NA	NA	0	0	0	103	0	0	0	0	0	0	0	0	1554	1521	1	1460	1	1525	GGCCAGGGTTTTCCCAGTCACGACGTCTCCAGATCAACCACAGAGGATTTCCCGCTCAGGCTGGAGTTGGCTGCTCCCTCCCAGACATCTGTGTACTTCTGTGCCAGCAGTTACTCGGGGGGCCATTATAATTCACCCCTCCACTTTGGGAATGGGACCAGGCTCACTGTGACAGAGGACCTGAACAAGGTGTTCCCACCCGAGGTCGCTGTGTTTGAGCCATCAGAAGCA	GGCCAGGGTTTTCCCAGTCACGACGGAAGACTAAGTAGCATATTAGATAAGAAAGAACTTTTCAGCATCCTGAACATCACAGCCACCCAGACCGGAGACTCGGCCATCTACCTCTGTGCTGTGTTGAATGCCAGACTCATGTTTGGAGATGGAACTCAGCTGGTGGTGAAGCCCAATATCCAGAACCCTGACCCTGCCGTGTACCAGCTGAGAGACTCTAAAT	NA	97580	65458	689	4736	5520	3278	719	205
92422-1-03	A	Lymphocytes+/ Singlets+/ Live Dump-CD3+/ CD3+TCRab+/ CD4+_OR_CD8+/ CD69+/ CD154+_AND_OR_CD137+	ESAT-6/CFP-10 6 hrs	TST+ control	GOOD	TRBV5-1	NA	TRBJ1-2	CASSLQSGQGFGYTF	0.804	3440	TRAV16	TRAJ31	CALSGQYARLMF	0.888	2693	NA	NA	NA	NA	0	0	0	627	0	0	0	188	0	0	0	0	503	589	0	0	0	892	GGCCAGGGTTTTCCCAGTCACGACCGATTCTCAGGGCGCCAGTTCTCTAACTCTCGCTCTGAGATGAATGTGAGCACCTTGGAGCTGGGGGACTCGGCCCTTTATCTTTGCGCCAGCAGCTTGCAGTCGGGACAGGGGTTCGGCTACACCTTCGGTTCGGGGACCAGGTTAACCGTTGTAGAGGACCTGAACAAGGTGTTCCCACCCGAGGTCGCTGTGTTTGAGCCATCAGAAGCA	GGCCAGGGTTTTCCCAGTCACGACGCTGACCTTAACAAAGGCGAGACATCTTTCCACCTGAAGAAACCATTTGCTCAAGAGGAAGACTCAGCCATGTATTACTGTGCTCTAAGTGGCCAATATGCCAGACTCATGTTTGGAGATGGAACTCAGCTGGTGGTGAAGCCCAATATCCAGAACCCTGACCCTGCCGTGTACCAGCTGAGAGACTCTAAAT	NA	91947	47779	424	17822	995	2698	470	1008
92422-1-03	A	Lymphocytes+/ Singlets+/ Live Dump-CD3+/ CD3+TCRab+/ CD4+_OR_CD8+/ CD69+/ CD154+_AND_OR_CD137+	ESAT-6/CFP-10 6 hrs	TST+ control	GOOD	TRBV6-5	NA	TRBJ2-1	CASSYTRVAGAHEQFF	0.892	1381	NA	NA	NA	NA	0	NA	NA	NA	NA	0	4	0	0	0	0	0	155	0	0	0	0	541	721	0	1	0	744	AGCCAGGGTTTTCCCAGTCACGACGTCTCTAGATTAAACACAGAGGATTTCCCGCTCAGGCTGCTGTCGGCTGCTCCCTCCCAGACATCTGTGTACTTCTGTGCCAGCAGTTACACCCGAGTAGCGGGGGCCCATGAGCAGTTCTTCGGGCCAGGGACACGGCTCACCGTGCTAGAGGACCTAAAAAACGTGTTCCCACCCGAGGTCGCTGTGTTTGAGCCATCAGAAGCA	NA	NA	94238	48286	558	14310	1111	2036	148	953
92422-1-03	A	Lymphocytes+/ Singlets+/ Live Dump-CD3+/ CD3+TCRab+/ CD4+_OR_CD8+/ CD69+/ CD154+_AND_OR_CD137+	ESAT-6/CFP-10 6 hrs	TST+ control	GOOD	NA	NA	NA	NA	NA	0	TRAV9-2	TRAJ39	CALSDNANAGNMLTF	0.875	2876	NA	NA	NA	NA	0	0	0	459	0	0	0	134	0	0	0	0	0	394	3	324	0	555	NA	TGCCAGGGTTTTCCCAGTCACGACGAAACCACTTCTTTCCACTTGGAGAAAGGCTCAGTTCAAGTGTCAGACTCAGCGGTGTACTTCTGTGCTCTGAGTGATAATGCAAATGCAGGCAACATGCTCACCTTTGGAGGGGGAACAAGGTTAATGGTCAAACCCCATATCCAGAACCCTGACCCTGCCGTGTACCAGCTGAGAGACTCTAAAT	NA	90036	52478	146	25398	724	1158	468	681
92422-1-03	A	Lymphocytes+/ Singlets+/ Live Dump-CD3+/ CD3+TCRab+/ CD4+_OR_CD8+/ CD69+/ CD154+_AND_OR_CD137+	ESAT-6/CFP-10 6 hrs	TST+ control	GOOD	TRBV4-1	NA	TRBJ2-3	CASSQGRSGTQYF	0.882	5089	TRAV26-1	TRAJ26	CIVRVDNYGQNFVF	0.911	6188	NA	NA	NA	NA	0	0	1	0	0	0	0	0	0	0	0	0	0	0	0	522	0	3	ATCCAGGGTTTTCCCAGTCACGACCCTGAATGCCCCAACAGCTCTCTCTTAAACCTTCACCTACACGCCCTGCAGCCAGAAGACTCAGCCCTGTATCTCTGCGCCAGCAGCCAAGGGAGAAGTGGTACGCAGTATTTTGGCCCAGGCACCCGGCTGACAGTGCTCGAGGACCTGAAAAACGTGTTCCCACCCGAGGTCGCTGTGTTTGAGCCATCAGAAGCA	ATCCAGGGTTTTCCCAGTCACGACCAGAAGACAGAAAGTCCAGCACCTTGATCCTGCCCCACGCTACGCTGAGAGACACTGCTGTGTACTATTGCATCGTCAGAGTCGACAACTATGGTCAGAATTTTGTCTTTGGTCCCGGAACCAGATTGTCCGTGCTGCCCTATATCCAGAACCCTGACCCTGCCGTGTACCAGCTGAGAGACTCTAAAT	NA	99766	65988	286	2147	228	7591	50	534
92422-1-03	A	Lymphocytes+/ Singlets+/ Live Dump-CD3+/ CD3+TCRab+/ CD4+_OR_CD8+/ CD69+/ CD154+_AND_OR_CD137+	ESAT-6/CFP-10 6 hrs	TST+ control	GOOD	TRBV6-2	NA	TRBJ1-2	CASRATGGGDYGYTF	0.825	3752	TRAV6	TRAJ33	CALQDSNYQLIW	0.9	4227	NA	NA	NA	NA	0	0	0	0	0	0	0	0	0	0	0	0	1236	1070	0	0	1	1767	ATCCAGGGTTTTCCCAGTCACGACCCCTGATGGCTACAATGTCTCCAGATTAAAAAAACAGAATTTCCTGCTGGGGTTGGAGTCGGCTGCTCCCTCCCAAACATCTGTGTACTTCTGTGCCAGCAGGGCTACAGGGGGCGGCGACTATGGCTACACCTTCGGTTCGGGGACCAGGTTAACCGTTGTAGAGGACCTGAACAAGGTGTTCCCACCCGAGGTCGCTGTGTTTGAGCCATCAGAAGCA	ATCCAGGGTTTTCCCAGTCACGACAAGACTGAAGGTCACCTTTGATACCACCCTTAAACAGAGTTTGTTTCATATCACAGCCTCCCAGCCTGCAGACTCAGCTACCTACCTCTGTGCTCTTCAGGATAGCAACTATCAGTTAATCTGGGGCGCTGGGACCAAGCTAATTATAAAGCCAGATATCCAGAACCCTGACCCTGCCGTGTACCAGCTGAGAGACTCTAAAT	NA	80749	46351	207	5696	213	829	218	781
92422-1-03	A	Lymphocytes+/ Singlets+/ Live Dump-CD3+/ CD3+TCRab+/ CD4+_OR_CD8+/ CD69+/ CD154+_AND_OR_CD137+	ESAT-6/CFP-10 6 hrs	TST+ control	GOOD	NA	NA	NA	NA	NA	0	TRAV35	TRAJ40	CAGPGGTYKYIF	0.895	3149	NA	NA	NA	NA	0	0	0	0	0	0	0	3	0	0	0	0	0	0	995	458	0	732	NA	AGCCAGGGTTTTCCCAGTCACGACCTCAGTTTGGTATAACCAGAAAGGACAGCTTCCTGAATATCTCAGCATCCATACCTAGTGATGTAGGCATCTACTTCTGTGCTGGGCCCGGAGGAACCTACAAATACATCTTTGGAACAGGCACCAGGCTGAAGGTTTTAGCAAATATCCAGAACCCTGACCCTGCCGTGTACCAGCTGAGAGACTCTAAAT	NA	73132	56347	139	2482	426	2828	340	1116
92422-1-03	A	Lymphocytes+/ Singlets+/ Live Dump-CD3+/ CD3+TCRab+/ CD4+_OR_CD8+/ CD69+/ CD154+_AND_OR_CD137+	ESAT-6/CFP-10 6 hrs	TST+ control	GOOD	TRBV6-6	NA	TRBJ2-2	CASRKGDTGELFF	0.864	192	TRAV14/DV4	TRAJ42	NA	0.562	6458	TRAV12-1	TRAJ41	CVVLRSNSGYALNF	0.396	4553	0	1020	1	0	0	0	0	0	0	0	0	0	0	0	1121	0	1569	AGCCAGGGTTTTCCCAGTCACGACGTCTCCAGATCAACCACAGAGGATTTCCCGCTCAGGCTGGAGTTGGCTGCTCCCTCCCAGACATCTGTGTACTTCTGTGCCAGCAGGAAGGGGGACACCGGGGAGCTGTTTTTTGGAGAAGGCTCTAGGCTGACCGTACTGGAGGACCTGAAAAACGTGTTCCCACCCGAGGTCGCTGTGTTTGAGCCATCAGAAGCA	NA	AGCCAGGGTTTTCCCAGTCACGACGAAGATGGAAGGTTTACAGCACAGCTCAATAGAGCCAGCCAGTATATTTCCCTGCTCATCAGAGACTCCAAGCTCAGTGATTCAGCCACCTACCTCTGTGTGGTTCTACGTTCAAATTCCGGGTATGCACTCAACTTCGGCAAAGGCACCTCGCTGTTGGTCACACCCCATATCCAGAACCCTGACCCTGCCGTGTACCAGCTGAGAGACTCTAAAT	98533	64097	732	10904	726	3177	1269	334
92422-1-03	A	Lymphocytes+/ Singlets+/ Live Dump-CD3+/ CD3+TCRab+/ CD4+_OR_CD8+/ CD69+/ CD154+_AND_OR_CD137+	ESAT-6/CFP-10 6 hrs	TST+ control	GOOD	TRBV12-3	TRBD2	TRBJ2-5	CASSFRTSGETQYF	0.819	1803	TRAV6	TRAJ45	NA	0.998	6469	NA	NA	NA	NA	0	0	1589	0	0	0	0	125	0	0	0	0	0	1897	1	0	0	708	ATCCAGGGTTTTCCCAGTCACGACGCTAAGATGCCTAATGCATCATTCTCCACTCTGAAGATCCAGCCCTCAGAACCCAGGGACTCAGCTGTGTACTTCTGTGCCAGCAGTTTTCGGACTAGCGGGGAGACCCAGTACTTCGGGCCAGGCACGCGGCTCCTGGTGCTCGAGGACCTGAAAAACGTGTTCCCACCCGAGGTCGCTGTGTTTGAGCCATCAGAAGCA	NA	NA	88328	52237	416	10990	282	3772	514	635
92422-1-03	A	Lymphocytes+/ Singlets+/ Live Dump-CD3+/ CD3+TCRab+/ CD4+_OR_CD8+/ CD69+/ CD154+_AND_OR_CD137+	ESAT-6/CFP-10 6 hrs	TST+ control	GOOD	TRBV7-2	NA	TRBJ2-6	CASSSFHSGANVLTF	0.811	2115	TRAV14/DV4	TRAJ12	CAMREGRDSSYKLIF	0.918	383	NA	NA	NA	NA	0	0	0	0	0	0	0	0	0	0	0	0	0	0	0	357	0	0	CTCCAGGGTTTTCCCAGTCACGACTCTCCACTCTGAAGATCCAGCGCACACAGCAGGAGGACTCGGCCGTGTATCTCTGTGCCAGCAGCTCTTTCCACTCTGGGGCCAACGTCCTGACTTTCGGGGCCGGCAGCAGGCTGACCGTGCTGGAGGACCTGAAAAACGTGTTCCCACCCGAGGTCGCTGTGTTTGAGCCATCAGAAGCA	CTCCAGGGTTTTCCCAGTCACGACTCCAGAAGGCAAGAAAATCCGCCAACCTTGTCATCTCCGCTTCACAACTGGGGGACTCAGCAATGTACTTCTGTGCAATGAGAGAGGGCCGGGATAGCAGCTATAAATTGATCTTCGGGAGTGGGACCAGACTGCTGGTCAGGCCTGATATCCAGAACCCTGACCCTGCCGTGTACCAGCTGAGAGACTCTAAAT	NA	100602	54883	565	2552	1505	4649	11	-178
92422-1-03	A	Lymphocytes+/ Singlets+/ Live Dump-CD3+/ CD3+TCRab+/ CD4+_OR_CD8+/ CD69+/ CD154+_AND_OR_CD137+	ESAT-6/CFP-10 6 hrs	TST+ control	GOOD	NA	NA	NA	NA	NA	0	TRAV4	TRAJ11	CLVVGGVSGYSTLTF	0.778	3309	NA	NA	NA	NA	0	0	1163	0	0	0	0	441	0	0	0	0	738	0	0	644	0	1169	NA	GGCCAGGGTTTTCCCAGTCACGACCTCCCTGTTTATCCCTGCCGACAGAAAGTCCAGCACTCTGAGCCTGCCCCGGGTTTCCCTGAGCGACACTGCTGTGTACTACTGCCTCGTGGTTGGGGGGGTCTCAGGATACAGCACCCTCACCTTTGGGAAGGGGACTATGCTTCTAGTCTCTCCAGATATCCAGAACCCTGACCCTGCCGTGTACCAGCTGAGAGACTCTAAAT	NA	92889	54113	919	15893	688	2045	425	2163
92422-1-03	A	Lymphocytes+/ Singlets+/ Live Dump-CD3+/ CD3+TCRab+/ CD4+_OR_CD8+/ CD69+/ CD154+_AND_OR_CD137+	ESAT-6/CFP-10 6 hrs	TST+ control	GOOD	NA	NA	NA	NA	NA	0	TRAV8-6	TRAJ48	CAVSDNGNEKLTF	0.929	1102	NA	NA	NA	NA	0	0	0	0	0	0	0	0	0	0	0	0	0	0	0	0	0	0	NA	AGCCAGGGTTTTCCCAGTCACGACGCATCAACGGTTTTGAGGCTGAATTTAACAAGAGTCAAACTTCCTTCCACTTGAGGAAACCCTCAGTCCATATAAGCGACACGGCTGAGTACTTCTGTGCTGTGAGTGATAATGGAAATGAGAAATTAACCTTTGGGACTGGAACAAGACTCACCATCATACCCAATATCCAGAACCCTGACCCTGCCGTGTATCAGCTGAGAGACTCTAAAT	NA	85970	36784	7750	4843	251	2703	-59	275
92422-1-03	A	Lymphocytes+/ Singlets+/ Live Dump-CD3+/ CD3+TCRab+/ CD4+_OR_CD8+/ CD69+/ CD154+_AND_OR_CD137+	ESAT-6/CFP-10 6 hrs	TST+ control	GOOD	TRBV20-1	NA	TRBJ1-5	CSAVHFRGAQGSNQPQHF	0.871	701	NA	NA	NA	NA	0	NA	NA	NA	NA	0	0	0	0	0	0	0	0	0	0	0	0	0	0	0	0	1238	0	GGCCAGGGTTTTCCCAGTCACGACGGACAAGTTTCTCATCAACCATGCAAGCCTGACCTTGTCCACTCTGACAGTGACCAGTGCCCATCCTGAAGACAGCAGCTTCTACATCTGCAGTGCCGTACATTTTCGAGGGGCCCAGGGAAGCAATCAGCCCCAGCATTTTGGTGATGGGACTCGACTCTCCATCCTAGAGGACCTGAACAAGGTGTTCCCACCCGAGGTCGCTGTGTTTGAGCCATCAGAAGCA	NA	NA	92130	50959	968	691	3970	4562	-39	175
92422-1-03	A	Lymphocytes+/ Singlets+/ Live Dump-CD3+/ CD3+TCRab+/ CD4+_OR_CD8+/ CD69+/ CD154+_AND_OR_CD137+	ESAT-6/CFP-10 6 hrs	TST+ control	GOOD	TRBV30	NA	TRBJ1-4	CAWGIREKLFF	0.891	1958	TRAV12-2	TRAJ21	CAAARYNFNKFYF	0.875	4989	NA	NA	NA	NA	0	1	455	0	0	0	0	0	0	0	0	0	0	0	0	0	0	646	TGCCAGGGTTTTCCCAGTCACGACCAGACCCCAGGACCGGCAGTTCATCCTGAGTTCTAAGAAGCTCCTCCTCAGTGACTCTGGCTTCTATCTCTGTGCCTGGGGAATCAGGGAAAAACTGTTTTTTGGCAGTGGAACCCAGCTCTCTGTCTTGGAGGACCTGAACAAGGTGTTCCCACCCGAGGTCGCTGTGTTTGAGCCATCAGAAGCA	TGCCAGGGTTTTCCCAGTCACGACGAAGATGGAAGGTTTACAGCACAGCTCAATAAAGCCAGCCAGTATGTTTCTCTGCTCATCAGAGACTCCCAGCCCAGTGATTCAGCCACCTACCTCTGTGCCGCAGCGCGATACAACTTCAACAAATTTTACTTTGGATCTGGGACCAAACTCAATGTAAAACCAAATATCCAGAACCCTGACCCTGCCGTGTACCAGCTGAGAGACTCTAAAT	NA	71501	57640	62	3488	1614	3035	13	484
92422-1-03	A	Lymphocytes+/ Singlets+/ Live Dump-CD3+/ CD3+TCRab+/ CD4+_OR_CD8+/ CD69+/ CD154+_AND_OR_CD137+	ESAT-6/CFP-10 6 hrs	TST+ control	GOOD	TRBV12-3	NA	TRBJ2-7	CASSLATAYEQYF	0.857	7397	TRAV38-2/DV8	TRAJ34	CALVNTDKLIF	0.897	11553	NA	NA	NA	NA	0	0	0	0	0	0	0	0	0	0	0	0	0	0	1785	1292	0	1	GGCCAGGGTTTTCCCAGTCACGACGCTAAGATGCCTAATGCATCATTCTCCACTCTGAAGATCCAGCCCTCAGAACCCAGGGACTCAGCTGTGTACTTCTGTGCCAGCAGTTTAGCAACTGCCTACGAGCAGTACTTCGGGCCGGGCACCAGGCTCACGGTCACAGAGGACCTGAAAAACGTGTTCCCACCCGAGGTCGCTGTGTTTGAGCCATCAGAAGCA	GGCCAGGGTTTTCCCAGTCACGACCTGTGAACTTCCAGAAAGCAGCCAAATCCTTCAGTCTCAAGATCTCAGACTCACAGCTGGGGGATGCCGCGATGTATTTCTGTGCTTTGGTGAACACCGACAAGCTCATCTTTGGGACTGGGACCAGATTACAAGTCTTTCCAAATATCCAGAACCCTGACCCTGCCGTGTACCAGCTGAGAGACTCTAAAT	NA	78702	38906	4007	11601	532	8734	50	186
92422-1-03	A	Lymphocytes+/ Singlets+/ Live Dump-CD3+/ CD3+TCRab+/ CD4+_OR_CD8+/ CD69+/ CD154+_AND_OR_CD137+	ESAT-6/CFP-10 6 hrs	TST+ control	GOOD	NA	NA	NA	NA	NA	0	TRAV38-1	TRAJ48	CAFRNFGNEKLTF	0.595	106	NA	NA	NA	NA	0	0	0	0	0	0	0	0	0	0	0	0	2	0	0	265	380	333	NA	GCCCAGGGTTTTCCCAGTCACGACCTGTGAACTTCCAGAAAGCAGCCAAATCCTTCAGTCTCAAGATCTCAGACTCACAGCTGGGGGACACTGCGATGTATTTCTGTGCTTTCCGTAACTTTGGAAATGAGAAATTAACCTTTGGGACTGGAACAAGACTCACCATCATACCCAATATCCAGAACCCTGACCCTGCCGTGTACCAGCTGAGAGACTCTAAAT	NA	73884	37255	4997	3001	541	2516	-21	235
92422-1-03	A	Lymphocytes+/ Singlets+/ Live Dump-CD3+/ CD3+TCRab+/ CD4+_OR_CD8+/ CD69+/ CD154+_AND_OR_CD137+	ESAT-6/CFP-10 6 hrs	TST+ control	GOOD	NA	NA	NA	NA	NA	0	TRAV16	TRAJ8	CALSGRNTGFQKLVF	0.904	10396	NA	NA	NA	NA	0	0	0	0	0	0	0	739	0	0	0	0	1310	1216	0	0	1	1553	NA	AGCCAGGGTTTTCCCAGTCACGACGCTGACCTTAACAAAGGCGAGACATCTTTCCACCTGAAGAAACCATTTGCTCAAGAGGAAGACTCAGCCATGTATTACTGTGCTCTAAGTGGAAGGAACACAGGCTTTCAGAAACTTGTATTTGGAACTGGCACCCGACTTCTGGTCAGTCCAAATATCCAGAACCCTGACCCTGCCGTGTACCAGCTGAGAGACTCTAAAT	NA	94810	48896	583	21714	770	1989	1172	2208
92422-1-03	A	Lymphocytes+/ Singlets+/ Live Dump-CD3+/ CD3+TCRab+/ CD4+_OR_CD8+/ CD69+/ CD154+_AND_OR_CD137+	ESAT-6/CFP-10 6 hrs	TST+ control	GOOD	TRBV14	NA	TRBJ2-3	CASSQGGTDTQYF	0.87	3140	TRAV13-2	TRAJ20	CAENDYKLSF	0.924	4980	NA	NA	NA	NA	0	0	0	1	0	0	0	0	0	0	0	0	0	0	0	0	0	501	TGCCAGGGTTTTCCCAGTCACGACGCTGAAAGGACTGGAGGGACGTATTCTACTCTGAAGGTGCAGCCTGCAGAACTGGAGGATTCTGGAGTTTATTTCTGTGCCAGCAGCCAGGGGGGCACAGATACGCAGTATTTTGGCCCAGGCACCCGGCTGACAGTGCTCGAGGACCTGAAAAACGTGTTCCCACCCGAGGTCGCTGTGTTTGAGCCATCAGAAGCA	TGCCAGGGTTTTCCCAGTCACGACGGCAAGGCCAAAGAGTCACCGTTTTATTGAATAAGACAGTGAAACATCTCTCTCTGCAAATTGCAGCTACTCAACCTGGAGACTCAGCTGTCTACTTTTGTGCAGAGAACGACTACAAGCTCAGCTTTGGAGCCGGAACCACAGTAACTGTAAGAGCAAATATCCAGAACCCTGACCCTGCCGTGTACCAGCTGAGAGACTCTAAAT	NA	89375	56911	618	2441	5611	7564	95	897
92422-1-03	A	Lymphocytes+/ Singlets+/ Live Dump-CD3+/ CD3+TCRab+/ CD4+_OR_CD8+/ CD69+/ CD154+_AND_OR_CD137+	ESAT-6/CFP-10 6 hrs	TST+ control	GOOD	TRBV18	TRBD2	TRBJ2-1	CASSPRGLAGSDEQFF	0.818	2864	TRAV13-2	TRAJ29	NA	0.468	2417	TRAV17	TRAJ6	CATAASGGSYIPTF	0.435	2244	0	0	0	0	0	0	0	0	0	0	0	742	724	0	0	0	1282	AGCCAGGGTTTTCCCAGTCACGACGGAACGATTTTCTGCTGAATTTCCCAAAGAGGGCCCCAGCATCCTGAGGATCCAGCAGGTAGTGCGAGGAGATTCGGCAGCTTATTTCTGTGCCAGCTCACCACGGGGACTAGCGGGATCCGATGAGCAGTTCTTCGGGCCAGGGACACGGCTCACCGTGCTAGAGGACCTGAAAAACGTGTTCCCACCCGAGGTCGCTGTGTTTGAGCCATCAGAAGCA	NA	AGCCAGGGTTTTCCCAGTCACGACTTAAGAGTCACGCTTGACACTTCCAAGAAAAGCAGTTCCTTGTTGATCACGGCTTCCCAGGCAGCAGACACTGCTTCTTACTTCTGTGCTACGGCCGCATCAGGAGGAAGCTACATACCTACATTTGGAAGAGGAACCAGCCTTATTGTTCATCCGTATATCCAGAACCCTGACCCTGCCGTGTACCAGCTGAGAGACTCTAAAT	101302	56540	326	13213	874	2507	457	1162
92422-1-03	A	Lymphocytes+/ Singlets+/ Live Dump-CD3+/ CD3+TCRab+/ CD4+_OR_CD8+/ CD69+/ CD154+_AND_OR_CD137+	ESAT-6/CFP-10 6 hrs	TST+ control	GOOD	TRBV20-1	NA	TRBJ1-5	CSARAVGTSNQPQHF	0.893	2864	TRAV17	TRAJ31	CATGRNNARLMF	0.871	7330	NA	NA	NA	NA	0	2	2	0	0	0	0	0	0	0	0	0	4	4	1	0	1421	932	AGCCAGGGTTTTCCCAGTCACGACGGACAAGTTTCTCATCAACCATGCAAGCCTGACCTTGTCCACTCTGACAGTGACCAGTGCCCATCCTGAAGACAGCAGCTTCTACATCTGCAGTGCTAGAGCCGTTGGTACTAGCAATCAGCCCCAGCATTTTGGTGATGGGACTCGACTCTCCATCCTAGAGGACCTGAACAAGGTGTTCCCACCCGAGGTCGCTGTGTTTGAGCCATCAGAAGCA	AGCCAGGGTTTTCCCAGTCACGACTTAAGAGTCACGCTTGACACTTCCAAGAAAAGCAGTTCCTTGTTGATCACGGCTTCCCAGGCAGCAGACACTGCTTCTTACTTCTGTGCTACGGGGAGGAACAATGCCAGACTCATGTTTGGAGATGGAACTCAGCTGGTGGTGAAGCCCAATATCCAGAACCCTGACCCTGCCGTGTACCAGCTGAGAGACTCTAAAT	NA	98856	49777	77	4072	222	4319	189	62
92422-1-03	A	Lymphocytes+/ Singlets+/ Live Dump-CD3+/ CD3+TCRab+/ CD4+_OR_CD8+/ CD69+/ CD154+_AND_OR_CD137+	ESAT-6/CFP-10 6 hrs	TST+ control	GOOD	TRBV27	NA	TRBJ2-5	CASRERGPQETQYF	0.843	2447	TRAV38-1	TRAJ48	CAFRNFGNEKLTF	0.921	130	NA	NA	NA	NA	0	0	0	0	0	0	0	168	0	0	0	0	1620	1820	0	0	18	1615	GGCCAGGGTTTTCCCAGTCACGACTACAAAGTCTCTCGAAAAGAGAAGAGGAATTTCCCCCTGATCCTGGAGTCGCCCAGCCCCAACCAGACCTCTCTGTACTTCTGTGCCAGCAGAGAGCGGGGGCCACAAGAGACCCAGTACTTCGGGCCAGGCACGCGGCTCCTGGTGCTCGAGGACCTGAAAAACGTGTTCCCACCCGAGGTCGCTGTGTTTGAGCCATCAGAAGCA	GGCCAGGGTTTTCCCAGTCACGACCTGTGAACTTCCAGAAAGCAGCCAAATCCTTCAGTCTCAAGATCTCAGACTCACAGCTGGGGGACACTGCGATGTATTTCTGTGCTTTCCGTAACTTTGGAAATGAGAAATTAACCTTTGGGACTGGGACAAGACTCACCATCATACCCAATATCCAGAACCCTGACCCTGCCGTGTACCAGCTGAGAGACTCTAAAT	NA	95442	57693	219	13745	1224	2210	562	2024
92422-1-03	A	Lymphocytes+/ Singlets+/ Live Dump-CD3+/ CD3+TCRab+/ CD4+_OR_CD8+/ CD69+/ CD154+_AND_OR_CD137+	ESAT-6/CFP-10 6 hrs	TST+ control	GOOD	TRBV10-3	NA	TRBJ1-1	CAISEDLHLNTEAFF	0.909	3324	TRAV26-1	TRAJ22	CIVRGTGSARQLTF	0.9	8435	NA	NA	NA	NA	0	0	0	1212	0	0	0	304	0	0	0	0	1744	3	0	1672	1	1475	GGCCAGGGTTTTCCCAGTCACGACCAGATGGCTATAGTGTCTCTAGATCAAAGACAGAGGATTTCCTCCTCACTCTGGAGTCCGCTACCAGCTCCCAGACATCTGTGTACTTCTGTGCCATCAGTGAGGACCTACATCTGAACACTGAAGCTTTCTTTGGACAAGGCACCAGACTCACAGTTGTAGAGGACCTGAACAAGGTGTTCCCACCCGAGGTCGCTGTGTTTGAGCCATCAGAAGCA	GGCCAGGGTTTTCCCAGTCACGACCAGAAGACAGAAAGTCCAGCACCTTGATCCTGCCCCACGCTACGCTGAGAGACACTGCTGTGTACTATTGCATCGTCAGAGGAACTGGTTCTGCAAGGCAACTGACCTTTGGATCTGGGACACAATTGACTGTTTTACCTGATATCCAGAACCCTGACCCTGCCGTGTACCAGCTGAGAGACTCTAAAT	NA	99940	53883	489	28213	1809	2319	825	1459
92422-1-03	A	Lymphocytes+/ Singlets+/ Live Dump-CD3+/ CD3+TCRab+/ CD4+_OR_CD8+/ CD69+/ CD154+_AND_OR_CD137+	ESAT-6/CFP-10 6 hrs	TST+ control	GOOD	TRBV30	NA	TRBJ1-3	CAWSRDSGSGNTIYF	0.856	5725	TRAV35	TRAJ42	CAGQRGGSQGNLIF	0.89	9633	NA	NA	NA	NA	0	0	3059	0	0	0	0	0	0	0	0	1461	0	0	0	0	0	2772	GGCCAGGGTTTTCCCAGTCACGACCAGACCCCAGGACCGGCAGTTCATCCTGAGTTCTAAGAAGCTCCTCCTCAGTGACTCTGGCTTCTATCTCTGTGCCTGGAGTCGGGACAGCGGCTCTGGAAACACCATATATTTTGGAGAGGGAAGTTGGCTCACTGTTGTAGAGGACCTGAACAAGGTGTTCCCACCCGAGGTCGCTGTGTTTGAGCCATCAGAAGCA	GGCCAGGGTTTTCCCAGTCACGACCTCAGTTTGGTATAACCAGAAAGGACAGCTTCCTGAATATCTCAGCATCCATACCTAGTGATGTAGGCATCTACTTCTGTGCTGGGCAGAGGGGAGGAAGCCAAGGAAATCTCATCTTTGGAAAAGGCACTAAACTCTCTGTTAAACCAAATATCCAGAACCCTGACCCTGCCGTGTACCAGCTGAGAGACTCTAAAT	NA	101665	69486	127	1656	1025	3478	-3	265
92422-1-03	A	Lymphocytes+/ Singlets+/ Live Dump-CD3+/ CD3+TCRab+/ CD4+_OR_CD8+/ CD69+/ CD154+_AND_OR_CD137+	ESAT-6/CFP-10 6 hrs	TST+ control	GOOD	TRBV10-3	NA	TRBJ1-1	CAISESGRQGGEAFF	0.854	2614	TRAV19	TRAJ23	CALNRGNQGGKLIF	0.905	3847	NA	NA	NA	NA	0	0	0	0	0	0	0	155	0	0	0	0	0	542	0	455	0	567	GCCCAGGGTTTTCCCAGTCACGACCAGATGGCTATAGTGTCTCTAGATCAAAGACAGAGGATTTCCTCCTCACTCTGGAGTCCGCTACCAGCTCCCAGACATCTGTGTACTTCTGTGCCATCAGTGAGTCAGGGAGGCAGGGGGGTGAAGCTTTCTTTGGACAAGGCACCAGACTCACAGTTGTAGAGGACCTGAACAAGGTGTTCCCACCCGAGGTCGCTGTGTTTGAGCCATCAGAAGCA	GCCCAGGGTTTTCCCAGTCACGACTCCACCAGTTCCTTCAACTTCACCATCACAGCCTCACAAGTCGTGGACTCAGCAGTATACTTCTGTGCTCTGAATAGAGGTAACCAGGGAGGAAAGCTTATCTTCGGACAGGGAACGGAGTTATCTGTGAAACCCAATATCCAGAACCCTGACCCTGCCGTGTACCAGCTGAGAGACTCTAAAT	NA	94878	60126	403	21167	1355	2397	175	3283
92422-1-03	A	Lymphocytes+/ Singlets+/ Live Dump-CD3+/ CD3+TCRab+/ CD4+_OR_CD8+/ CD69+/ CD154+_AND_OR_CD137+	ESAT-6/CFP-10 6 hrs	TST+ control	GOOD	TRBV19	NA	TRBJ1-2	CASTLQGTGPYGYTF	0.849	4429	TRAV13-1	TRAJ48	NA	0.992	9199	NA	NA	NA	NA	0	0	0	992	0	0	0	84	0	0	0	0	0	854	0	0	169	713	GGCCAGGGTTTTCCCAGTCACGACGGTACAGCGTCTCTCGGGAGAAGAAGGAATCCTTTCCTCTCACTGTGACATCGGCCCAAAAGAACCCGACAGCTTTCTATCTCTGTGCCAGTACCCTCCAAGGCACAGGGCCCTATGGCTACACCTTCGGTTCGGGGACCAGGTTAACCGTTGTAGAGGACCTGAACAAGGTGTTCCCACCCGAGGTCGCTGTGTTTGAGCCATCAGAAGCA	NA	NA	88105	61518	445	20295	1156	3583	420	1161
92422-1-03	A	Lymphocytes+/ Singlets+/ Live Dump-CD3+/ CD3+TCRab+/ CD4+_OR_CD8+/ CD69+/ CD154+_AND_OR_CD137+	ESAT-6/CFP-10 6 hrs	TST+ control	GOOD	NA	NA	NA	NA	NA	0	TRAV9-2	TRAJ12	CALSGSSYKLIF	0.894	1541	NA	NA	NA	NA	0	0	0	0	0	0	0	376	0	0	0	0	571	0	0	0	0	941	NA	CTCCAGGGTTTTCCCAGTCACGACGAAACCACTTCTTTCCACTTGGAGAAAGGCTCAGTTCAAGTGTCAGACTCAGCGGTGTACTTCTGTGCTCTGAGTGGGAGCAGCTATAAATTGATCTTCGGGAGTGGGACCAGACTGCTGGTCAGGCCTGATATCCAGAACCCTGACCCTGCCGTGTACCAGCTGAGAGACTCTAAAT	NA	90025	68024	516	23481	-602	3623	656	561
92422-1-03	A	Lymphocytes+/ Singlets+/ Live Dump-CD3+/ CD3+TCRab+/ CD4+_OR_CD8+/ CD69+/ CD154+_AND_OR_CD137+	ESAT-6/CFP-10 6 hrs	TST+ control	GOOD	TRBV5-1	NA	TRBJ2-7	CASSLSKSQGYEQYF	0.851	3441	TRAV20	TRAJ20	NA	0.98	2810	NA	NA	NA	NA	0	0	0	1065	170	0	0	236	0	0	0	0	1	749	88	211	0	1099	GCCCAGGGTTTTCCCAGTCACGACCGATTCTCAGGGCGCCAGTTCTCTAACTCTCGCTCTGAGATGAATGTGAGCACCTTGTAGCTGGGGGACTCGGCCCTTTATCTTTGCGCCAGCAGCTTGTCAAAGTCACAGGGCTACGAGCAGTACTTCGGGCCGGGCACCAGGCTCACGGTCACAGAGGACCTGAAAAACGTGTTCCCACCCGAGGTCGCTGTGTTTGAGCCATCAGAAGCA	NA	NA	91751	56509	288	14474	1034	2484	256	516
92422-1-03	A	Lymphocytes+/ Singlets+/ Live Dump-CD3+/ CD3+TCRab+/ CD4+_OR_CD8+/ CD69+/ CD154+_AND_OR_CD137+	ESAT-6/CFP-10 6 hrs	TST+ control	GOOD	TRBV5-1	NA	TRBJ2-7	CASMDPGGYEQYF	0.823	3972	TRAV13-2	TRAJ11	CAEKEASGYSTLTF	0.878	2486	NA	NA	NA	NA	0	0	1	0	209	0	0	291	0	0	0	0	600	584	421	139	0	912	ACCCAGGGTTTTCCCAGTCACGACCGATTCTCAGGGCGCCAGTTCTCTAACTCTCGCTCTGAGATGAATGTGAGCACCTTGGAGCTGGGGGACTCGGCCCTTTATCTTTGCGCCAGCATGGATCCGGGAGGGTACGAGCAGTACTTCGGGCCGGGCACCAGGCTCACGGTCACAGAGGACCTGAAAAACGTGTTCCCACCCGAGGTCGCTGTGTTTGAGCCATCAGAAGCA	ACCCAGGGTTTTCCCAGTCACGACGGCAAGGCCAAAGAGTCACCGTTTTATTGAATAAGACAGTGAAACATCTCTCTCTGCAAATTGCAGCTACTCAACCTGGAGACTCAGCTGTCTACTTTTGTGCAGAGAAGGAAGCCTCAGGATACAGCACCCTCACCTTTGGGAAGGGGACTATGCTTCTAGTCTCTCCAGATATCCAGAACCCTGACCCTGCCGTGTACCAGCTGAGAGACTCTAAAT	NA	89745	65368	293	14020	814	4973	131	495
92422-1-03	A	Lymphocytes+/ Singlets+/ Live Dump-CD3+/ CD3+TCRab+/ CD4+_OR_CD8+/ CD69+/ CD154+_AND_OR_CD137+	ESAT-6/CFP-10 6 hrs	TST+ control	GOOD	TRBV7-3	NA	TRBJ2-3	CASSLTGGTSVTDTQYF	0.826	3393	TRAV2	TRAJ31	CAVGRARLMF	0.871	2886	NA	NA	NA	NA	0	0	0	1	256	0	0	283	0	0	0	0	752	0	0	0	0	1051	AGCCAGGGTTTTCCCAGTCACGACCGGTTCTTTGCAGTCAGGCCTGAGGGATCCGTCTCTACTCTGAAGATCCAGCGCACAGAGCGGGGGGACTCAGCCGTGTATCTCTGTGCCAGCAGCTTAACGGGGGGGACTAGCGTCACAGATACGCAGTATTTTGGCCCAGGCACCCGGCTGACAGTGCTCGAGGACCTGAAAAACGTGTTCCCACCCGAGGTCGCTGTGTTTGAGCCATCAGAAGCA	AGCCAGGGTTTTCCCAGTCACGACACGATACAACATGACCTATGAACGGTTCTCTTCATCGCTGCTCATCCTCCAGGTGTGGGAGGCAGATGCTGCTGTTTACTACTGTGCTGTGGGTAGGGCCAGACTCATGTTTGGAGATGGAACTCAGCTGGTGGTGAAGCCCAATATCCAGAACCCTGACCCTGCCGTGTACCAGCTGAGAGACTCTAAAT	NA	78596	50710	120	18986	218	1324	173	1050
92422-1-03	A	Lymphocytes+/ Singlets+/ Live Dump-CD3+/ CD3+TCRab+/ CD4+_OR_CD8+/ CD69+/ CD154+_AND_OR_CD137+	ESAT-6/CFP-10 6 hrs	TST+ control	GOOD	TRBV18	NA	TRBJ2-1	CASSPRGLADFNEQFF	0.824	3056	TRAV17	TRAJ6	CATVRSGGSYIPTF	0.905	3590	NA	NA	NA	NA	0	0	1351	0	161	0	0	211	0	0	0	975	622	0	0	0	0	1214	AGCCAGGGTTTTCCCAGTCACGACGGAACGATTTTCTGCTGAATTTCCCAAAGAGGGCCCCAGCATCCTGAGGATCCAGCAGGTAGTGCGAGGAGATTCGGCAGCTTATTTCTGTGCCAGCTCCCCGAGGGGTCTAGCGGACTTCAATGAGCAGTTCTTCGGGCCAGGGACACGGCTCACCGTGCTAGAGGACCTGAAAAACGTGTTCCCACCCGAGGTCGCTGTGTTTGAGCCATCAGAAGCA	AGCCAGGGTTTTCCCAGTCACGACTTAAGAGTCACGCTTGACACTTCCAAGAAAAGCAGTTCCTTGTTGATCACGGCTTCCCGGGCAGCAGACACTGCTTCTTACTTCTGTGCTACGGTTCGATCAGGAGGAAGCTACATACCTACATTTGGAAGAGGAACCAGCCTTATTGTTCATCCGTATATCCAGAACCCTGACCCTGCCGTGTACCAGCTGAGAGACTCTAAAT	NA	87635	51129	1306	18933	717	2476	445	1345
92422-1-03	A	Lymphocytes+/ Singlets+/ Live Dump-CD3+/ CD3+TCRab+/ CD4+_OR_CD8+/ CD69+/ CD154+_AND_OR_CD137+	ESAT-6/CFP-10 6 hrs	TST+ control	GOOD	TRBV13	TRBD1	TRBJ1-4	CASSLGQGATNEKLFF	0.831	2636	TRAV4	TRAJ5	CLVGDRQTGRRALTF	0.455	1829	TRAV4	TRAJ5	CLVGDRQTGRRALTL	0.247	996	0	0	0	129	637	0	148	0	0	0	0	511	573	1	0	0	913	ATCCAGGGTTTTCCCAGTCACGACTCTCAGCTCAACAGTTCAGTGACTATCATTCTGAACTGAACATGAGCTCCTTGGAGCTGGGGGACTCAGCCCTGTACTTCTGTGCCAGCAGCTTGGGACAGGGGGCAACTAATGAAAAACTGTTTTTTGGCAGTGGAACCCAGCTCTCTGTCTTGGAGGACCTGAACAAGGTGTTCCCACCCGAGGTCGCTGTGTTTGAGCCATCAGAAGCA	ATCCAGGGTTTTCCCAGTCACGACCTCCCTGTTTATCCCTGCCGACAGAAAGTCCAGCACTCTGAGCCTGCCCCGGGTTTCCCTGAGCGACACTGCTGTGTACTACTGCCTCGTGGGTGACAGGCAAACGGGCAGGAGAGCACTTACTTTTGGGAGTGGAACAAGACTCCAAGTGCAACCAAATATCCAGAACCCTGACCCTGCCGTGTACCAGCTGAGAGACTCTAAAT	ATCCAGGGTTTTCCCAGTCACGACCTCCCTGTTTATCCCTGCCGACAGAAAGTCCAGCACTCTGAGCCTGCCCCGGGTTTCCCTGAGCGACACTGCTGTGTACTACTGCCTCGTGGGTGACAGGCAAACGGGCAGGAGAGCACTTACTCTTGGGAGTGGAACAAGACTCCAAGTGCAACCAAATATCCAGAACCCTGACCCTGCCGTGTACCAGCTGAGAGACTCTAAAT	75412	67298	292	7558	514	2227	640	1092
92422-1-03	A	Lymphocytes+/ Singlets+/ Live Dump-CD3+/ CD3+TCRab+/ CD4+_OR_CD8+/ CD69+/ CD154+_AND_OR_CD137+	ESAT-6/CFP-10 6 hrs	TST+ control	GOOD	TRBV18	TRBD2	TRBJ2-1	CASSPRGLAGSDEQFF	0.812	2558	TRAV13-2	TRAJ29	NA	0.498	2212	TRAV17	TRAJ6	CATAASGGSYIPTF	0.429	1909	0	220	0	227	0	0	272	0	0	0	0	680	1	0	0	0	1280	ATCCAGGGTTTTCCCAGTCACGACGGAACGATTTTCTGCTGAATTTCCCAAAGAGGGCCCCAGCATCCTGAGGATCCAGCAGGTAGTGCGAGGAGATTCGGCAGCTTATTTCTGTGCCAGCTCACCACGGGGACTAGCGGGATCCGATGAGCAGTTCTTCGGGCCAGGGACACGGCTCACCGTGCTAGAGGACCTGAAAAACGTGTTCCCACCCGAGGTCGCTGTGTTTGAGCCATCAGAAGCA	NA	ATCCAGGGTTTTCCCAGTCACGACTTAAGAGTCACGCTTGACACTTCCAAGAAAAGCAGTTCCTTGTTGATCACGGCTTCCCAGGCAGCAGACACTGCTTCTTACTTCTGTGCTACGGCCGCATCAGGAGGAAGCTACATACCTACATTTGGAAGAGGAACCAGCCTTATTGTTCATCCGTATATCCAGAACCCTGACCCTGCCGTGTACCAGCTGAGAGACTCTAAAT	111487	60619	1426	9315	570	2173	1057	72
92422-1-03	A	Lymphocytes+/ Singlets+/ Live Dump-CD3+/ CD3+TCRab+/ CD4+_OR_CD8+/ CD69+/ CD154+_AND_OR_CD137+	ESAT-6/CFP-10 6 hrs	TST+ control	GOOD	NA	NA	NA	NA	NA	0	TRAV26-1	TRAJ41	CIVIVDSGYALNF	0.91	2710	NA	NA	NA	NA	0	0	13	864	207	0	0	282	0	0	0	0	734	0	0	0	0	1235	NA	AGCCAGGGTTTTCCCAGTCACGACCAGAAGACAGAAAGTCCAGCACCTTGATCCTGCCCCACGCTACGCTGAGAGACACTGCTGTGTACTATTGCATCGTCATAGTAGATTCCGGGTATGCACTCAACTTCGGCAAAGGCACCTCGCTGTTGGTCACACCCCATATCCAGAACCCTGACCCTGCCGTGTACCAGCTGAGAGACTCTAAAT	NA	85613	48510	771	13396	21	3071	364	92
92422-1-03	A	Lymphocytes+/ Singlets+/ Live Dump-CD3+/ CD3+TCRab+/ CD4+_OR_CD8+/ CD69+/ CD154+_AND_OR_CD137+	ESAT-6/CFP-10 6 hrs	TST+ control	GOOD	TRBV27	NA	TRBJ1-3	CASSYRDGNTIYF	0.905	2293	TRAV9-2	TRAJ18	CALGRGSTLGRLYF	0.575	1650	TRAV10	TRAJ10	NA	0.34	975	0	781	0	89	447	0	93	0	0	0	613	0	0	943	6	0	608	CTCCAGGGTTTTCCCAGTCACGACTACAAAGTCTCTCGAAAAGAGAAGAGGAATTTCCCCCTGATCCTGGAGTCGCCCAGCCCCAACCAGACCTCTCTGTACTTCTGTGCCAGCAGCTACAGGGATGGAAACACCATATATTTTGGAGAGGGAAGTTGGCTCACTGTTGTAGAGGACCTGAACAAGGTGTTCCCACCCGAGGTCGCTGTGTTTGAGCCATCAGAAGCA	CTCCAGGGTTTTCCCAGTCACGACGAAACCACTTCTTTCCACTTGGAGAAAGGCTCAGTTCAAGTGTCAGACTCAGCGGTGTACTTCTGTGCTCTGGGGAGAGGCTCAACCCTGGGGAGGCTATACTTTGGAAGAGGAACTCAGTTGACTGTCTGGCCTGATATCCAGAACCCTGACCCTGCCGTGTACCAGCTGAGAGACTCTAAAT	NA	100550	56482	426	25864	1260	2111	722	510
92422-1-03	A	Lymphocytes+/ Singlets+/ Live Dump-CD3+/ CD3+TCRab+/ CD4+_OR_CD8+/ CD69+/ CD154+_AND_OR_CD137+	ESAT-6/CFP-10 6 hrs	TST+ control	GOOD	TRBV10-3	NA	TRBJ1-1	CAISEDLHLNTEAFF	0.831	2032	TRAV26-1	TRAJ22	CIVRGTGSARQLTF	0.916	1436	NA	NA	NA	NA	0	0	0	15	130	0	0	171	0	0	0	583	363	0	0	316	0	610	CTCCAGGGTTTTCCCAGTCACGACCAGATGGCTATAGTGTCTCTAGATCAAAGACAGAGGATTTCCTCCTCACTCTGGAGTCCGCTACCAGCTCCCAGACATCTGTGTACTTCTGTGCCATCAGTGAGGACCTACATCTGAACACTGAAGCTTTCTTTGGACAAGGCACCAGACTCACAGTTGTAGAGGACCTGAACAAGGTGTTCCCACCCGAGGTCGCTGTGTTTGAGCCATCAGAAGCA	CTCCAGGGTTTTCCCAGTCACGACCAGAAGACAGAAAGTCCAGCACCTTGATCCTGCCCCACGCTACGCTGAGAGACACTGCTGTGTACTATTGCATCGTCAGAGGAACTGGTTCTGCAAGGCAACTGACCTTTGGATCTGGGACACAATTGACTGTTTTACCTGATATCCAGAACCCTGACCCTGCCGTGTACCAGCTGAGAGACTCTAAAT	NA	94391	55407	496	16352	1211	2313	603	903
92422-1-03	A	Lymphocytes+/ Singlets+/ Live Dump-CD3+/ CD3+TCRab+/ CD4+_OR_CD8+/ CD69+/ CD154+_AND_OR_CD137+	ESAT-6/CFP-10 6 hrs	TST+ control	GOOD	TRBV3-1	NA	TRBJ2-7	CASSQGRGVIYEQYF	0.83	3388	TRAV26-2	TRAJ37	CILRSSNTGKLIF	0.536	298	TRAV9-2	TRAJ54	CALSQGAQKLVF	0.376	209	0	0	809	275	0	0	309	0	0	0	0	1	0	0	48	0	755	GCCCAGGGTTTTCCCAGTCACGACTCTCACCTAAATCTCCAGACAAAGCTCACTTAAATCTTCACATCAATTCCCTGGAGCTTGGTGACTCTGCTGTGTATTTCTGTGCCAGCAGCCAAGGGCGGGGTGTGATCTACGAGCAGTACTTCGGGCCGGGCACCAGGCTCACGGTCACAGAGGACCTGAAAAACGTGTTCCCACCCGAGGTCGCTGTGTTTGAGCCATCAGAAGCA	GCCCAGGGTTTTCCCAGTCACGACATCGCTGAAGACAGAAAGTCCAGTACCTTGATCCTGCACCGTGCTACCTTGAGAGATGCTGCTGTGTACTACTGCATCCTCCGCTCTAGCAACACAGGCAAACTAATCTTTGGGCAAGGGACAACTTTACAAGTAAAACCAGATATCCAGAACCCTGACCCTGTCGTGTACCAGCTGAGAGACTCTAAAT	GCCCAGGGTTTTCCCAGTCACGACGAAACCACTTCTTTCCACTTGGAGAAAGGCTCAGTTCAAGTGTCAGACTCAGCGGTGTACTTCTGTGCTCTGAGCCAGGGAGCCCAGAAGCTGGTATTTGGCCAAGGAACCAGGCTGACTATCAACCCAAATATCCAGAACCCTGACCCTGCCGTGTACCAGCTGAGAGACTCTAAAT	88728	55248	331	15897	1010	2051	302	1775
92422-1-03	A	Lymphocytes+/ Singlets+/ Live Dump-CD3+/ CD3+TCRab+/ CD4+_OR_CD8+/ CD69+/ CD154+_AND_OR_CD137+	ESAT-6/CFP-10 6 hrs	TST+ control	GOOD	TRBV19	NA	TRBJ2-7	CASSPSGAMRTYEQYF	0.863	3270	TRAV35	TRAJ22	CAGHSSGSARQLTF	0.46	3259	TRAV14/DV4	TRAJ45	CAMRETYSGGGADGLTF	0.425	3016	0	0	0	143	0	0	114	0	0	0	3	198	2	1116	0	0	659	GCCCAGGGTTTTCCCAGTCACGACGGTACAGCGTCTCTCGGGAGAAGAAGGAATCCTTTCCTCTCACTGTGACATCGGCCCAAAAGAACCCGACAGCTTTCTATCTCTGTGCCAGTAGCCCTAGCGGCGCGATGAGGACCTACGAGCAGTACTTCGGGCCGGGCACCAGGCTCACGGTCACAGAGGACCTGAAAAACGTGTTCCCACCCGAGGTCGCTGTGTTTGAGCCATCAGAAGCA	GCCCAGGGTTTTCCCAGTCACGACCTCAGTTTGGTATAACCAGAAAGGACAGCTTCCTGAATATCTCAGCATCCATACCTAGTGATGTAGGCATCTACTTCTGTGCTGGGCATTCTTCTGGTTCTGCAAGGCAACTGACCTTTGGATCTGGGACACAATTGACTGTTTTACCTGATATCCAGAACCCTGACCCTGCCGTGTACCAGCTGAGAGACTCTAAAT	GCCCAGGGTTTTCCCAGTCACGACTCCAGAAGGCAAGAAAATCCGCCAACCTTGTCATCTCCGCTTCACAACTGGGGGACTCAGCAATGTATTTCTGTGCAATGAGAGAGACCTATTCAGGAGGAGGTGCTGACGGACTCACCTTTGGCAAAGGGACTCATCTAATCATCCAGCCCTATATCCAGAACCCTGACCCTGCCGTGTACCAGCTGAGAGACTCTAAAT	87047	52964	604	15386	1954	2292	1375	1027
92422-1-03	A	Lymphocytes+/ Singlets+/ Live Dump-CD3+/ CD3+TCRab+/ CD4+_OR_CD8+/ CD69+/ CD154+_AND_OR_CD137+	ESAT-6/CFP-10 6 hrs	TST+ control	GOOD	NA	NA	NA	NA	NA	0	TRAV8-2	TRAJ15	CATSNQAGTALIF	0.477	4612	TRAV23/DV6	TRAJ21	CAASIRGVRYNFNKFYF	0.415	4015	0	0	0	361	0	0	523	0	0	0	0	1	0	1	14	1	1160	NA	GCCCAGGGTTTTCCCAGTCACGACGCATCAACGGTTTTGAGGCTGAATTTAAGAAGAGTGAAACCTCCTTCCACCTGACGAAACCCTCAGCCCATATGAGCGACGCGGCTGAGTACTTCTGTGCTACCTCAAACCAGGCAGGAACTGCTCTGATCTTTGGGAAGGGAACCACCTTATCAGTGAGTTCCAATATCCAGAACCCTGACCCTGCCGTGTACCAGCTGAGAGACTCTAAAT	GCCCAGGGTTTTCCCAGTCACGACCACAATCTCCTTCAATAAAAGTGCCAAGCAGTTCTCATTGCATATCATGGATTCCCAGCCTGGAGACTCAGCCACCTACTTCTGTGCAGCAAGCATTCGAGGGGTCCGATACAACTTCAACAAATTTTACTTTGGATCTGGGACCAAACTCAATGTAAAACCAAATATCCAGAACCCTGACCCTGCCGTGTACCAGCTGAGAGACTCTAAAT	93857	53182	233	15723	650	2717	849	406
92422-1-03	A	Lymphocytes+/ Singlets+/ Live Dump-CD3+/ CD3+TCRab+/ CD4+_OR_CD8+/ CD69+/ CD154+_AND_OR_CD137+	ESAT-6/CFP-10 6 hrs	TST+ control	GOOD	TRBV7-3	NA	TRBJ2-3	CASSLTGGTSVTDTQYF	0.819	3088	TRAV2	TRAJ31	CAVGRARLMF	0.875	3699	NA	NA	NA	NA	0	0	0	0	189	0	0	196	0	0	0	0	653	4	0	0	0	846	ACCCAGGGTTTTCCCAGTCACGACCGGTTCTTTGCAGTCAGGCCTGAGGGATCCGTCTCTACTCTGAAGATCCAGCGCACAGAGCGGGGGGACTCAGCCGTGTATCTCTGTGCCAGCAGCTTAACGGGGGGGACTAGCGTCACAGATACGCAGTATTTTGGCCCAGGCACCCGGCTGACAGTGCTCGAGGACCTGAAAAACGTGTTCCCACCCGAGGTCGCTGTGTTTGAGCCATCAGAAGCA	ACCCAGGGTTTTCCCAGTCACGACACGATACAACATGACCTATGAACGGTTCTCTTCATCGCTGCTCATCCTCCAGGTGTGGGAGGCAGATGCTGCTGTTTACTACTGTGCTGTGGGTAGGGCCAGACTCATGTTTGGAGATGGAACTCAGCTGGTGGTGAAGCCCAATATCCAGAACCCTGACCCTGCCGTGTACCAGCTGAGAGACTCTAAAT	NA	86416	88525	902	24223	21	738	550	1999
92422-1-03	A	Lymphocytes+/ Singlets+/ Live Dump-CD3+/ CD3+TCRab+/ CD4+_OR_CD8+/ CD69+/ CD154+_AND_OR_CD137+	ESAT-6/CFP-10 6 hrs	TST+ control	GOOD	TRBV12-3	TRBD2	TRBJ2-5	CASSFRTSGETQYF	0.847	3581	TRAV6	TRAJ28	CALAQGAGSYQLTF	0.891	6121	NA	NA	NA	NA	0	0	0	497	151	0	0	190	0	0	0	465	282	0	2	1	0	471	ACCCAGGGTTTTCCCAGTCACGACGCTAAGATGCCTAATGCATCATTCTCCACTCTGAAGATCCAGCCCTCAGAACCCAGGGACTCAGCTGTGTACTTCTGTGCCAGCAGTTTTCGGACTAGCGGGGAGACCCAGTACTTCGGGCCAGGCACGCGGCTCCTGGTGCTCGAGGACCTGAAAAACGTGTTCCCACCCGAGGTCGCTGTGTTTGAGCCATCAGAAGCA	ACCCAGGGTTTTCCCAGTCACGACAAGACTGAAGGTCACCTTTGATACCACCCTTAAACAGAGTTTGTTTCATATCACAGCCTCCCAGCCTGCAGACTCAGCTACCTACCTCTGTGCTCTAGCCCAAGGGGCTGGGAGTTACCAACTCACTTTCGGGAAGGGGACCAAACTCTCGGTCATACCAAATATCCAGAACCCTGACCCTGCCGTGTACCAGCTGAGAGACTCTAAAT	NA	96907	69180	201	4358	561	1539	534	3560
92422-1-03	A	Lymphocytes+/ Singlets+/ Live Dump-CD3+/ CD3+TCRab+/ CD4+_OR_CD8+/ CD69+/ CD154+_AND_OR_CD137+	ESAT-6/CFP-10 6 hrs	TST+ control	GOOD	TRBV19	NA	TRBJ2-7	CASSPSGAMRTYEQYF	0.864	3174	TRAV35	TRAJ22	CAGHSSGSARQLTF	0.446	3008	TRAV14/DV4	TRAJ45	CAMRETYSGGGADGLTF	0.435	2936	0	0	0	133	0	0	0	0	0	0	1	525	0	0	472	0	835	ACCCAGGGTTTTCCCAGTCACGACGGTACAGCGTCTCTCGGGAGAAGAAGGAATCCTTTCCTCTCACTGTGACATCGGCCCAAAAGAACCCGACAGCTTTCTATCTCTGTGCCAGTAGCCCTAGCGGCGCGATGAGGACCTACGAGCAGTACTTCGGGCCGGGCACCAGGCTCACGGTCACAGAGGACCTGAAAAACGTGTTCCCACCCGAGGTCGCTGTGTTTGAGCCATCAGAAGCA	ACCCAGGGTTTTCCCAGTCACGACCTCAGTTTGGTATAACCAGAAAGGACAGCTTCCTGAATATCTCAGCATCCATACCTAGTGATGTAGGCATCTACTTCTGTGCTGGGCATTCTTCTGGTTCTGCAAGGCAACTGACCTTTGGATCTGGGACACAATTGACTGTTTTACCTGATATCCAGAACCCTGACCCTGCCGTGTACCAGCTGAGAGACTCTAAAT	ACCCAGGGTTTTCCCAGTCACGACTCCAGAAGGCAAGAAAATCCGCCAACCTTGTCATCTCCGCTTCACAACTGGGGGACTCAGCAATGTATTTCTGTGCAATGAGAGAGACCTATTCAGGAGGAGGTGCTGACGGACTCACCTTTGGCAAAGGGACTCATCTAATCATCCAGCCCTATATCCAGAACCCTGACCCTGCCGTGTACCAGCTGAGAGACTCTAAAT	87568	47665	464	18267	514	2011	690	489
92422-1-03	A	Lymphocytes+/ Singlets+/ Live Dump-CD3+/ CD3+TCRab+/ CD4+_OR_CD8+/ CD69+/ CD154+_AND_OR_CD137+	ESAT-6/CFP-10 6 hrs	TST+ control	GOOD	TRBV7-3	NA	TRBJ2-3	CASSRTGRWDTQYF	0.814	2851	TRAV29/DV5	TRAJ45	CAASGRGGADGLTF	0.907	4106	NA	NA	NA	NA	0	0	0	0	127	0	0	102	0	0	0	0	1	469	0	330	0	568	ACCCAGGGTTTTCCCAGTCACGACCGGTTCTTTGCAGTCAGGCCTGAGGGATCCGTCTCTACTCTGAAGATCCAGCGCACAGAGCGGGGGGACTCAGCCGTGTATCTCTGTGCCAGCAGCCGGACAGGCCGGTGGGATACGCAGTATTTTGGCCCAGGCACCCGGCTGACAGTGCTCGAGGACCTGAAAAACGTGTTCCCACCCGAGGTCGCTGTGTTTGAGCCATCAGAAGCA	ACCCAGGGTTTTCCCAGTCACGACCTTAAACAAAAGTGCCAAGCACCTCTCTCTGCACATTGTGCCCTCCCAGCCTGGAGACTCTGCAGTGTACTTCTGTGCAGCAAGCGGGAGAGGAGGTGCTGACGGACTCACCTTTGGCAAAGGGACTCATCTAATCATCCAGCCCTATATCCAGAACCCTGACCCTGCCGTGTACCAGCTGAGAGACTCTAAAT	NA	74125	53577	696	11704	1288	1255	1458	656
92422-1-03	A	Lymphocytes+/ Singlets+/ Live Dump-CD3+/ CD3+TCRab+/ CD4+_OR_CD8+/ CD69+/ CD154+_AND_OR_CD137+	ESAT-6/CFP-10 6 hrs	TST+ control	GOOD	NA	NA	NA	NA	NA	0	TRAV17	TRAJ29	CATEPRSGNTPLVF	0.881	8680	NA	NA	NA	NA	0	0	0	4	97	0	0	139	0	0	0	942	691	0	0	677	0	1093	NA	AGCCAGGGTTTTCCCAGTCACGACTTAAGAGTCACGCTTGACACTTCCAAGAAAAGCAGTTCCTTGTTGATCACGGCTTCCCAGGCAGCAGACACTGCTTCTTACTTCTGTGCTACGGAGCCGCGTTCAGGAAACACACCTCTTGTCTTTGGAAAGGGCACAAGACTTTCTGTGATTGCAAATATCCAGAACCCTGACCCTGCCGTGTACCAGCTGAGAGACTCTAAAT	NA	88848	44103	1622	14058	601	2681	2230	908
92422-1-03	A	Lymphocytes+/ Singlets+/ Live Dump-CD3+/ CD3+TCRab+/ CD4+_OR_CD8+/ CD69+/ CD154+_AND_OR_CD137+	ESAT-6/CFP-10 6 hrs	TST+ control	GOOD	TRBV15	NA	TRBJ1-1	CATSSLGGTEAFF	0.88	5488	TRAV24	TRAJ50	CAFIAPKTSYDKVIF	0.853	5963	NA	NA	NA	NA	0	0	0	0	233	0	0	1	0	0	0	0	0	886	0	0	73	1	AGCCAGGGTTTTCCCAGTCACGACGATAACTTCCAATCCAGGAGGCCGAACACTTCTTTCTGCTTTCTTGACATCCGCTCACCAGGCCTGGGGGACGCAGCCATGTACCTGTGTGCCACCAGCAGTCTGGGTGGGACTGAAGCTTTCTTTGGACAAGGCACCAGACTCACAGTTGTAGAGGACCTGAACAAGGTGTTCCCACCCGAGGTCGCTGTGTTTGAGCCATCAGAAGCA	AGCCAGGGTTTTCCCAGTCACGACACGAATAAGTGCCACTCTTAATACCAAGGAGGGTTACAGCTATTTGTACATCAAAGGATCCCAGCCTGAAGACTCAGCCACATACCTCTGTGCCTTTATAGCCCCCAAAACCTCCTACGACAAGGTGATATTTGGGCCAGGGACAAGCTTATCAGTCATTCCAAATATCCAGAACCCTGACCCTGCCGTGTACCAGCTGAGAGACTCTAAAT	NA	88220	70541	191	928	3289	2660	237	350
92422-1-03	A	Lymphocytes+/ Singlets+/ Live Dump-CD3+/ CD3+TCRab+/ CD4+_OR_CD8+/ CD69+/ CD154+_AND_OR_CD137+	ESAT-6/CFP-10 6 hrs	TST+ control	GOOD	TRBV20-1	NA	TRBJ1-5	CSAVHFRGAQGSNQPQHF	0.877	601	TRAV16	TRAJ45	NA	0.674	6743	TRAV8-3	TRAJ23	CAVGAQNQGGKLIF	0.175	1751	0	0	0	182	1400	0	135	0	0	0	0	1299	1324	1	977	0	1919	ATCCAGGGTTTTCCCAGTCACGACGGACAAGTTTCTCATCAACCATGCAAGCCTGACCTTGTCCACTCTGACAGTGACCAGTGCCCATCCTGAAGACAGCAGCTTCTACATCTGCAGTGCCGTACATTTTCGAGGGGCCCAGGGAAGCAATCAGCCCCAGCATTTTGGTGATGGGACTCGACTCTCCATCCTAGAGGACCTGAACAAGGTGTTCCCACCCGAGGTCGCTGTGTTTGAGCCATCAGAAGCA	NA	ATCCAGGGTTTTCCCAGTCACGACCCTTCAATCTGAGGAAACCCTCTGTGCATTGGAGTGATGCTGCTGAGTACTTCTGTGCTGTGGGTGCGCAGAACCAGGGAGGAAAGCTTATCTTCGGACAGGGAACGGAGTTATCTGTGAAACCCAATATCCAGAACCCTGACCCTGCCGTGTACCAGCTGAGAGACTCTAAAT	94681	61498	291	17660	955	1478	281	1250
92422-1-03	A	Lymphocytes+/ Singlets+/ Live Dump-CD3+/ CD3+TCRab+/ CD4+_OR_CD8+/ CD69+/ CD154+_AND_OR_CD137+	ESAT-6/CFP-10 6 hrs	TST+ control	GOOD	TRBV19	NA	TRBJ1-2	CASTLQGTGPYGYTF	0.841	4819	TRAV13-1	TRAJ48	NA	0.991	4266	NA	NA	NA	NA	0	0	0	0	80	0	0	68	0	0	0	0	920	0	2028	0	120	1306	ATCCAGGGTTTTCCCAGTCACGACGGTACAGCGTCTCTCGGGAGAAGAAGGAATCCTTTCCTCTCACTGTGACATCGGCCCAAAAGAACCCGACAGCTTTCTATCTCTGTGCCAGTACCCTCCAAGGCACAGGGCCCTATGGCTACACCTTCGGTTCGGGGACCAGGTTAACCGTTGTAGAGGACCTGAACAAGGTGTTCCCACCCGAGGTCGCTGTGTTTGAGCCATCAGAAGCA	NA	NA	93099	55077	711	9809	832	3498	978	1431
92422-1-03	A	Lymphocytes+/ Singlets+/ Live Dump-CD3+/ CD3+TCRab+/ CD4+_OR_CD8+/ CD69+/ CD154+_AND_OR_CD137+	ESAT-6/CFP-10 6 hrs	TST+ control	GOOD	TRBV9	NA	TRBJ1-2	CASSVDAGSLYGYTF	0.875	5804	TRAV26-1	TRAJ36	CIVRVETGANNLFF	0.877	6579	NA	NA	NA	NA	0	0	0	1	280	0	0	0	0	0	0	0	1	0	0	2	1535	3	ATCCAGGGTTTTCCCAGTCACGACCTCCGCACAACAGTTCCCTGACTTGCACTCTGAACTAAACCTGAGCTCTCTGGAGCTGGGGGACTCAGCTTTGTATTTCTGTGCCAGCAGCGTAGACGCAGGGAGCCTCTATGGCTACACCTTCGGTTCGGGGACCAGGTTAACCGTTGTAGAGGACCTGAACAAGGTGTTCCCACCCGAGGTCGCTGTGTTTGAGCCATCAGAAGCA	ATCCAGGGTTTTCCCAGTCACGACCAGAAGACAGAAAGTCCAGCACCTTGATCCTGCCCCACGCTACGCTGAGAGACACTGCTGTGTACTATTGCATCGTCAGAGTCGAAACTGGGGCAAACAACCTCTTCTTTGGGACTGGAACGAGACTCACCGTTATTCCCTATATCCAGAACCCTGACCCTGCCGTGTACCAGCTGAGAGACTCTAAAT	NA	81552	42595	221	2807	875	4216	516	-91
92422-1-03	A	Lymphocytes+/ Singlets+/ Live Dump-CD3+/ CD3+TCRab+/ CD4+_OR_CD8+/ CD69+/ CD154+_AND_OR_CD137+	ESAT-6/CFP-10 6 hrs	TST+ control	GOOD	TRBV27	NA	TRBJ2-5	CASRERGPQETQYF	0.835	5341	TRAV39	TRAJ37	NA	0.624	253	TRAV23/DV6	TRAJ5	CAAKVGDTGRRALTF	0.293	119	0	0	0	111	1563	0	142	0	0	0	0	1359	1	1	1205	0	2228	ATCCAGGGTTTTCCCAGTCACGACTACAAAGTCTCTCGAAAAGAGAAGAGGAATTTCCCCCTGATCCTGGAGTCGCCCAGCCCCAACCAGACCTCTCTGTACTTCTGTGCCAGCAGAGAGCGGGGGCCACAAGAGACCCAGTACTTCGGGCCAGGCACGCGGCTCCTGGTGCTCGAGGACCTGAAAAACGTGTTCCCACCCGAGGTCGCTGTGTTTGAGCCATCAGAAGCA	NA	ATCCAGGGTTTTCCCAGTCACGACCACAATCTCCTTCAATAAAAGTGCCAAGCAGTTCTCATTGCATATCATGGATTCCCAGCCTGGAGACTCAGCCACCTACTTCTGTGCAGCAAAGGTCGGGGACACGGGCAGGAGAGCACTTACTTTTGGGAGTGGAACAAGACTCCAAGTGCAACCAAATATCCAGAACCCTGACCCTGCCGTGTACCAGCTGAGAGACTCTAAAT	99639	68126	664	22300	960	2105	153	1548
92422-1-03	A	Lymphocytes+/ Singlets+/ Live Dump-CD3+/ CD3+TCRab+/ CD4+_OR_CD8+/ CD69+/ CD154+_AND_OR_CD137+	ESAT-6/CFP-10 6 hrs	TST+ control	GOOD	NA	NA	NA	NA	NA	0	TRAV23/DV6	TRAJ5	CAAKVGDTGRRALTF	0.664	204	NA	NA	NA	NA	0	0	0	0	181	0	0	233	0	0	0	1	1585	1698	0	0	0	2243	NA	GGCCAGGGTTTTCCCAGTCACGACCACAATCTCCTTCAATAAAAGTGCCAAGCAGTTCTCATTGCATATCATGGATTCCCAGCCTGGAGACTCAGCCACCTACTTCTGTGCAGCAAAGGTCGGGGACACGGGCAGGAGAGCACTTACTTTTGGGAGTGGAACAAGACTCCAAGTGCAACCAAATATCCAGAACCCTGACCCTGCCGTGTACCAGCTGAGAGACTCTAAAT	NA	89069	51086	723	13240	121	1637	715	240
92422-1-03	A	Lymphocytes+/ Singlets+/ Live Dump-CD3+/ CD3+TCRab+/ CD4+_OR_CD8+/ CD69+/ CD154+_AND_OR_CD137+	ESAT-6/CFP-10 6 hrs	TST+ control	GOOD	TRBV27	NA	TRBJ1-3	CASSYRDGNTIYF	0.903	4917	TRAV9-2	TRAJ18	CALGRGSTLGRLYF	0.603	8617	TRAV10	TRAJ10	NA	0.31	4438	0	0	0	146	0	0	170	0	0	0	0	1	816	1506	925	0	1384	GGCCAGGGTTTTCCCAGTCACGACTACAAAGTCTCTCGAAAAGAGAAGAGGAATTTCCCCCTGATCCTGGAGTCGCCCAGCCCCAACCAGACCTCTCTGTACTTCTGTGCCAGCAGCTACAGGGATGGAAACACCATATATTTTGGAGAGGGAAGTTGGCTCACTGTTGTAGAGGACCTGAACAAGGTGTTCCCACCCGAGGTCGCTGTGTTTGAGCCATCAGAAGCA	GGCCAGGGTTTTCCCAGTCACGACGAAACCACTTCTTTCCACTTGGAGAAAGGCTCAGTTCAAGTGTCAGACTCAGCGGTGTACTTCTGTGCTCTGGGGAGAGGCTCAACCCTGGGGAGGCTATACTTTGGAAGAGGAACTCAGTTGACTGTCTGGCCTGATATCCAGAACCCTGACCCTGCCGTGTACCAGCTGAGAGACTCTAAAT	NA	99731	60160	499	23513	1519	2177	276	1065
92422-1-03	A	Lymphocytes+/ Singlets+/ Live Dump-CD3+/ CD3+TCRab+/ CD4+_OR_CD8+/ CD69+/ CD154+_AND_OR_CD137+	ESAT-6/CFP-10 6 hrs	TST+ control	GOOD	TRBV13	TRBD1	TRBJ1-4	CASSLGQGATNEKLFF	0.84	4997	TRAV4	TRAJ5	CLVGDRQTGRRALTF	0.868	8997	NA	NA	NA	NA	0	0	0	0	96	0	0	107	0	0	0	0	0	931	0	858	0	1373	GGCCAGGGTTTTCCCAGTCACGACTCTCAGCTCAACAGTTCAGTGACTATCATTCTGAACTGAACATGAGCTCCTTGGAGCTGGGGGACTCAGCCCTGTACTTCTGTGCCAGCAGCTTGGGACAGGGGGCAACTAATGAAAAACTGTTTTTTGGCAGTGGAACCCAGCTCTCTGTCTTGGAGGACCTGAACAAGGTGTTCCCACCCGAGGTCGCTGTGTTTGAGCCATCAGAAGCA	GGCCAGGGTTTTCCCAGTCACGACCTCCCTGTTTATCCCTGCCGACAGAAAGTCCAGCACTCTGAGCCTGCCCCGGGTTTCCCTGAGCGACACTGCTGTGTACTACTGCCTCGTGGGTGACAGGCAAACGGGCAGGAGAGCACTTACTTTTGGGAGTGGAACAAGACTCCAAGTGCAACCAAATATCCAGAACCCTGACCCTGCCGTGTACCAGCTGAGAGACTCTAAAT	NA	89355	50500	558	11279	1671	1727	557	348
92422-1-03	A	Lymphocytes+/ Singlets+/ Live Dump-CD3+/ CD3+TCRab+/ CD4+_OR_CD8+/ CD69+/ CD154+_AND_OR_CD137+	ESAT-6/CFP-10 6 hrs	TST+ control	GOOD	TRBV5-1	NA	TRBJ2-7	CASMDPGGYEQYF	0.843	7991	TRAV8-3	TRAJ23	CAVGSYNQGGKLIF	0.694	10070	TRAV13-2	TRAJ11	CAEKEASGYSTLTF	0.219	3184	0	0	41	119	0	0	188	0	0	0	0	1487	0	0	1348	0	1884	GGCCAGGGTTTTCCCAGTCACGACCGATTCTCAGGGCGCCAGTTCTCTAACTCTCGCTCTGAGATGAATGTGAGCACCTTGGAGCTGGGGGACTCGGCCCTTTATCTTTGCGCCAGCATGGATCCGGGAGGGTACGAGCAGTACTTCGGGCCGGGCACCAGGCTCACGGTCACAGAGGACCTGAAAAACGTGTTCCCACCCGAGGTCGCTGTGTTTGAGCCATCAGAAGCA	GGCCAGGGTTTTCCCAGTCACGACCCTTCAATCTGAGGAAACCCTCTGTGCATTGGAGTGATGCTGCTGAGTACTTCTGTGCTGTGGGTTCCTATAACCAGGGAGGAAAGCTTATCTTCGGACAGGGAACGGAGTTATCTGTGAAACCCAATATCCAGAACCCTGACCCTGCCGTGTACCAGCTGAGAGACTCTAAAT	GGCCAGGGTTTTCCCAGTCACGACGGCAAGGCCAAAGAGTCACCGTTTTATTGAATAAGACAGTGAAACATCTCTCTCTGCAAATTGCAGCTACTCAACCTGGAGACTCAGCTGTCTACTTTTGTGCAGAGAAGGAAGCCTCAGGATACAGCACCCTCACCTTTGGGAAGGGGACTATGCTTCTAGTCTCTCCAGATATCCAGAACCCTGACCCTGCCGTGTACCAGCTGAGAGACTCTAAAT	92413	70824	760	23747	1367	4266	579	1421
92422-1-03	A	Lymphocytes+/ Singlets+/ Live Dump-CD3+/ CD3+TCRab+/ CD4+_OR_CD8+/ CD69+/ CD154+_AND_OR_CD137+	ESAT-6/CFP-10 6 hrs	TST+ control	GOOD	TRBV6-6	NA	TRBJ2-2	CASRKGDTGELFF	0.849	4646	TRAV12-1	TRAJ41	CVVLRSNSGYALNF	0.892	7946	NA	NA	NA	NA	0	0	0	0	199	0	0	238	0	0	0	0	2	0	1938	0	1	1084	AGCCAGGGTTTTCCCAGTCACGACGTCTCCAGATCAACCACAGAGGATTTCCCGCTCAGGCTGGAGTTGGCTGCTCCCTCCCAGACATCTGTGTACTTCTGTGCCAGCAGGAAGGGGGACACCGGGGAGCTGTTTTTTGGAGAAGGCTCTAGGCTGACCGTACTGGAGGACCTGAAAAACGTGTTCCCACCCGAGGTCGCTGTGTTTGAGCCATCAGAAGCA	AGCCAGGGTTTTCCCAGTCACGACGAAGATGGAAGGTTTACAGCACAGCTCAATAGAGCCAGCCAGTATATTTCCCTGCTCATCAGAGACTCCAAGCTCAGTGATTCAGCCACCTACCTCTGTGTGGTTCTACGTTCAAATTCCGGGTATGCACTCAACTTCGGCAAAGGCACCTCGCTGTTGGTCACACCCCATATCCAGAACCCTGACCCTGCCGTGTACCAGCTGAGAGACTCTAAAT	NA	84198	61109	689	4912	874	2641	950	24
92422-1-03	A	Lymphocytes+/ Singlets+/ Live Dump-CD3+/ CD3+TCRab+/ CD4+_OR_CD8+/ CD69+/ CD154+_AND_OR_CD137+	ESAT-6/CFP-10 6 hrs	TST+ control	GOOD	TRBV5-1	NA	TRBJ2-7	CASMDPGGYEQYF	0.856	6253	TRAV13-2	TRAJ11	CAEKEASGYSTLTF	0.899	5853	NA	NA	NA	NA	0	0	0	596	74	0	0	117	0	0	0	0	379	2	4	0	645	508	AGCCAGGGTTTTCCCAGTCACGACCGATTCTCAGGGCGCCAGTTCTCTAACTCTCGCTCTGAGATGAATGTGAGCACCTTGGAGCTGGGGGACTCGGCCCTTTATCTTTGCGCCAGCATGGATCCGGGAGGGTACGAGCAGTACTTCGGGCCGGGCACCAGGCTCACGGTCACAGAGGACCTGAAAAACGTGTTCCCACCCGAGGTCGCTGTGTTTGAGCCATCAGAAGCA	AGCCAGGGTTTTCCCAGTCACGACGGCAAGGCCAAAGAGTCACCGTTTTATTGAATAAGACAGTGAAACATCTCTCTCTGCAAATTGCAGCTACTCAACCTGGAGACTCAGCTGTCTACTTTTGTGCAGAGAAGGAAGCCTCAGGATACAGCACCCTCACCTTTGGGAAGGGGACTATGCTTCTAGTCTCTCCAGATATCCAGAACCCTGACCCTGCCGTGTACCAGCTGAGAGACTCTAAAT	NA	92474	72126	345	23533	1319	4087	423	-202
92422-1-03	A	Lymphocytes+/ Singlets+/ Live Dump-CD3+/ CD3+TCRab+/ CD4+_OR_CD8+/ CD69+/ CD154+_AND_OR_CD137+	ESAT-6/CFP-10 6 hrs	TST+ control	GOOD	TRBV20-1	NA	TRBJ1-5	CSAVHFRGAQGSNQPQHF	0.921	1834	TRAV4	TRAJ11	CLVVGGVSGYSTLTF	0.796	9425	NA	NA	NA	NA	0	5	0	1303	192	0	0	241	0	0	0	0	5	1	2	1	1	1169	AGCCAGGGTTTTCCCAGTCACGACGGACAAGTTTCTCATCAACCATGCAAGCCTGACCTTGTCCACTCTGACAGTGACCAGTGCCCATCCTGAAGACAGCAGCTTCTACATCTGCAGTGCCGTACATTTTCGAGGGGCCCAGGGAAGCAATCAGCCCCAGCATTTTGGTGATGGGACTCGACTCTCCATCCTAGAGGACCTGAACAAGGTGTTCCCACCCGAGGTCGCTGTGTTTGAGCCATCAGAAGCA	AGCCAGGGTTTTCCCAGTCACGACCTCCCTGTTTATCCCTGCCGACAGAAAGTCCAGCACTCTGAGCCTGCCCCGGGTTTCCCTGAGCGACACTGCTGTGTACTACTGCCTCGTGGTTGGGGGGGTCTCAGGATACAGCACCCTCACCTTTGGGAAGGGGACTATGCTTCTAGTCTCTCCAGATATCCAGAACCCTGACCCTGCCGTGTACCAGCTGAGAGACTCTAAAT	NA	88258	58456	441	17931	331	1881	352	842
92422-1-03	A	Lymphocytes+/ Singlets+/ Live Dump-CD3+/ CD3+TCRab+/ CD4+_OR_CD8+/ CD69+/ CD154+_AND_OR_CD137+	ESAT-6/CFP-10 6 hrs	TST+ control	GOOD	NA	NA	NA	NA	NA	0	TRAV9-2	TRAJ39	CALSDNANAGNMLTF	0.865	4397	NA	NA	NA	NA	0	0	0	0	155	0	0	190	0	0	0	0	0	0	1	445	0	576	NA	TGCCAGGGTTTTCCCAGTCACGACGAAACCACTTCTTTCCACTTGGAGAAAGGCTCAGTTCAAGTGTCAGACTCAGCGGTGTACTTCTGTGCTCTGAGTGATAATGCAAATGCAGGCAACATGCTCACCTTTGGAGGGGGAACAAGGTTAATGGTCAAACCCCATATCCAGAACCCTGACCCTGCCGTGTACCAGCTGAGAGACTCTAAAT	NA	95672	51601	463	21654	1351	1770	443	5506
92422-1-03	A	Lymphocytes+/ Singlets+/ Live Dump-CD3+/ CD3+TCRab+/ CD4+_OR_CD8+/ CD69+/ CD154+_AND_OR_CD137+	ESAT-6/CFP-10 6 hrs	TST+ control	GOOD	TRBV3-1	NA	TRBJ2-7	CASSQGRGVIYEQYF	0.852	4486	TRAV12-2	TRAJ31	CAVNAHNNARLMF	0.873	5702	NA	NA	NA	NA	0	0	0	460	88	0	0	100	0	0	0	0	325	347	1	460	0	473	TGCCAGGGTTTTCCCAGTCACGACTCTCACCTAAATCTCCAGACAAAGCTCACTTAAATCTTCACATCAATTCCCTGGAGCTTGGTGACTCTGCTGTGTATTTCTGTGCCAGCAGCCAAGGGCGGGGTGTGATCTACGAGCAGTACTTCGGGCCGGGCACCAGGCTCACGGTCACAGAGGACCTGAAAAACGTGTTCCCACCCGAGGTCGCTGTGTTTGAGCCATCAGAAGCA	TGCCAGGGTTTTCCCAGTCACGACGAAGATGGAAGGTTTACAGCACAGCTCAATAAAGCCAGCCAGTATGTTTCTCTGCTCATCAGAGACTCCCAGCCCAGTGATTCAGCCACCTACCTCTGTGCCGTGAACGCACATAACAATGCCAGACTCATGTTTGGAGATGGAACTCAGCTGGTGGTGAAGCCCAATATCCAGAACCCTGACCCTGCCGTGTACCAGCTGAGAGACTCTAAAT	NA	79105	61084	613	23378	3384	1917	133	585
92422-1-03	A	Lymphocytes+/ Singlets+/ Live Dump-CD3+/ CD3+TCRab+/ CD4+_OR_CD8+/ CD69+/ CD154+_AND_OR_CD137+	ESAT-6/CFP-10 6 hrs	TST+ control	GOOD	TRBV6-2	NA	TRBJ1-2	CASRATGGGDYGYTF	0.85	3934	TRAV6	TRAJ33	CALQDSNYQLIW	0.912	5037	NA	NA	NA	NA	0	0	0	0	58	0	0	56	0	0	0	372	242	0	779	298	0	467	TGCCAGGGTTTTCCCAGTCACGACCCCTGATGGCTACAATGTCTCCAGATTAAAAAAACAGAATTTCCTGCTGGGGTTGGAGTCGGCTGCTCCCTCCCAAACATCTGTGTACTTCTGTGCCAGCAGGGCTACAGGGGGCGGCGACTATGGCTACACCTTCGGTTCGGGGACCAGGTTAACCGTTGTAGAGGACCTGAACAAGGTGTTCCCACCCGAGGTCGCTGTGTTTGAGCCATCAGAAGCA	TGCCAGGGTTTTCCCAGTCACGACAAGACTGAAGGTCACCTTTGATACCACCCTTAAACAGAGTTTGTTTCATATCACAGCCTCCCAGCCTGCAGACTCAGCTACCTACCTCTGTGCTCTTCAGGATAGCAACTATCAGTTAATCTGGGGCGCTGGGACCAAGCTAATTATAAAGCCAGATATCCAGAACCCTGACCCTGCCGTGTACCAGCTGAGAGACTCTAAAT	NA	95525	54896	488	16279	444	2930	446	1045
92422-1-03	A	Lymphocytes+/ Singlets+/ Live Dump-CD3+/ CD3+TCRab+/ CD4+_OR_CD8+/ CD69+/ CD154+_AND_OR_CD137+	ESAT-6/CFP-10 6 hrs	TST+ control	GOOD	TRBV6-6	NA	TRBJ2-2	CASRKGDTGELFF	0.892	124	TRAV12-1	TRAJ41	CVVLRSNSGYALNF	0.876	1932	NA	NA	NA	NA	0	0	0	112	72	0	0	63	0	0	0	0	203	0	0	0	0	274	CTCCAGGGTTTTCCCAGTCACGACGTCTCCAGATCAACCACAGAGGATTTCCCGCTCAGGCTGGAGTTGGCTGCTCCCTCCCAGACATCTGTGTACTTCTGTGCCAGCAGGAAGGGGGACACCGGGGAGCTGTTTTTTGGAGAAGGCTCTAGGCTGACCGTACTGGAGGACCTGAAAAACGTGTTCCCACCCGAGGTCGCTGTGTTTGAGCCATCAGAAGCA	CTCCAGGGTTTTCCCAGTCACGACGAAGATGGAAGGTTTACAGCACAGCTCAATAGAGCCAGCCAGTATATTTCCCTGCTCATCAGAGACTCCAAGCTCAGTGATTCAGCCACCTACCTCTGTGTGGTTCTACGTTCAAATTCCGGGTATGCACTCAACTTCGGCAAAGGCACCTCGCTGTTGGTCACACCCCATATCCAGAACCCTGACCCTGCCGTGTACCAGCTGAGAGACTCTAAAT	NA	90626	56527	341	8921	808	1424	557	1011
92422-1-03	A	Lymphocytes+/ Singlets+/ Live Dump-CD3+/ CD3+TCRab+/ CD4+_OR_CD8+/ CD69+/ CD154+_AND_OR_CD137+	ESAT-6/CFP-10 6 hrs	TST+ control	GOOD	NA	NA	NA	NA	NA	0	TRAV6	TRAJ28	CALAQGAGSYQLTF	0.891	2712	NA	NA	NA	NA	0	0	386	0	73	0	0	75	0	0	0	0	274	286	0	0	1	348	NA	CTCCAGGGTTTTCCCAGTCACGACAAGACTGAAGGTCACCTTTGATACCACCCTTAAACAGAGTTTGTTTCATATCACAGCCTCCCAGCCTGCAGACTCAGCTACCTACCTCTGTGCTCTAGCCCAAGGGGCTGGGAGTTACCAACTCACTTTCGGGAAGGGGACCAAACTCTCGGTCATACCAAATATCCAGAACCCTGACCCTGCCGTGTACCAGCTGAGAGACTCTAAAT	NA	105301	64869	644	20968	1707	4606	345	765
92422-1-03	A	Lymphocytes+/ Singlets+/ Live Dump-CD3+/ CD3+TCRab+/ CD4+_OR_CD8+/ CD69+/ CD154+_AND_OR_CD137+	ESAT-6/CFP-10 6 hrs	TST+ control	GOOD	TRBV12-3	TRBD2	TRBJ2-5	CASSFRTSGETQYF	0.853	865	NA	NA	NA	NA	0	NA	NA	NA	NA	0	0	2	0	36	0	0	40	0	0	0	0	163	62	0	0	30	264	CTCCAGGGTTTTCCCAGTCACGACGCTAAGATGCCTAATGCATCATTCTCCACTCTGAAGATCCAGCCCTCAGAACCCAGGGACTCAGCTGTGTACTTCTGTGCCAGCAGTTTTCGGACTAGCGGGGAGACCCAGTACTTCGGGCCAGGCACGCGGCTCCTGGTGCTCGAGGACCTGAAAAACGTGTTCCCACCCGAGGTCGCTGTGTTTGAGCCATCAGAAGCA	NA	NA	97740	58747	454	18496	1773	1470	323	735
92422-1-03	A	Lymphocytes+/ Singlets+/ Live Dump-CD3+/ CD3+TCRab+/ CD4+_OR_CD8+/ CD69+/ CD154+_AND_OR_CD137+	ESAT-6/CFP-10 6 hrs	TST+ control	GOOD	NA	NA	NA	NA	NA	0	TRAV26-1	TRAJ41	CIVIVDSGYALNF	0.81	1431	NA	NA	NA	NA	0	0	0	0	57	0	0	41	0	0	0	0	209	3	0	214	0	283	NA	CTCCAGGGTTTTCCCAGTCACGACCAGAAGACAGAAAGTCCAGCACCTTGATCCTGCCCCACGCTACGCTGAGAGACACTGCTGTGTACTATTGCATCGTCATAGTAGATTCCGGGTATGCACTCAACTTCGGCAAAGGCACCTCGCTGTTGGTCACACCCCATATCCAGAACCCTGACCCTGCCGTGTACCAGCTGAGAGACTCTAAAT	NA	81046	74756	703	15333	1721	3736	348	11523
92422-1-03	A	Lymphocytes+/ Singlets+/ Live Dump-CD3+/ CD3+TCRab+/ CD4+_OR_CD8+/ CD69+/ CD154+_AND_OR_CD137+	ESAT-6/CFP-10 6 hrs	TST+ control	GOOD	TRBV7-3	NA	TRBJ2-3	CASSRTGRWDTQYF	0.811	1706	TRAV29/DV5	TRAJ45	CAASGRGGADGLTF	0.683	2210	TRAV9-2	TRAJ49	NA	0.215	697	0	0	0	51	0	0	44	0	0	0	0	2	0	316	148	0	200	CTCCAGGGTTTTCCCAGTCACGACCGGTTCTTTGCAGTCAGGCCTGAGGGATCCGTCTCTACTCTGAAGATCCAGCGCACAGAGCGGGGGGACTCAGCCGTGTATCTCTGTGCCAGCAGCCGGACAGGCCGGTGGGATACGCAGTATTTTGGCCCAGGCACCCGGCTGACAGTGCTCGAGGACCTGAAAAACGTGTTCCCACCCGAGGTCGCTGTGTTTGAGCCATCAGAAGCA	CTCCAGGGTTTTCCCAGTCACGACCTTAAACAAAAGTGCCAAGCACCTCTCTCTGCACATTGTGCCCTCCCAGCCTGGAGACTCTGCAGTGTACTTCTGTGCAGCAAGCGGGAGAGGAGGTGCTGACGGACTCACCTTTGGCAAAGGGACTCATCTAATCATCCAGCCCTATATCCAGAACCCTGACCCTGCCGTGTACCAGCTGAGAGACTCTAAAT	NA	85901	53380	553	7561	538	2838	718	113
92422-1-03	A	Lymphocytes+/ Singlets+/ Live Dump-CD3+/ CD3+TCRab+/ CD4+_OR_CD8+/ CD69+/ CD154+_AND_OR_CD137+	ESAT-6/CFP-10 6 hrs	TST+ control	GOOD	TRBV7-3	NA	TRBJ2-7	CASSPGRLPYEQYF	0.902	398	TRAV8-2	TRAJ8	CAEGDTGFQKLVF	0.92	373	NA	NA	NA	NA	0	0	0	0	182	0	0	0	0	0	0	0	6	1	814	0	1	4	GCCCAGGGTTTTCCCAGTCACGACCGGTTCTTTGCAGTCAGGCCTGAGGGATCCGTCTCTACTCTGAAGATCCAGCACACAGAGCGGGGGGACTCAGCCGTGTATCTCTGTGCCAGCAGCCCCGGGAGGTTACCCTACGAGCAGTACTTCGGGCCGGGCACCAGGCTCACGGTCACAGAGGACCTGAAAAACGTGTTCCCACCCGAGGTCGCTGTGTTTGAGCCATCAGAAGCA	GCCCAGGGTTTTCCCAGTCACGACGCATCAACGGTTTTGAGGCTGAATTTAAGAAGAGTGAAACCTCCTTCCACCTGACGAAACCCTCAGCCCATATGAGCGACGCGGCTGAGTACTTCTGTGCTGAAGGGGACACAGGCTTTCAGAAACTTGTATTTGGAACTGGCACCCGACTTCTGGTCAGTCCAAATATCCAGAACCCTGACCCTGCCGTGTACCAGCTGAGAGACTCTAAAT	NA	77002	55295	327	11964	541	4276	405	742
92422-1-03	A	Lymphocytes+/ Singlets+/ Live Dump-CD3+/ CD3+TCRab+/ CD4+_OR_CD8+/ CD69+/ CD154+_AND_OR_CD137+	ESAT-6/CFP-10 6 hrs	TST+ control	GOOD	TRBV6-2	NA	TRBJ1-2	CASRATGGGDYGYTF	0.86	1908	NA	NA	NA	NA	0	NA	NA	NA	NA	0	1	8	0	132	0	0	153	0	0	0	1	2	633	7	566	10	506	GCCCAGGGTTTTCCCAGTCACGACCCCTGATGGCTACAATGTCTCCAGATTAAAAAAACAGAATTTCCTGCTGGGGTTGGAGTCGGCTGCTCCCTCCCAAACATCTGTGTACTTCTGTGCCAGCAGGGCTACAGGGGGCGGCGACTATGGCTACACCTTCGGTTCGGGGACCAGGTTAACCGTTGTAGAGGACCTGAACAAGGTGTTCCCACCCGAGGTCGCTGTGTTTGAGCCATCAGAAGCA	NA	NA	90472	51933	344	13008	1044	1893	407	439
92422-1-03	A	Lymphocytes+/ Singlets+/ Live Dump-CD3+/ CD3+TCRab+/ CD4+_OR_CD8+/ CD69+/ CD154+_AND_OR_CD137+	ESAT-6/CFP-10 6 hrs	TST+ control	GOOD	TRBV7-2	NA	TRBJ2-3	CASSFIAGGPGDTQYF	0.822	1583	TRAV9-2	TRAJ12	CALSGSSYKLIF	0.917	3315	NA	NA	NA	NA	0	0	1	602	233	0	0	291	0	0	0	0	1	798	0	0	0	824	ACCCAGGGTTTTCCCAGTCACGACTCTCCACTCTGAAGATCCAGCGCACACAGCAGGAGGACTCGGCCGTGTATCTCTGTGCCAGCAGCTTCATAGCGGGGGGGCCCGGAGATACGCAGTATTTTGGCCCAGGCACCCGGCTGACAGTGCTCGAGGACCTGAAAAACGTGTTCCCACCCGAGGTCGCTGTGTTTGAGCCATCAGAAGCA	ACCCAGGGTTTTCCCAGTCACGACGAAACCACTTCTTTCCACTTGGAGAAAGGCTCAGTTCAAGTGTCAGACTCAGCGGTGTACTTCTGTGCTCTGAGTGGGAGCAGCTATAAATTGATCTTCGGGAGTGGGACCAGACTGCTGGTCAGGCCTGATATCCAGAACCCTGACCCTGCCGTGTACCAGCTGAGAGACTCTAAAT	NA	77525	65107	495	13511	926	3738	494	871
92422-1-03	A	Lymphocytes+/ Singlets+/ Live Dump-CD3+/ CD3+TCRab+/ CD4+_OR_CD8+/ CD69+/ CD154+_AND_OR_CD137+	ESAT-6/CFP-10 6 hrs	TST+ control	GOOD	NA	NA	NA	NA	NA	0	TRAV19	TRAJ26	CALSEKNYGQNFVF	0.386	167	TRAV23/DV6	TRAJ5	CAAKVGDTGRRALTF	0.368	159	0	0	480	148	0	0	129	0	0	0	0	0	624	0	0	1	0	NA	ACCCAGGGTTTTCCCAGTCACGACTCCACCAGTTCCTTCAACTTCACCATCACAGCCTCACAAGTCGTGGACTCAGCAGTATACTTCTGTGCTCTGAGTGAGAAAAACTATGGTCAGAATTTTGTCTTTGGTCCCGGAACCAGATTGTCCGTGCTGCCCTATATCCAGAACCCTGACCCTGCCGTGTACCAGCTGAGAGACTCTAAAT	ACCCAGGGTTTTCCCAGTCACGACCACAATCTCCTTCAATAAAAGTGCCAAGCAGTTCTCATTGCATATCATGGATTCCCAGCCTGGAGACTCAGCCACCTACTTCTGTGCAGCAAAGGTCGGGGACACGGGCAGGAGAGCACTTACTTTTGGGAGTGGAACAAGACTCCAAGTGCAACCAAATATCCAGAACCCTGACCCTGCCGTGTACCAGCTGAGAGACTCTAAAT	98398	70036	1042	27721	940	5003	1412	190
92422-1-03	A	Lymphocytes+/ Singlets+/ Live Dump-CD3+/ CD3+TCRab+/ CD4+_OR_CD8+/ CD69+/ CD154+_AND_OR_CD137+	ESAT-6/CFP-10 6 hrs	TST+ control	GOOD	NA	NA	NA	NA	NA	0	TRAV16	TRAJ8	CALSGRNTGFQKLVF	0.901	4660	NA	NA	NA	NA	0	0	639	0	206	0	0	0	0	0	0	0	0	0	0	192	98	590	NA	AGCCAGGGTTTTCCCAGTCACGACGCTGACCTTAACAAAGGCGAGACATCTTTCCACCTGAAGAAACCATTTGCTCAAGAGGAAGACTCAGCCATGTATTACTGTGCTCTAAGTGGAAGGAACACAGGCTTTCAGAAACTTGTATTTGGAACTGGCACCCGACTTCTGGTCAGTCCAAATATCCAGAACCCTGACCCTGCCGTGTACCAGCTGAGAGACTCTAAAT	NA	100492	49249	356	17977	440	2753	309	843
92422-1-03	A	Lymphocytes+/ Singlets+/ Live Dump-CD3+/ CD3+TCRab+/ CD4+_OR_CD8+/ CD69+/ CD154+_AND_OR_CD137+	ESAT-6/CFP-10 6 hrs	TST+ control	GOOD	TRBV7-2	NA	TRBJ2-5	CASSFEETQYF	0.886	2464	TRAV14/DV4	TRAJ12	CAMREGRDSSYKLIF	0.444	119	TRAV23/DV6	TRAJ5	CAAKVGDTGRRALTF	0.417	112	0	815	695	110	0	0	110	0	0	0	0	0	1	1416	0	0	759	AGCCAGGGTTTTCCCAGTCACGACTCTCCACTCTGAAGATCCAGCGCACACAGCAGGAGGACTCGGCCGTGTATCTCTGTGCCAGCAGCTTCGAAGAGACCCAGTACTTCGGGCCAGGCACGCGGCTCCTGGTGCTCGAGGACCTGAAAAACGTGTTCCCACCCGAGGTCGCTGTGTTTGAGCCATCAGAAGCA	AGCCAGGGTTTTCCCAGTCACGACTCCAGAAGGCAAGAAAATCCGCCAACCTTGTCATCTCCGCTTCACAACTGGGGGACTCAGCAATGTACTTCTGTGCAATGAGAGAGGGCCGGGATAGCAGCTATAAATTGATCTTCGGGAGTGGGACCAGACTGCTGGTCAGGCCTGATATCCAGAACCCTGACCCTGCCGTGTACCAGCTGAGAGACTCTAAAT	AGCCAGGGTTTTCCCAGTCACGACCACAATCTCCTTCAATAAAAGTGCCAAGCAGTTCTCATTGCATATCATGGATTCCCAGCCTGGAGACTCAGCCACCTACTTCTGTGCAGCAAAGGTCGGGGACACGGGCAGGAGAGCACTTACTTTTGGGAGTGGAACAAGACTCCAAGTGCAATCAAATATCCAGAATCCTGACCCTGCCGTGTACCAGCTGAGAGACTCTAAAT	108078	54012	974	30954	1591	5091	426	3839
92422-1-03	A	Lymphocytes+/ Singlets+/ Live Dump-CD3+/ CD3+TCRab+/ CD4+_OR_CD8+/ CD69+/ CD154+_AND_OR_CD137+	ESAT-6/CFP-10 6 hrs	TST+ control	GOOD	TRBV18	NA	TRBJ2-1	CASSPRGLAGYNEQFF	0.829	2066	TRAV17	TRAJ6	CATETSGGSYIPTF	0.925	5892	NA	NA	NA	NA	0	0	0	0	154	0	0	148	0	0	0	1378	1400	0	0	1290	0	1327	AGCCAGGGTTTTCCCAGTCACGACGGAACGATTTTCTGCTGAATTTCCCAAAGAGGGCCCCAGCATCCTGAGGATCCAGCAGGTAGTGCGAGGAGATTCGGCAGCTTATTTCTGTGCCAGCTCACCACGGGGGCTAGCCGGCTACAATGAGCAGTTCTTCGGGCCAGGGACACGGCTCACCGTGCTAGAGGACCTGAAAAACGTGTTCCCACCCGAGGTCGCTGTGTTTGAGCCATCAGAAGCA	AGCCAGGGTTTTCCCAGTCACGACTTAAGAGTCACGCTTGACACTTCCAAGAAAAGCAGTTCCTTGTTGATCACGGCTTCCCGGGCAGCAGACACTGCTTCTTACTTCTGTGCTACGGAAACATCAGGAGGAAGCTACATACCTACATTTGGAAGAGGAACCAGCCTTATTGTTCATCCGTATATCCAGAACCCTGACCCTGCCGTGTACCAGCTGAGAGACTCTAAAT	NA	90326	59891	880	6102	266	2188	365	602
92422-1-03	A	Lymphocytes+/ Singlets+/ Live Dump-CD3+/ CD3+TCRab+/ CD4+_OR_CD8+/ CD69+/ CD154+_AND_OR_CD137+	ESAT-6/CFP-10 6 hrs	TST+ control	GOOD	TRBV27	NA	TRBJ1-3	CASSYRDGNTIYF	0.841	2186	TRAV9-2	TRAJ18	CALGRGSTLGRLYF	0.87	5391	NA	NA	NA	NA	0	0	0	0	122	0	0	131	0	0	0	650	0	0	0	920	0	691	AGCCAGGGTTTTCCCAGTCACGACTACAAAGTCTCTCGAAAAGAGAAGAGGAATTTCCCCCTGATCCTGGAGTCGCCCAGCCCCAACCAGACCTCTCTGTACTTCTGTGCCAGCAGCTACAGGGATGGAAACACCATATATTTTGGAGAGGGAAGTTGGCTCACTGTTGTAGAGGACCTGAACAAGGTGTTCCCACCCGAGGTCGCTGTGTTTGAGCCATCAGAAGCA	AGCCAGGGTTTTCCCAGTCACGACGAAACCACTTCTTTCCACTTGGAGAAAGGCTCAGTTCAAGTGTCAGACTCAGCGGTGTACTTCTGTGCTCTGGGGAGAGGCTCAACCCTGGGGAGGCTATACTTTGGAAGAGGAACTCAGTTGACTGTCTGGCCTGATATCCAGAACCCTGACCCTGCCGTGTACCAGCTGAGAGACTCTAAAT	NA	93159	53069	197	16827	833	1352	331	1266
92422-1-03	A	Lymphocytes+/ Singlets+/ Live Dump-CD3+/ CD3+TCRab+/ CD4+_OR_CD8+/ CD69+/ CD154+_AND_OR_CD137+	ESAT-6/CFP-10 6 hrs	TST+ control	GOOD	TRBV15	NA	TRBJ1-1	CATSSLGGTEAFF	0.88	1576	TRAV23/DV6	TRAJ16	NA	0.562	175	NA	NA	NA	NA	0	0	0	0	199	0	0	0	0	0	0	0	0	0	1	1	957	0	AGCCAGGGTTTTCCCAGTCACGACGATAACTTCCAATCCAGGAGGCCGAACACTTCTTTCTGCTTTCTTGACATCCGCTCACCAGGCCTGGGGGACGCAGCCATGTACCTGTGTGCCACCAGCAGTCTGGGTGGGACTGAAGCTTTCTTTGGACAAGGCACCAGACTCACAGTTGTAGAGGACCTGAACAAGGTGTTCCCACCCGAGGTCGCTGTGTTTGAGCCATCAGAAGCA	NA	NA	102266	53497	188	83	3515	2609	2931	1474
92422-1-03	A	Lymphocytes+/ Singlets+/ Live Dump-CD3+/ CD3+TCRab+/ CD4+_OR_CD8+/ CD69+/ CD154+_AND_OR_CD137+	ESAT-6/CFP-10 6 hrs	TST+ control	GOOD	TRBV20-1	NA	TRBJ2-1	CSARDHQRGLNNEQFF	0.87	1733	TRAV23/DV6	TRAJ52	NA	0.476	3537	TRAV12-1	TRAJ49	CVVRRSNTGNQFYF	0.451	3358	1	0	0	235	0	0	240	0	0	0	0	1218	0	0	0	0	864	AGCCAGGGTTTTCCCAGTCACGACGGACAAGTTTCTCATCAACCATGCAAGCCTGACCTTGTCCACTCTGACAGTGACCAGTGCCCATCCTGAAGACAGCAGCTTCTACATCTGCAGTGCTAGAGATCACCAGCGGGGACTCAACAATGAGCAGTTCTTCGGGCCAGGGACACGGCTCACCGTGCTAGAGGACCTGAAAAACGTGTTCCCACCCGAGGTCGCTGTGTTTGAGCCATCAGAAGCA	NA	AGCCAGGGTTTTCCCAGTCACGACGAAGATGGAAGGTTTACAGCACAGCTCAATAGAGCCAGCCAGTATATTTCCCTGCTCATCAGAGACTCCAAGCTCAGTGATTCAGCCACCTACCTCTGTGTGGTGCGCAGATCGAACACCGGTAACCAGTTCTATTTTGGGACAGGGACAAGTTTGACGGTCATTCCAAATATCCAGAACCCTGACCCTGCCGTGTACCAGCTGAGAGACTCTAAAT	92204	60957	524	17601	898	1588	258	905
92422-1-03	A	Lymphocytes+/ Singlets+/ Live Dump-CD3+/ CD3+TCRab+/ CD4+_OR_CD8+/ CD69+/ CD154+_AND_OR_CD137+	ESAT-6/CFP-10 6 hrs	TST+ control	GOOD	TRBV20-1	NA	TRBJ2-1	CSARDHQRGLNNEQFF	0.885	2190	TRAV12-1	TRAJ49	CVVRRSNTGNQFYF	0.885	6081	NA	NA	NA	NA	0	0	0	1087	171	0	0	152	0	0	0	0	1	0	0	0	0	1221	ATCCAGGGTTTTCCCAGTCACGACGGACAAGTTTCTCATCAACCATGCAAGCCTGACCTTGTCCACTCTGACAGTGACCAGTGCCCATCCTGAAGACAGCAGCTTCTACATCTGCAGTGCTAGAGATCACCAGCGGGGACTCAACAATGAGCAGTTCTTCGGGCCAGGGACACGGCTCACCGTGCTAGAGGACCTGAAAAACGTGTTCCCACCCGAGGTCGCTGTGTTTGAGCCATCAGAAGCA	ATCCAGGGTTTTCCCAGTCACGACGAAGATGGAAGGTTTACAGCACAGCTCAATAGAGCCAGCCAGTATATTTCCCTGCTCATCAGAGACTCCAAGCTCAGTGATTCAGCCACCTACCTCTGTGTGGTGCGCAGATCGAACACCGGTAACCAGTTCTATTTTGGGACAGGGACAAGTTTGACGGTCATTCCAAATATCCAGAACCCTGACCCTGCCGTGTACCAGCTGAGAGACTCTAAAT	NA	91083	54584	469	16859	1935	2745	517	1144
92422-1-03	A	Lymphocytes+/ Singlets+/ Live Dump-CD3+/ CD3+TCRab+/ CD4+_OR_CD8+/ CD69+/ CD154+_AND_OR_CD137+	ESAT-6/CFP-10 6 hrs	TST+ control	GOOD	TRBV18	NA	TRBJ2-1	CASSPRGLAGYNEQFF	0.841	2551	TRAV17	TRAJ6	CATETSGGSYIPTF	0.933	6812	NA	NA	NA	NA	0	0	1	1888	229	0	0	270	0	0	0	3	2620	1	1	2389	0	1	ATCCAGGGTTTTCCCAGTCACGACGGAACGATTTTCTGCTGAATTTCCCAAAGAGGGCCCCAGCATCCTGAGGATCCAGCAGGTAGTGCGAGGAGATTCGGCAGCTTATTTCTGTGCCAGCTCACCACGGGGGCTAGCCGGCTACAATGAGCAGTTCTTCGGGCCAGGGACACGGCTCACCGTGCTAGAGGACCTGAAAAACGTGTTCCCACCCGAGGTCGCTGTGTTTGAGCCATCAGAAGCA	ATCCAGGGTTTTCCCAGTCACGACTTAAGAGTCACGCTTGACACTTCCAAGAAAAGCAGTTCCTTGTTGATCACGGCTTCCCGGGCAGCAGACACTGCTTCTTACTTCTGTGCTACGGAAACATCAGGAGGAAGCTACATACCTACATTTGGAAGAGGAACCAGCCTTATTGTTCATCCGTATATCCAGAACCCTGACCCTGCCGTGTACCAGCTGAGAGACTCTAAAT	NA	78176	53591	863	5110	1501	2203	375	651
92422-1-03	A	Lymphocytes+/ Singlets+/ Live Dump-CD3+/ CD3+TCRab+/ CD4+_OR_CD8+/ CD69+/ CD154+_AND_OR_CD137+	ESAT-6/CFP-10 6 hrs	TST+ control	GOOD	TRBV10-3	NA	TRBJ1-1	CAISESGRQGGEAFF	0.871	2185	TRAV19	TRAJ23	CALNRGNQGGKLIF	0.54	7098	TRAV20	TRAJ20	NA	0.41	5392	1	0	420	244	0	0	254	0	0	0	0	2018	1	0	1981	1	1783	ATCCAGGGTTTTCCCAGTCACGACCAGATGGCTATAGTGTCTCTAGATCAAAGACAGAGGATTTCCTCCTCACTCTGGAGTCCGCTACCAGCTCCCAGACATCTGTGTACTTCTGTGCCATCAGTGAGTCAGGGAGGCAGGGGGGTGAAGCTTTCTTTGGACAAGGCACCAGACTCACAGTTGTAGAGGACCTGAACAAGGTGTTCCCACCCGAGGTCGCTGTGTTTGAGCCATCAGAAGCA	ATCCAGGGTTTTCCCAGTCACGACTCCACCAGTTCCTTCAACTTCACCATCACAGCCTCACAAGTCGTGGACTCAGCAGTATACTTCTGTGCTCTGAATAGAGGTAACCAGGGAGGAAAGCTTATCTTCGGACAGGGAACGGAGTTATCTGTGAAACCCAATATCCAGAACCCTGACCCTGCCGTGTACCAGCTGAGAGACTCTAAAT	NA	88342	50012	392	9588	1757	2385	556	986
92422-1-03	A	Lymphocytes+/ Singlets+/ Live Dump-CD3+/ CD3+TCRab+/ CD4+_OR_CD8+/ CD69+/ CD154+_AND_OR_CD137+	ESAT-6/CFP-10 6 hrs	TST+ control	GOOD	TRBV5-6	NA	TRBJ2-7	CASTQQLRGDEQYF	0.813	2904	TRAV12-1	TRAJ49	CVVRRSNTGNQFYF	0.893	7093	NA	NA	NA	NA	0	0	0	78	79	0	0	0	0	0	0	0	0	2	1810	965	0	918	GGCCAGGGTTTTCCCAGTCACGACCTCTGAGCTGAATGTGAACGCCTTGTTGCTGGGGGACTCGGCCCTCTATCTCTGTGCCAGCACCCAACAACTCCGGGGCGACGAGCAGTACTTCGGGCCGGGCACCAGGCTCACGGTCACAGAGGACCTGAAAAACGTGTTCCCACCCGAGGTCGCTGTGTTTGAGCCATCAGAAGCA	GGCCAGGGTTTTCCCAGTCACGACGAAGATGGAAGGTTTACAGCACAGCTCAATAGAGCCAGCCAGTATATTTCCCTGCTCATCAGAGACTCCAAGCTCAGTGATTCAGCCACCTACCTCTGTGTGGTGAGGAGGTCGAACACCGGTAACCAGTTCTATTTTGGGACAGGGACAAGTTTGACGGTCATTCCAAATATCCAGAACCCTGACCCTGCCGTGTACCAGCTGAGAGACTCTAAAT	NA	93801	56857	914	12793	2035	2542	772	656
92422-1-03	A	Lymphocytes+/ Singlets+/ Live Dump-CD3+/ CD3+TCRab+/ CD4+_OR_CD8+/ CD69+/ CD154+_AND_OR_CD137+	ESAT-6/CFP-10 6 hrs	TST+ control	GOOD	TRBV5-1	NA	TRBJ2-7	CASSPRAGGTDEQYF	0.805	3486	TRAV8-2	TRAJ43	CAVSVNNNDMRF	0.902	6773	NA	NA	NA	NA	0	0	2	0	157	0	0	219	0	0	0	1273	0	334	0	0	279	1472	GGCCAGGGTTTTCCCAGTCACGACCGATTCTCAGGGCGCCAGTTCTCTAACTCTCGCTCTGAGATGAATGTGAGCACCTTGGAGCTGGGGGACTCGGCCCTTTATCTTTGCGCCAGCAGCCCCCGAGCGGGAGGGACGGACGAGCAGTACTTCGGGCCGGGCACCAGGCTCACGGTCACAGAGGACCTGAAAAACGTGTTCCCACCCGAGGTCGCTGTGTTTGAGCCATCAGAAGCA	GGCCAGGGTTTTCCCAGTCACGACGCATCAACGGTTTTGAGGCTGAATTTAAGAAGAGTGAAACCTCCTTCCACCTGACGAAACCCTCAGCCCATATGAGCGACGCGGCTGAGTACTTCTGTGCTGTGAGTGTAAATAACAATGACATGCGCTTTGGAGCAGGGACCAGACTGACAGTAAAACCAAATATCCAGAACCCTGACCCTGCCGTGTACCAGCTGAGAGACTCTAAAT	NA	80766	77058	261	14869	385	3378	805	1075
92422-1-03	A	Lymphocytes+/ Singlets+/ Live Dump-CD3+/ CD3+TCRab+/ CD4+_OR_CD8+/ CD69+/ CD154+_AND_OR_CD137+	ESAT-6/CFP-10 6 hrs	TST+ control	GOOD	TRBV18	NA	TRBJ2-1	CASSPRGLADFNEQFF	0.856	1095	TRAV17	TRAJ6	CATVRSGGSYIPTF	0.905	2613	NA	NA	NA	NA	0	0	1	0	124	0	0	127	0	0	0	0	2	519	0	460	0	501	TGCCAGGGTTTTCCCAGTCACGACGGAACGATTTTCTGCTGAATTTCCCAAAGAGGGCCCCAGCATCCTGAGGATCCAGCAGGTAGTGCGAGGAGATTCGGCAGCTTATTTCTGTGCCAGCTCCCCGAGGGGTCTAGCGGACTTCAATGAGCAGTTCTTCGGGCCAGGGACACGGCTCACCGTGCTAGAGGACCTGAAAAACGTGTTCCCACCCGAGGTCGCTGTGTTTGAGCCATCAGAAGCA	TGCCAGGGTTTTCCCAGTCACGACTTAAGAGTCACGCTTGACACTTCCAAGAAAAGCAGTTCCTTGTTGATCACGGCTTCCCGGGCAGCAGACACTGCTTCTTACTTCTGTGCTACGGTTCGATCAGGAGGAAGCTACATACCTACATTTGGAAGAGGAACCAGCCTTATTGTTCATCCGTATATCCAGAACCCTGACCCTGCCGTGTACCAGCTGAGAGACTCTAAAT	NA	90349	61341	1065	9571	2166	2184	834	732
92422-1-03	A	Lymphocytes+/ Singlets+/ Live Dump-CD3+/ CD3+TCRab+/ CD4+_OR_CD8+/ CD69+/ CD154+_AND_OR_CD137+	ESAT-6/CFP-10 6 hrs	TST+ control	GOOD	TRBV20-1	NA	TRBJ2-7	CSARRGGASEQYF	0.803	877	TRAV17	TRAJ16	NA	0.983	3150	NA	NA	NA	NA	0	0	0	0	89	0	0	95	0	0	0	0	358	0	1	396	0	333	TGCCAGGGTTTTCCCAGTCACGACGGACAAGTTTCTCATCAACCATGCAAGCCTGACCTTGTCCACTCTGACAGTGACCAGTGCCCATCCTGAAGACAGCAGCTTCTACATCTGCAGTGCCCGGAGGGGGGGGGCCTCCGAGCAGTACTTCGGGCCGGGCACCAGGCTCACGGTCACAGAGGACCTGAAAAACGTGTTCCCACCCGAGGTCGCTGTGTTTGAGCCATCAGAAGCA	NA	NA	77719	64711	943	12232	595	2634	328	1082
92422-1-03	A	Lymphocytes+/ Singlets+/ Live Dump-CD3+/ CD3+TCRab+/ CD4+_OR_CD8+/ CD69+/ CD154+_AND_OR_CD137+	ESAT-6/CFP-10 6 hrs	TST+ control	GOOD	TRBV11-3	NA	TRBJ2-5	CASSRGEGAGETQYF	0.825	1324	TRAV35	TRAJ40	CAGPGGTYKYIF	0.718	3422	TRAV13-1	TRAJ32	NA	0.184	879	0	364	185	97	0	0	95	0	0	0	109	359	1	0	0	480	486	TGCCAGGGTTTTCCCAGTCACGACGCAGAGAGGCTCAAAGGAGTAGACTCCACTCTCAAGATCCAGCCTGCAGAGCTTGGGGACTCGGCCGTGTATCTCTGTGCCAGCAGCCGAGGCGAGGGGGCAGGGGAGACCCAGTACTTCGGGCCAGGCACGCGGCTCCTGGCGCTCGAGGACCTGAAAAACGTGTTCCCACCCGAGGTCGCTGTGTTTGAGCCATCAGAAGCA	TGCCAGGGTTTTCCCAGTCACGACCTCAGTTTGGTATAACCAGAAAGGACAGCTTCCTGAATATCTCAGCATCCATACCTAGTGATGTAGGCATCTACTTCTGTGCTGGGCCCGGAGGAACCTACAAATACATCTTTGGAACAGGCACCAGGCTGAAGGTTTTAGCAAATATCCAGAACCCTGACCCTGCCGTGTACCAGCTGAGAGACTCTAAAT	NA	77293	68379	346	19402	1058	1608	629	1881
92422-1-03	A	Lymphocytes+/ Singlets+/ Live Dump-CD3+/ CD3+TCRab+/ CD4+_OR_CD8+/ CD69+/ CD154+_AND_OR_CD137+	ESAT-6/CFP-10 6 hrs	TST+ control	GOOD	TRBV20-1	NA	TRBJ2-7	CSARRGGASEQYF	0.811	393	TRAV17	TRAJ16	NA	0.977	1370	NA	NA	NA	NA	0	64	0	0	87	313	0	76	0	0	0	0	0	0	0	270	0	349	CTCCAGGGTTTTCCCAGTCACGACGGACAAGTTTCTCATCAACCATGCAAGCCTGACCTTGTCCACTCTGACAGTGACCAGTGCCCATCCTGAAGACAGCAGCTTCTACATCTGCAGTGCCCGGAGGGGGGGGGCCTCCGAGCAGTACTTCGGGCCGGGCACCAGGCTCACGGTCACAGAGGACCTGAAAAACGTGTTCCCACCCGAGGTCGCTGTGTTTGAGCCATCAGAAGCA	NA	NA	99149	56360	1188	5284	1568	5343	529	1984
92422-1-03	A	Lymphocytes+/ Singlets+/ Live Dump-CD3+/ CD3+TCRab+/ CD4+_OR_CD8+/ CD69+/ CD154+_AND_OR_CD137+	ESAT-6/CFP-10 6 hrs	TST+ control	GOOD	NA	NA	NA	NA	NA	0	TRAV8-3	TRAJ23	CAVGSYNQGGKLIF	0.67	1240	NA	NA	NA	NA	0	0	0	0	57	0	0	59	0	0	0	1	1	118	1	206	1	195	NA	CTCCAGGGTTTTCCCAGTCACGACCCTTCAATCTGAGGAAACCCTCTGTGCATTGGAGTGATGCTGCTGAGTACTTCTGTGCTGTGGGTTCATATAACCAGGGAGGAAAGCTTATCTTCGGACAGGGAACGGAGTTATCTGTGAAACCCAATATCCAGAACCCTGACCCTGCCGTGTACCAGCTGAGAGACTCTAAAT	NA	93177	42141	564	7949	473	2986	603	981
91512-1-05	A	Lymphocytes+/ Singlets+/ Live Dump-CD3+/ CD3+TCRab+/ CD4+_OR_CD8+/ CD69+/ CD154+_AND_OR_CD137+	ESAT-6/CFP-10 6 hrs	TST+ control	GOOD	TRBV20-1	NA	TRBJ2-7	CSASSGGSSYEQYF	0.863	2664	TRAV26-1	TRAJ15	CIVRVWQAGTALIF	0.626	2587	TRAV13-1	TRAJ16	NA	0.281	1163	0	0	0	160	628	0	141	0	0	0	0	578	659	1	0	0	720	TGCCAGGGTTTTCCCAGTCACGACGGACAAGTTTCTCATCAACCATGCAAGCCTGACCTTGTCCACTCTGACAGTGACCAGTGCCCATCCTGAAGACAGCAGCTTCTACATCTGCAGTGCTAGTTCAGGGGGCAGCTCCTACGAGCAGTACTTCGGGCCGGGCACCAGGCTCACGGTCACAGAGGACCTGAAAAACGTGTTCCCACCCGAGGTCGCTGTGTTTGAGCCATCAGAAGCA	TGCCAGGGTTTTCCCAGTCACGACCAGAAGACAGAAAGTCCAGCACCTTGATCCTGCCCCACGCTACGCTGAGAGACACTGCTGTGTACTATTGCATCGTCAGAGTATGGCAGGCAGGAACTGCTCTGATCTTTGGGAAGGGAACCACCTTATCAGTGAGTTCCAATATCCAGAACCCTGACCCTGCCGTGTACCAGCTGAGAGACTCTAAAT	NA	96553	50742	210	17316	593	2522	274	1086
91512-1-05	A	Lymphocytes+/ Singlets+/ Live Dump-CD3+/ CD3+TCRab+/ CD4+_OR_CD8+/ CD69+/ CD154+_AND_OR_CD137+	ESAT-6/CFP-10 6 hrs	TST+ control	GOOD	NA	NA	NA	NA	NA	0	TRAV26-2	TRAJ39	CILRESNNAGNMLTF	0.784	1529	NA	NA	NA	NA	0	24	496	383	67	0	0	0	0	0	0	0	1	341	1	375	2	380	NA	AGCCAGGGTTTTCCCAGTCACGACATCGCTGAAGACAGAAAGTCCAGTACCTTGATCCTGCACCGTGCTACCTTGAGAGATGCTGCTGTGTACTACTGCATCCTGAGAGAATCAAATAATGCAGGCAACATGCTCACCTTTGGAGGGGGAACAAGGTTAATGGTCAAACCCCATATCCAGAACCCTGACCCTGCCGTGTACCAGCTGAGAGACTCTAAAT	NA	87216	58237	1013	14908	269	4137	478	1011
91512-1-05	A	Lymphocytes+/ Singlets+/ Live Dump-CD3+/ CD3+TCRab+/ CD4+_OR_CD8+/ CD69+/ CD154+_AND_OR_CD137+	ESAT-6/CFP-10 6 hrs	TST+ control	GOOD	TRBV29-1	NA	TRBJ1-2	CSVEGPDRPNYGYTF	0.87	2274	TRAV12-2	TRAJ40	CAVKGSGTYKYIF	0.865	2359	NA	NA	NA	NA	0	0	0	12	216	0	0	198	0	0	0	587	732	4	1	0	2	788	GCCCAGGGTTTTCCCAGTCACGACGTTTCCCATCAGCCGCCCAAACCTAACATTCTCAACTCTGACTGTGAGCAACATGAGCCCTGAAGACAGCAGCATATATCTCTGCAGCGTTGAAGGTCCGGACAGGCCCAACTATGGCTACACCTTCGGTTCGGGGACCAGGTTAACCGTTGTAGAGGACCTGAACAAGGTGTTCCCACCCGAGGTCGCTGTGTTTGAGCCATCAGAAGCA	GCCCAGGGTTTTCCCAGTCACGACGAAGATGGAAGGTTTACAGCACAGCTCAATAAAGCCAGCCAGTATGTTTCTCTGCTCATCAGAGACTCCCAGCCCAGTGATTCAGCCACCTACCTCTGTGCCGTGAAGGGCTCAGGAACCTACAAATACATCTTTGGAACAGGCACCAGGCTGAAGGTTTTAGCAAATATCCAGAACCCTGACCCTGCCGTGTACCAGCTGAGAGACTCTAAAT	NA	89357	64836	587	13556	-96	3246	327	2214
91512-1-05	A	Lymphocytes+/ Singlets+/ Live Dump-CD3+/ CD3+TCRab+/ CD4+_OR_CD8+/ CD69+/ CD154+_AND_OR_CD137+	ESAT-6/CFP-10 6 hrs	TST+ control	GOOD	TRBV20-1	NA	TRBJ2-2	CSAPRGSGELFF	0.873	2453	TRAV26-2	TRAJ52	CILRALNSYGKLTF	0.879	1996	NA	NA	NA	NA	0	0	0	443	113	0	0	85	0	0	0	0	462	508	0	409	0	522	GGCCAGGGTTTTCCCAGTCACGACGGACAAGTTTCTCATCAACCATGCAAGCCTGACCTTGTCCACTCTGACAGTGACCAGTGCCCATCCTGAAGACAGCAGCTTCTACATCTGCAGTGCTCCCAGGGGGTCCGGGGAGCTGTTTTTTGGAGAAGGCTCTAGGCTGACCGTACTGGAGGACCTGAAAAACGTGTTCCCACCCGAGGTCGCTGTGTTTGAGCCATCAGAAGCA	GGCCAGGGTTTTCCCAGTCACGACATCGCTGAAGACAGAAAGTCCAGTACCTTGATCCTGCACCGTGCTACCTTGAGAGATGCTGCTGTGTACTACTGCATCCTGAGAGCCCTCAATAGCTATGGAAAGCTGACATTTGGACAAGGGACCATCTTGACTGTCCATCCAAATATCCAGAACCCTGACCCTGCCGTGTACCAGCTGAGAGACTCTAAAT	NA	84533	64875	706	15811	114	2723	566	3707
91512-1-05	A	Lymphocytes+/ Singlets+/ Live Dump-CD3+/ CD3+TCRab+/ CD4+_OR_CD8+/ CD69+/ CD154+_AND_OR_CD137+	ESAT-6/CFP-10 6 hrs	TST+ control	GOOD	TRBV20-1	NA	TRBJ1-5	CSAGGRGASNQPQHF	0.819	3257	TRAV26-1	TRAJ43	CIVRVYNNNDMRF	0.89	4174	NA	NA	NA	NA	0	0	0	95	138	0	0	1	0	0	0	2	1210	866	1454	0	1	1569	GCCCAGGGTTTTCCCAGTCACGACGGACAAGTTTCTCATCAACCATGCAAGCCTGACCTTGTCCACTCTGACAGTGACCAGTGCCCATCCTGAAGACAGCAGCTTCTACATCTGCAGTGCTGGGGGGAGGGGCGCGAGCAATCAGCCCCAGCATTTTGGTGATGGGACTCGACTCTCCATCCTAGAGGACCTGAACAAGGTGTTCCCACCCGAGGTCGCTGTGTTTGAGCCATCAGAAGCA	GCCCAGGGTTTTCCCAGTCACGACCAGAAGACAGAAAGTCCAGCACCTTGATCCTGCCCCACGCTACGCTGAGAGACACTGCTGTGTACTATTGCATCGTCAGAGTCTATAATAACAATGACATGCGCTTTGGAGCAGGGACCAGACTGACAGTAAAACCAAATATCCAGAACCCTGACCCTGCCGTGTACCAGCTGAGAGACTCTAAAT	NA	89772	45103	772	4817	283	1750	786	1952
91512-1-05	A	Lymphocytes+/ Singlets+/ Live Dump-CD3+/ CD3+TCRab+/ CD4+_OR_CD8+/ CD69+/ CD154+_AND_OR_CD137+	ESAT-6/CFP-10 6 hrs	TST+ control	GOOD	TRBV20-1	NA	TRBJ2-7	CSAPHMGGAGYEQYF	0.814	1463	TRAV26-2	TRAJ39	CILRESNNAGNMLTF	0.86	2638	NA	NA	NA	NA	0	0	0	720	315	0	0	0	0	0	0	1	505	0	0	0	204	719	GGCCAGGGTTTTCCCAGTCACGACGGACAAGTTTCTCATCAACCATGCAAGCCTGACCTTGTCCACTCTGACAGTGACCAGTGCCCATCCTGAAGACAGCAGCTTCTACATCTGCAGTGCTCCTCATATGGGGGGGGCCGGGTACGAGCAGTACTTCGGGCCGGGCACCAGGCTCACGGTCACAGAGGACCTGAAAAACGTGTTCCCACCCGAGGTCGCTGTGTTTGAGCCATCAGAAGCA	GGCCAGGGTTTTCCCAGTCACGACATCGCTGAAGACAGAAAGTCCAGTACCTTGATCCTGCACCGTGCTACCTTGAGAGATGCTGCTGTGTACTACTGCATCCTGAGAGAATCAAATAATGCAGGCAACATGCTCACCTTTGGAGGGGGAACAAGGTTAATGGTCAAACCCCATATCCAGAACCCTGACCCTGCCGTGTACCAGCTGAGAGACTCTAAAT	NA	90791	47839	312	9297	-131	3059	671	791
91512-1-05	A	Lymphocytes+/ Singlets+/ Live Dump-CD3+/ CD3+TCRab+/ CD4+_OR_CD8+/ CD69+/ CD154+_AND_OR_CD137+	ESAT-6/CFP-10 6 hrs	TST+ control	GOOD	NA	NA	NA	NA	NA	0	TRAV26-1	TRAJ15	CIVRVWQAGTALIF	0.818	2162	NA	NA	NA	NA	0	0	2	0	106	0	0	110	0	0	0	0	6	1	27	0	171	307	NA	TGCCAGGGTTTTCCCAGTCACGACCAGAAGACAGAAAGTCCAGCACCTTGATCCTGCCCCACGCTACGCTGAGAGACACTGCTGTGTACTATTGCATCGTCAGAGTATGGCAGGCAGGAACTGCTCTGATCTTTGGGAAGGGAACCACCTTATCAGTGAGTTCCAATATCCAGAACCCTGACCCTGCCGTGTACCAGCTGAGAGACTCTAAAT	NA	93518	64836	271	15659	876	3888	932	850
91512-1-05	A	Lymphocytes+/ Singlets+/ Live Dump-CD3+/ CD3+TCRab+/ CD4+_OR_CD8+/ CD69+/ CD154+_AND_OR_CD137+	ESAT-6/CFP-10 6 hrs	TST+ control	GOOD	NA	NA	NA	NA	NA	0	TRAV26-1	TRAJ43	CIVRVYNNNDMRF	0.838	3790	NA	NA	NA	NA	0	0	10	1479	540	0	0	0	0	0	0	0	1264	1	4	0	0	1409	NA	AGCCAGGGTTTTCCCAGTCACGACCAGAAGACAGAAAGTCCAGCACCTTGATCCTGCCCCACGCTACGCTGAGAGACACTGCTGTGTACTATTGCATCGTCAGAGTCTATAATAACAATGACATGCGCTTTGGAGCAGGGACCAGACTGACAGTAAAACCAAATATCCAGAACCCTGACCCTGCCGTGTACCAGCTGAGAGACTCTAAAT	NA	83906	65277	478	19141	842	1991	882	1984
91512-1-05	A	Lymphocytes+/ Singlets+/ Live Dump-CD3+/ CD3+TCRab+/ CD4+_OR_CD8+/ CD69+/ CD154+_AND_OR_CD137+	ESAT-6/CFP-10 6 hrs	TST+ control	GOOD	NA	NA	NA	NA	NA	0	TRAV26-2	TRAJ58	CILRPILQETSGSRLTF	0.844	2840	NA	NA	NA	NA	0	0	0	213	434	0	0	442	0	0	0	0	1156	8	25	2	7	1287	NA	AGCCAGGGTTTTCCCAGTCACGACATCGCTGAAGACAGAAAGTCCAGTACCTTGATCCTGCACCGTGCTACCTTGAGAGATGCTGCTGTGTACTACTGCATCCTGAGACCCATACTCCAAGAAACCAGTGGCTCTAGGTTGACCTTTGGGGAAGGAACACAGCTCACAGTGAATCCTGATATCCAGAACCCTGACCCTGCCGTGTACCAGCTGAGAGACTCTAAAT	NA	91006	72311	231	19436	84	1305	49	1733
91512-1-05	A	Lymphocytes+/ Singlets+/ Live Dump-CD3+/ CD3+TCRab+/ CD4+_OR_CD8+/ CD69+/ CD154+_AND_OR_CD137+	ESAT-6/CFP-10 6 hrs	TST+ control	GOOD	NA	NA	NA	NA	NA	0	TRAV26-1	TRAJ57	CIVRVFLQGGSEKLVF	0.507	1106	TRAV38-2/DV8	TRAJ53	CAFQRGSNYKLTF	0.11	242	57	70	208	20	184	0	1	0	0	0	232	11	63	235	240	1	432	NA	ATCCAGGGTTTTCCCAGTCACGACCAGAAGACAGAAAGTCCAGCACCTTGATCCTGCCCCACGCTACGCTGAGAGACACTGCTGTGTACTATTGCATCGTCAGAGTCTTCCTACAGGGCGGATCTGAAAAGCTGGTCTTTGGAAAGGGAACGAAACTGACAGTAAACCCATATATCCAGAACCCTGACCCTGCCGTGTACCAGCTGAGAGACTCTAAAT	ATCCAGGGTTTTCCCAGTCACGACCTGTGAACTTCCAGAAAGCAGCCAAATCCTTCAGTCTCAAGATCTCAGACTCACAGCTGGGGGATGCCGCGATGTATTTCTGTGCTTTCCAACGAGGTAGCAACTATAAACTGACATTTGGAAAAGGAACTCTCTTAACCGTGAATCCAAATATCCAGAACCCTGACCCTGCCGTGTACCAGCTGAGAGACTCTAAAT	77077	48801	453	9661	-57	2134	666	2015
91512-1-05	A	Lymphocytes+/ Singlets+/ Live Dump-CD3+/ CD3+TCRab+/ CD4+_OR_CD8+/ CD69+/ CD154+_AND_OR_CD137+	ESAT-6/CFP-10 6 hrs	TST+ control	GOOD	TRBV19	NA	TRBJ1-2	CASWQGGSNYGYTF	0.848	2639	TRAV26-1	TRAJ57	CIVRVFLQGGSEKLVF	0.886	3477	NA	NA	NA	NA	0	0	0	229	438	696	0	0	0	0	0	0	660	3	0	0	0	1095	AGCCAGGGTTTTCCCAGTCACGACGGTACAGCGTCTCTCGGGAGAAGAAGGAATCCTTTCCTCTCACTGTGACATCGGCCCAAAAGAACCCGACAGCTTTCTATCTCTGTGCCAGTTGGCAGGGTGGGTCGAACTATGGCTACACCTTCGGTTCGGGGACCAGGTTAACCGTTGTAGAGGACCTGAACAAGGTGTTCCCACCCGAGGTCGCTGTGTTTGAGCCATCAGAAGCA	AGCCAGGGTTTTCCCAGTCACGACCAGAAGACAGAAAGTCCAGCACCTTGATCCTGCCCCACGCTACGCTGAGAGACACTGCTGTGTACTATTGCATCGTCAGAGTCTTCCTACAGGGCGGATCTGAAAAGCTGGTCTTTGGAAAGGGAACGAAACTGACAGTAAACCCATATATCCAGAACCCTGACCCTGCCGTGTACCAGCTGAGAGACTCTAAAT	NA	98665	53440	438	4940	-3	2884	1227	2071
91512-1-05	A	Lymphocytes+/ Singlets+/ Live Dump-CD3+/ CD3+TCRab+/ CD4+_OR_CD8+/ CD69+/ CD154+_AND_OR_CD137+	ESAT-6/CFP-10 6 hrs	TST+ control	GOOD	NA	NA	NA	NA	NA	0	TRAV12-2	TRAJ40	CAAIPSGTYKYIF	0.787	2106	NA	NA	NA	NA	0	0	402	243	202	0	0	13	0	0	0	334	295	2	19	283	26	458	NA	TGCCAGGGTTTTCCCAGTCACGACGAAGATGGAAGGTTTACAGCACAGCTCAATAAAGCCAGCCAGTATGTTTCTCTGCTCATCAGAGACTCCCAGCCCAGTGATTCAGCCACCTACCTCTGTGCCGCCATCCCCTCAGGAACCTACAAATACATCTTTGGAACAGGCACCAGGCTGAAGGTTTTAGCAAATATCCAGAACCCTGACCCTGCCGTGTACCAGCTGAGAGACTCTAAAT	NA	93219	61328	916	23624	-243	7012	887	1630
91512-1-05	A	Lymphocytes+/ Singlets+/ Live Dump-CD3+/ CD3+TCRab+/ CD4+_OR_CD8+/ CD69+/ CD154+_AND_OR_CD137+	ESAT-6/CFP-10 6 hrs	TST+ control	GOOD	TRBV29-1	NA	TRBJ1-1	CSVEVQGGRHTEAFF	0.808	2425	TRAV12-2	TRAJ40	CAAIPSGTYKYIF	0.76	1644	NA	NA	NA	NA	0	0	0	1	138	0	0	0	0	0	0	360	326	333	28	379	10	391	GGCCAGGGTTTTCCCAGTCACGACGTTTCCCATCAGCCGCCCAAACCTAACATTCTCAACTCTGACTGTGAGCAACATGAGCCCTGAAGACAGCAGCATATATCTCTGCAGCGTTGAGGTCCAGGGGGGAAGACACACTGAAGCTTTCTTTGGACAAGGCACCAGACTCACAGTTGTAGAGGACCTGAACAAGGTGTTCCCACCCGAGGTCGCTGTGTTTGAGCCATCAGAAGCA	GGCCAGGGTTTTCCCAGTCACGACGAAGATGGAAGGTTTACAGCACAGCTCAATAAAGCCAGCCAGTATGTTTCTCTGCTCATCAGAGACTCCCAGCCCAGTGATTCAGCCACCTACCTCTGTGCCGCCATCCCCTCAGGAACCTACAAATACATCTTTGGAACAGGCACCAGGCTGAAGGTTTTAGCAAATATCCAGAACCCTGACCCTGCCGTGTACCAGCTGAGAGACTCTAAAT	NA	81450	45178	243	12519	663	5845	454	1822
91512-1-05	A	Lymphocytes+/ Singlets+/ Live Dump-CD3+/ CD3+TCRab+/ CD4+_OR_CD8+/ CD69+/ CD154+_AND_OR_CD137+	ESAT-6/CFP-10 6 hrs	TST+ control	GOOD	TRBV29-1	NA	TRBJ1-1	CSVEGQGRRNTEAFF	0.821	2450	TRAV12-2	TRAJ40	CAVKPSGTYKYIF	0.813	1866	NA	NA	NA	NA	0	0	0	0	181	0	0	208	0	0	0	47	468	0	635	12	0	585	GGCCAGGGTTTTCCCAGTCACGACGTTTCCCATCAGCCGCCCAAACCTAACATTCTCAACTCTGACTGTGAGCAACATGAGCCCTGAAGACAGCAGCATATATCTCTGCAGCGTTGAAGGTCAGGGACGGAGAAACACTGAAGCTTTCTTTGGACAAGGCACCAGACTCACAGTTGTAGAGGACCTGAACAAGGTGTTCCCACCCGAGGTCGCTGTGTTTGAGCCATCAGAAGCA	GGCCAGGGTTTTCCCAGTCACGACGAAGATGGAAGGTTTACAGCACAGCTCAATAAAGCCAGCCAGTATGTTTCTCTGCTCATCAGAGACTCCCAGCCCAGTGATTCAGCCACCTACCTCTGTGCCGTGAAGCCCTCAGGAACCTACAAATACATCTTTGGAACAGGCACCAGGCTGAAGGTTTTAGCAAATATCCAGAACCCTGACCCTGCCGTGTACCAGCTGAGAGACTCTAAAT	NA	77610	70640	863	22368	366	4656	425	925
91512-1-05	A	Lymphocytes+/ Singlets+/ Live Dump-CD3+/ CD3+TCRab+/ CD4+_OR_CD8+/ CD69+/ CD154+_AND_OR_CD137+	ESAT-6/CFP-10 6 hrs	TST+ control	GOOD	TRBV29-1	NA	TRBJ1-2	CSVYRQGAGGYTF	0.87	1768	TRAV38-2/DV8	TRAJ27	CAYAELNTNAGKSTF	0.881	1763	NA	NA	NA	NA	0	0	0	94	146	0	0	118	0	0	0	419	308	3	1	1	0	483	GGCCAGGGTTTTCCCAGTCACGACGTTTCCCATCAGCCGCCCAAACCTAACATTCTCAACTCTGACTGTGAGCAACATGAGCCCTGAAGACAGCAGCATATATCTCTGCAGCGTTTATCGACAGGGGGCAGGTGGCTACACCTTCGGTTCGGGGACCAGGTTAACCGTTGTAGAGGACCTGAACAAGGTGTTCCCACCCGAGGTCGCTGTGTTTGAGCCATCAGAAGCA	GGCCAGGGTTTTCCCAGTCACGACCTGTGAACTTCCAGAAAGCAGCCAAATCCTTCAGTCTCAAGATCTCAGACTCACAGCTGGGGGATGCCGCGATGTATTTCTGTGCTTATGCCGAGCTTAACACCAATGCAGGCAAATCAACCTTTGGGGATGGGACTACGCTCACTGTGAAGCCAAATATCCAGAACCCTGACCCTGCCGTGTACCAGCTGAGAGACTCTAAAT	NA	85595	63584	7121	5084	86	3995	1054	1581
91512-1-05	A	Lymphocytes+/ Singlets+/ Live Dump-CD3+/ CD3+TCRab+/ CD4+_OR_CD8+/ CD69+/ CD154+_AND_OR_CD137+	ESAT-6/CFP-10 6 hrs	TST+ control	GOOD	TRBV11-2	NA	TRBJ1-1	CASSLGPGTALNTEAFF	0.819	1998	TRAV26-2	TRAJ58	CILRPILQETSGSRLTF	0.881	2902	NA	NA	NA	NA	0	0	0	0	380	0	0	0	0	0	0	0	996	1	0	0	104	938	AGCCAGGGTTTTCCCAGTCACGACGCAGAGAGGCTCAAAGGAGTAGACTCCACTCTCAAGATCCAACCTGCAAAGCTTGAGGACTCGGCCGTGTATCTCTGTGCCAGCAGCTTAGGGCCCGGAACGGCATTGAACACTGAAGCTTTCTTTGGACAAGGCACCAGACTCACAGTTGTAGAGGACCTGAACAAGGTGTTCCCACCCGAGGTCGCTGTGTTTGAGCCATCAGAAGCA	AGCCAGGGTTTTCCCAGTCACGACATCGCTGAAGACAGAAAGTCCAGTACCTTGATCCTGCACCGTGCTACCTTGAGAGATGCTGCTGTGTACTACTGCATCCTGAGACCCATACTCCAAGAAACCAGTGGCTCTAGGTTGACCTTTGGGGAAGGAACACAGCTCACAGTGAATCCTGGTCCAAACCACAGCAGTCCCATTAATGGATTCCAGTGCAAAACAACTGCTGGTGTATTCCTACTACACGCAGATATCCAGAACCCTGACCCTGCCGTGTACCAGCTGAGAGACTCTAAAT	NA	82567	65893	268	16343	609	7780	609	1346
91512-1-05	A	Lymphocytes+/ Singlets+/ Live Dump-CD3+/ CD3+TCRab+/ CD4+_OR_CD8+/ CD69+/ CD154+_AND_OR_CD137+	ESAT-6/CFP-10 6 hrs	TST+ control	GOOD	TRBV20-1	NA	TRBJ1-5	CSARMGAGNQPQHF	0.857	3639	TRAV26-1	TRAJ41	CIVRVVDSGYALNF	0.697	2715	TRAV26-1	TRAJ41	YIVRVVDSGYALNF	0.171	668	4	2	1058	118	0	0	248	0	0	0	1	1121	3	1166	0	1	1621	ACCCAGGGTTTTCCCAGTCACGACGGACAAGTTTCTCATCAACCATGCAAGCCTGACCTTGTCCACTCTGACAGTGACCAGTGCCCATCCTGAAGACAGCAGCTTCTACATCTGCAGTGCTAGAATGGGGGCGGGCAATCAGCCCCAGCATTTTGGTGATGGGACTCGACTCTCCATCCTAGAGGACCTGAACAAGGTGTTCCCACCCGAGGTCGCTGTGTTTGAGCCATCAGAAGCA	ACCCAGGGTTTTCCCAGTCACGACCAGAAGACAGAAAGTCCAGCACCTTGATCCTGCCCCACGCTACGCTGAGAGACACTGCTGTGTACTATTGCATCGTCAGAGTCGTTGATTCCGGGTATGCACTCAACTTCGGCAAAGGCACCTCGCTGTTGGTCACACCCCATATCCAGAACCCTGACCCTGCCGTGTACCAGCTGAGAGACTCTAAAT	ACCCAGGGTTTTCCCAGTCACGACCAGAAGACAGAAAGTCCAGCACCTTGATCCTGCCCCACGCTACGCTGAGAGACACTGCTGTGTACTATTACATCGTCAGAGTCGTTGATTCCGGGTATGCACTCAACTTCGGCAAAGGCACCTCGCTGTTGGTCACACCCCATATCCAGAACCCTGACCCTGCCGTGTACCAGCTGAGAGACTCTAAAT	79497	62172	111	23237	1712	3953	412	1096
91512-1-05	A	Lymphocytes+/ Singlets+/ Live Dump-CD3+/ CD3+TCRab+/ CD4+_OR_CD8+/ CD69+/ CD154+_AND_OR_CD137+	ESAT-6/CFP-10 6 hrs	TST+ control	GOOD	TRBV29-1	NA	TRBJ1-2	CSVEGPGRPNYGYTF	0.871	2488	TRAV17	TRAJ39	CATGPNNNAGNMLTF	0.852	2890	NA	NA	NA	NA	0	0	0	0	202	0	0	217	0	0	0	521	545	3	1	0	70	750	AGCCAGGGTTTTCCCAGTCACGACGTTTCCCATCAGCCGCCCAAACCTAACATTCTCAACTCTGACTGTGAGCAACATGAGCCCTGAAGACAGCAGCATATATCTCTGCAGCGTTGAAGGTCCCGGGAGGCCCAACTATGGCTACACCTTCGGTTCGGGGACCAGGTTAACCGTTGTAGAGGACCTGAACAAGGTGTTCCCACCCGAGGTCGCTGTGTTTGAGCCATCAGAAGCA	AGCCAGGGTTTTCCCAGTCACGACTTAAGAGTCACGCTTGACACTTCCAAGAAAAGCAGTTCCTTGTTGATCACGGCTTCCCGGGCAGCAGACACTGCTTCTTACTTCTGTGCTACGGGCCCGAATAATAATGCAGGCAACATGCTCACCTTTGGAGGGGGAACAAGGTTAATGGTCAAACCCCATATCCAGAACCCTGACCCTGCCGTGTACCAGCTGAGAGACTCTAAAT	NA	89143	44849	481	3652	469	1604	129	1024
91512-1-05	A	Lymphocytes+/ Singlets+/ Live Dump-CD3+/ CD3+TCRab+/ CD4+_OR_CD8+/ CD69+/ CD154+_AND_OR_CD137+	ESAT-6/CFP-10 6 hrs	TST+ control	GOOD	NA	NA	NA	NA	NA	0	TRAV12-2	TRAJ40	CAVKGSGTYKYIF	0.792	1474	NA	NA	NA	NA	0	2	0	3	130	0	0	0	0	0	0	0	372	428	0	1	41	525	NA	GGCCAGGGTTTTCCCAGTCACGACGAAGATGGAAGGTTTACAGCACAGCTCAATAAAGCCAGCCAGTATGTTTCTCTGCTCATCAGAGACTCCCAGCCCAGTGATTCAGCCACCTACCTCTGTGCCGTGAAGGGCTCAGGAACCTACAAATACATCTTTGGAACAGGCACCAGGCTGAAGGTTTTAGCAAATATCCAGAACCCTGACCCTGCCGTGTACCAGCTGAGAGACTCTAAAT	NA	91407	56053	462	25550	-153	1949	720	1142
91512-1-05	A	Lymphocytes+/ Singlets+/ Live Dump-CD3+/ CD3+TCRab+/ CD4+_OR_CD8+/ CD69+/ CD154+_AND_OR_CD137+	ESAT-6/CFP-10 6 hrs	TST+ control	GOOD	TRBV20-1	NA	TRBJ2-1	CSARRSSGGDNEQFF	0.832	3021	TRAV8-3	TRAJ16	NA	0.984	4286	NA	NA	NA	NA	0	1	3	1249	215	1099	0	227	0	0	0	0	978	15	0	0	0	1612	ACCCAGGGTTTTCCCAGTCACGACGGACAAGTTTCTCATCAACCATGCAAGCCTGACCTTGTCCACTCTGACAGTGACCAGTGCCCATCCTGAAGACAGCAGCTTCTACATCTGCAGTGCCCGTCGGTCCAGCGGGGGGGACAATGAGCAGTTCTTCGGGCCAGGGACACGGCTCACCGTGCTAGAGGACCTGAAAAACGTGTTCCCACCCGAGGTCGCTGTGTTTGAGCCATCAGAAGCA	NA	NA	84109	73798	391	16487	108	4316	278	1675
91512-1-05	A	Lymphocytes+/ Singlets+/ Live Dump-CD3+/ CD3+TCRab+/ CD4+_OR_CD8+/ CD69+/ CD154+_AND_OR_CD137+	ESAT-6/CFP-10 6 hrs	TST+ control	GOOD	TRBV19	NA	TRBJ1-5	CASTLIGRGIQPQHF	0.888	798	TRAV38-2/DV8	TRAJ43	CAYRSAANNDMRF	0.851	3591	NA	NA	NA	NA	0	0	1	10	175	0	0	154	0	0	0	0	623	71	1	591	5	651	GGCCAGGGTTTTCCCAGTCACGACGGTACAGCGTCTCTCGGGAGAAGAAGGAATCCTTTCCTCTCACTGTGACATCGGCCCAAAAGAACCCGACAGCTTTCTATCTCTGTGCCAGTACCCTTATCGGGAGGGGGATTCAGCCCCAGCATTTTGGTGATGGGACTCGACTCTCCATCCTAGAGGACCTGAACAAGGTGTTCCCACCCGAGGTCGCTGTGTTTGAGCCATCAGAAGCA	GGCCAGGGTTTTCCCAGTCACGACCTGTGAACTTCCAGAAAGCAGCCAAATCCTTCAGTCTCAAGATCTCAGACTCACAGCTGGGGGATGCCGCGATGTATTTCTGTGCTTATAGGAGCGCGGCTAACAATGACATGCGCTTTGGAGCAGGGACCAGACTGACAGTAAAACCAAATATCCAGAACCCTGACCCTGCCGTGTACCAGCTGAGAGACTCTAAAT	NA	71053	45491	323	4958	377	2869	208	2005
91512-1-05	A	Lymphocytes+/ Singlets+/ Live Dump-CD3+/ CD3+TCRab+/ CD4+_OR_CD8+/ CD69+/ CD154+_AND_OR_CD137+	ESAT-6/CFP-10 6 hrs	TST+ control	GOOD	TRBV5-1	NA	TRBJ2-7	CASSLSKSQGYEQYF	0.818	981	TRAV26-1	TRAJ57	CIVRVFLQGGSEKLVF	0.875	3344	NA	NA	NA	NA	0	0	0	519	105	0	0	0	0	1	0	1	0	401	411	0	279	419	TGCCAGGGTTTTCCCAGTCACGACCGATTCTCAGGGCGCCAGTTCTCTAACTCTCGCTCTGAGATGAATGTGAGCACCTTGGAGCTGGGGGACTCGGCCCTTTATCTTTGCGCCAGCAGCTTGTCAAAGTCACAGGGCTACGAGCAGTACTTCGGGCCGGGCACCAGGCTCACGGTCACAGAGGACCTGAAAAACGTGTTCCCACCCGAGGTCGCTGTGTTTGAGCCATCAGAAGCA	TGCCAGGGTTTTCCCAGTCACGACCAGAAGACAGAAAGTCCAGCACCTTGATCCTGCCCCACGCTACGCTGAGAGACACTGCTGTGTACTATTGCATCGTCAGAGTCTTCCTACAGGGCGGATCTGAAAAGCTGGTCTTTGGAAAGGGAACGAAACTGACAGTAAACCCATATATCCAGAACCCTGACCCTGCCGTGTACCAGCTGAGAGACTCTAAAT	NA	81843	61660	383	3564	594	3333	506	1863
91512-1-05	A	Lymphocytes+/ Singlets+/ Live Dump-CD3+/ CD3+TCRab+/ CD4+_OR_CD8+/ CD69+/ CD154+_AND_OR_CD137+	ESAT-6/CFP-10 6 hrs	TST+ control	GOOD	TRBV29-1	NA	TRBJ1-1	CSVEKQGNTEAFF	0.899	1995	TRAV26-1	TRAJ57	CIRQAQGGSEKLVF	0.863	1767	NA	NA	NA	NA	0	0	0	437	154	0	0	135	0	0	0	338	277	3	5	0	0	383	AGCCAGGGTTTTCCCAGTCACGACGTTTCCCATCAGCCGCCCAAACCTAACATTCTCAACTCTGACTGTGAGCAACATGAGCCCTGAAGACAGCAGCATATATCTCTGCAGCGTTGAAAAACAGGGGAACACTGAAGCTTTCTTTGGACAAGGCACCAGACTCACAGTTGTAGAGGACCTGAACAAGGTGTTCCCACCCGAGGTCGCTGTGTTTGAGCCATCAGAAGCA	AGCCAGGGTTTTCCCAGTCACGACCAGAAGACAGAAAGTCCAGCACCTTGATCCTGCCCCACGCTACGCTGAGAGACACTGCTGTGTACTATTGCATCCGTCAGGCTCAGGGCGGATCTGAAAAGCTGGTCTTTGGAAAGGGAACGAAACTGACAGTAAACCCATATATCCAGAACCCTGACCCTGCCGTGTACCAGCTGAGAGACTCTAAAT	NA	80210	71141	481	15654	318	3458	402	2350
91512-1-05	A	Lymphocytes+/ Singlets+/ Live Dump-CD3+/ CD3+TCRab+/ CD4+_OR_CD8+/ CD69+/ CD154+_AND_OR_CD137+	ESAT-6/CFP-10 6 hrs	TST+ control	GOOD	TRBV20-1	NA	TRBJ1-5	CSAWDGLNQPQHF	0.873	1363	TRAV12-3	TRAJ15	CAMSTSQAGTALIF	0.839	709	NA	NA	NA	NA	0	9	1	1	26	0	0	36	0	0	0	303	2	340	3	0	2	298	CTCCAGGGTTTTCCCAGTCACGACGGACAAGTTTCTCATCAACCATGCAAGCCTGACCTTGTCCACTCTGACAGTGACCAGTGCCCATCCTGAAGACAGCAGCTTCTACATCTGCAGTGCTTGGGACGGCTTAAATCAGCCCCAGCATTTTGGTGATGGGACTCGACTCTCCATCCTAGAGGACCTGAACAAGGTGTTCCCACCCGAGGTCGCTGTGTTTGAGCCATCAGAAGCA	CTCCAGGGTTTTCCCAGTCACGACGAAGATGGAAGGTTTACAGCACAGGTCGATAAATCCAGCAAGTATATCTCCTTGTTCATCAGAGACTCACAGCCCAGTGATTCAGCCACCTACCTCTGTGCAATGAGTACCAGTCAGGCAGGAACTGCTCTGATCTTTGGGAAGGGAACCACCTTATCAGTGAGTTCCAATATCCAGAACCCTGACCCTGCCGTGTACCAGCTGAGAGACTCTAAAT	NA	95325	59832	3139	13576	486	7402	306	1586
91512-1-05	A	Lymphocytes+/ Singlets+/ Live Dump-CD3+/ CD3+TCRab+/ CD4+_OR_CD8+/ CD69+/ CD154+_AND_OR_CD137+	ESAT-6/CFP-10 6 hrs	TST+ control	GOOD	TRBV20-1	NA	TRBJ1-1	CSAMYLTTEAFF	0.895	3069	TRAV26-1	TRAJ20	CIVRVAPGSNDYKLSF	0.874	3838	NA	NA	NA	NA	0	1	1	0	587	0	0	0	0	0	0	0	2	0	1	0	0	1338	AGCCAGGGTTTTCCCAGTCACGACGGACAAGTTTCTCATCAACCATGCAAGCCTGACCTTGTCCACTCTGACAGTGACCAGTGCCCATCCTGAAGACAGCAGCTTCTACATCTGCAGTGCCATGTACCTGACCACTGAAGCTTTCTTTGGACAAGGCACCAGACTCACAGTTGTAGAGGACCTGAACAAGGTGTTCCCACCCGAGGTCGCTGTGTTTGAGCCATCAGAAGCA	AGCCAGGGTTTTCCCAGTCACGACCAGAAGACAGAAAGTCCAGCACCTTGATCCTGCCCCACGCTACGCTGAGAGACACTGCTGTGTACTATTGCATCGTCAGAGTCGCCCCTGGTTCTAACGACTACAAGCTCAGCTTTGGAGCCGGAACCACAGTAACTGTAAGAGCAAATATCCAGAACCCTGACCCTGCCGTGTACCAGCTGAGAGACTCTAAAT	NA	87244	40877	53	3156	37	2300	452	539
91512-1-05	A	Lymphocytes+/ Singlets+/ Live Dump-CD3+/ CD3+TCRab+/ CD4+_OR_CD8+/ CD69+/ CD154+_AND_OR_CD137+	ESAT-6/CFP-10 6 hrs	TST+ control	GOOD	TRBV29-1	NA	TRBJ1-1	CSVEIWGTEAFF	0.883	1724	TRAV27	TRAJ49	CAGGTGNQFYF	0.506	1661	TRAV12-2	TRAJ40	CAVKSSGTYKYIF	0.39	1281	1	1	0	124	0	0	125	0	0	0	396	300	6	11	295	5	492	AGCCAGGGTTTTCCCAGTCACGACGTTTCCCATCAGCCGCCCAAACCTAACATTCTCAACTCTGACTGTGAGCAACATGAGCCCTGAAGACAGCAGCATATATCTCTGCAGCGTTGAGATATGGGGTACTGAAGCTTTCTTTGGACAAGGCACCAGACTCACAGTTGTAGAGGACCTGAACAAGGTGTTCCCACCCGAGGTCGCTGTGTTTGAGCCATCAGAAGCA	AGCCAGGGTTTTCCCAGTCACGACACTAACCTTTCAGTTTGGTGATGCAAGAAAGGACAGTTCTCTCCACATCACTGCGGCCCAGCCTGGTGATACAGGCCTCTACCTCTGTGCAGGGGGAACCGGTAACCAGTTCTATTTTGGGACAGGGACAAGTTTGACGGTCATTCCAAATATCCAGAACCCTGACCCTGCCGTGTACCAGCTGAGAGACTCTAAAT	AGCCAGGGTTTTCCCAGTCACGACGAAGATGGAAGGTTTACAGCACAGCTCAATAAAGCCAGCCAGTATGTTTCTCTGCTCATCAGAGACTCCCAGCCCAGTGATTCAGCCACCTACCTCTGTGCCGTGAAGTCCTCAGGAACCTACAAATACATCTTTGGAACAGGCACCAGGCTGAAGGTTTTAGCAAATATCCAGAACCCTGACCCTGCCGTGTACCAGCTGAGAGACTCTAAAT	99939	68292	225	35613	760	2032	1069	1133
91512-1-05	A	Lymphocytes+/ Singlets+/ Live Dump-CD3+/ CD3+TCRab+/ CD4+_OR_CD8+/ CD69+/ CD154+_AND_OR_CD137+	ESAT-6/CFP-10 6 hrs	TST+ control	GOOD	TRBV29-1	NA	TRBJ1-2	CSVYRQGAGGYTF	0.887	2567	TRAV17	TRAJ52	NA	0.499	2131	TRAV38-2/DV8	TRAJ27	CAYAELNTNAGKSTF	0.448	1913	0	0	0	212	0	0	237	0	0	0	580	710	0	0	0	0	823	AGCCAGGGTTTTCCCAGTCACGACGTTTCCCATCAGCCGCCCAAACCTAACATTCTCAACTCTGACTGTGAGCAACATGAGCCCTGAAGACAGCAGCATATATCTCTGCAGCGTTTATCGACAGGGGGCAGGTGGCTACACCTTCGGTTCGGGGACCAGGTTAACCGTTGTAGAGGACCTGAACAAGGTGTTCCCACCCGAGGTCGCTGTGTTTGAGCCATCAGAAGCA	NA	AGCCAGGGTTTTCCCAGTCACGACCTGTGAACTTCCAGAAAGCAGCCAAATCCTTCAGTCTCAAGATCTCAGACTCACAGCTGGGGGATGCCGCGATGTATTTCTGTGCTTATGCCGAGCTTAACACCAATGCAGGCAAATCAACCTTTGGGGATGGGACTACGCTCACTGTGAAGCCAAATATCCAGAACCCTGACCCTGCCGTGTACCAGCTGAGAGACTCTAAAT	83251	59999	5148	3979	-171	4243	711	1317
91512-1-05	A	Lymphocytes+/ Singlets+/ Live Dump-CD3+/ CD3+TCRab+/ CD4+_OR_CD8+/ CD69+/ CD154+_AND_OR_CD137+	ESAT-6/CFP-10 6 hrs	TST+ control	GOOD	TRBV29-1	NA	TRBJ1-1	CSVGRTGVTEAFF	0.914	1936	TRAV38-2/DV8	TRAJ27	CAYRESNTNAGKSTF	0.897	1922	NA	NA	NA	NA	0	0	0	206	78	217	0	0	0	138	0	1	202	7	2	277	0	287	AGCCAGGGTTTTCCCAGTCACGACGTTTCCCATCAGCCGCCCAAACCTAACATTCTCAACTCTGACTGTGAGCAACATGAGCCCTGAAGACAGCAGCATATATCTCTGCAGCGTTGGGAGGACAGGGGTTACTGAAGCTTTCTTTGGACAAGGCACCAGACTCACAGTTGTAGAGGACCTGAACAAGGTGTTCCCACCCGAGGTCGCTGTGTTTGAGCCATCAGAAGCA	AGCCAGGGTTTTCCCAGTCACGACCTGTGAACTTCCAGAAAGCAGCCAAATCCTTCAGTCTCAAGATCTCAGACTCACAGCTGGGGGATGCCGCGATGTATTTCTGTGCTTATAGGGAATCCAACACCAATGCAGGCAAATCAACCTTTGGGGATGGGACTACGCTCACTGTGAAGCCAAATATCCAGAACCCTGACCCTGCCGTGTACCAGCTGAGAGACTCTAAAT	NA	93175	55095	250	22089	-8	2503	3	2595
91512-1-05	A	Lymphocytes+/ Singlets+/ Live Dump-CD3+/ CD3+TCRab+/ CD4+_OR_CD8+/ CD69+/ CD154+_AND_OR_CD137+	ESAT-6/CFP-10 6 hrs	TST+ control	GOOD	NA	NA	NA	NA	NA	0	TRAV26-2	TRAJ52	CILRALNSYGKLTF	0.678	1735	TRAV21	TRAJ39	CAVRNNAGNMLTF	0.17	436	0	0	469	139	1	0	0	0	0	0	386	406	7	648	0	0	551	NA	TGCCAGGGTTTTCCCAGTCACGACATCGCTGAAGACAGAAAGTCCAGTACCTTGATCCTGCACCGTGCTACCTTGAGAGATGCTGCTGTGTACTACTGCATCCTGAGAGCCCTCAATAGCTATGGAAAGCTGACATTTGGACAAGGGACCATCTTGACTGTCCATCCAAATATCCAGAACCCTGACCCTGCCGTGTACCAGCTGAGAGACTCTAAAT	TGCCAGGGTTTTCCCAGTCACGACGCCTCGCTGGATAAATCATCAGGACGTAGTACTTTATACATTGCAGCTTCTCAGCCTGGTGACTCAGCCACCTACCTCTGTGCTGTGAGAAATAATGCAGGCAACATGCTCACCTTTGGAGGGGGAACAAGGTTAATGGTCAAACCCCATATCCAGAACCCTGACCCTGCCGTGTACCAGCTGAGAGACTCTAAAT	75325	64896	1389	21190	587	2351	920	1682
91512-1-05	A	Lymphocytes+/ Singlets+/ Live Dump-CD3+/ CD3+TCRab+/ CD4+_OR_CD8+/ CD69+/ CD154+_AND_OR_CD137+	ESAT-6/CFP-10 6 hrs	TST+ control	GOOD	NA	NA	NA	NA	NA	0	TRAV12-2	TRAJ40	CAVLTSGTYKYIF	0.382	648	TRAV17	TRAJ39	CATGPNNNAGNMLTF	0.373	633	8	15	0	60	0	0	43	0	0	0	0	292	334	115	301	60	381	NA	ATCCAGGGTTTTCCCAGTCACGACGAAGATGGAAGGTTTACAGCACAGCTCAATAAAGCCAGCCAGTATGTTTCTCTGCTCATCAGAGACTCCCAGCCCAGTGATTCAGCCACCTACCTCTGTGCCGTACTTACCTCAGGAACCTACAAATACATCTTTGGAACAGGCACCAGGCTGAAGGTTTTAGCAAATATCCAGAACCCTGACCCTGCCGTGTACCAGCTGAGAGACTCTAAAT	ATCCAGGGTTTTCCCAGTCACGACTTAAGAGTCACGCTTGACACTTCCAAGAAAAGCAGTTCCTTGTTGATCACGGCTTCCCGGGCAGCAGACACTGCTTCTTACTTCTGTGCTACGGGCCCGAATAATAATGCAGGCAACATGCTCACCTTTGGAGGGGGAACAAGGTTAATGGTCAAACCCCATATCCAGAACCCTGACCCTGCCGTGTACCAGCTGAGAGACTCTAAAT	82328	58088	415	13320	303	2147	366	1707
91512-1-05	A	Lymphocytes+/ Singlets+/ Live Dump-CD3+/ CD3+TCRab+/ CD4+_OR_CD8+/ CD69+/ CD154+_AND_OR_CD137+	ESAT-6/CFP-10 6 hrs	TST+ control	GOOD	TRBV20-1	NA	TRBJ1-2	CSASLPTLPGGYTF	0.896	3032	TRAV12-3	TRAJ39	CAMREGNAGNMLTF	0.858	2384	NA	NA	NA	NA	0	0	3	0	117	0	0	159	0	0	0	0	1048	0	8	0	190	1605	GCCCAGGGTTTTCCCAGTCACGACGGACAAGTTTCTCATCAACCATGCAAGCCTGACCTTGTCCACTCTGACAGTGACCAGTGCCCATCCTGAAGACAGCAGCTTCTACATCTGCAGTGCTAGTCTCCCGACCCTTCCGGGGGGCTACACCTTCGGTTCGGGGACCAGGTTAACCGTTGTAGAGGACCTGAACAAGGTGTTCCCACCCGAGGTCGCTGTGTTTGAGCCATCAGAAGCA	GCCCAGGGTTTTCCCAGTCACGACGAAGATGGAAGGTTTACAGCACAGGTCGATAAATCCAGCAAGTATATCTCCTTGTTCATCAGAGACTCACAGCCCAGTGATTCAGCCACCTACCTCTGTGCAATGCGGGAAGGCAATGCAGGCAACATGCTCACCTTTGGAGGGGGAACAAGGTTAATGGTCAAACCCCATATCCAGAACCCTGACCCTGCCGTGTACCAGCTGAGAGACTCTAAAT	NA	86340	60608	171	13524	865	2379	294	2117
91512-1-05	A	Lymphocytes+/ Singlets+/ Live Dump-CD3+/ CD3+TCRab+/ CD4+_OR_CD8+/ CD69+/ CD154+_AND_OR_CD137+	ESAT-6/CFP-10 6 hrs	TST+ control	GOOD	TRBV29-1	NA	TRBJ1-1	CSVEIWGTEAFF	0.915	3071	TRAV12-2	TRAJ40	CAVKSSGTYKYIF	0.736	2415	NA	NA	NA	NA	0	0	0	1	134	0	0	152	0	0	0	438	0	2	420	490	1	572	AGCCAGGGTTTTCCCAGTCACGACGTTTCCCATCAGCCGCCCAAACCTAACATTCTCAACTCTGACTGTGAGCAACATGAGCCCTGAAGACAGCAGCATATATCTCTGCAGCGTTGAGATATGGGGTACTGAAGCTTTCTTTGGACAAGGCACCAGACTCACAGTTGTAGAGGACCTGAACAAGGTGTTCCCACCCGAGGTCGCTGTGTTTGAGCCATCAGAAGCA	AGCCAGGGTTTTCCCAGTCACGACGAAGATGGAAGGTTTACAGCACAGCTCAATAAAGCCAGCCAGTATGTTTCTCTGCTCATCAGAGACTCCCAGCCCAGTGATTCAGCCACCTACCTCTGTGCCGTGAAGTCCTCAGGAACCTACAAATACATCTTTGGAACAGGCACCAGGCTGAAGGTTTTAGCAAATATCCAGAACCCTGACCCTGCCGTGTACCAGCTGAGAGACTCTAAAT	NA	88254	45386	481	8786	243	1664	-61	1238
91512-1-05	A	Lymphocytes+/ Singlets+/ Live Dump-CD3+/ CD3+TCRab+/ CD4+_OR_CD8+/ CD69+/ CD154+_AND_OR_CD137+	ESAT-6/CFP-10 6 hrs	TST+ control	GOOD	TRBV29-1	TRBD1	TRBJ1-1	CSVEGQGAKSTEAFF	0.844	1924	TRAV12-2	TRAJ40	CAVKASGTYKYIF	0.861	1470	NA	NA	NA	NA	0	1	14	0	152	0	0	1	0	0	0	0	535	152	459	0	17	765	CTCCAGGGTTTTCCCAGTCACGACGTTTCCCATCAGCCGCCCAAACCTAACATTCTCAACTCTGACTGTGAGCAACATGAGCCCTGAAGACAGCAGCATATATCTCTGCAGCGTTGAGGGACAGGGGGCGAAAAGCACTGAAGCTTTCTTTGGACAAGGCACCAGACTCACAGTTGTAGAGGACCTGAACAAGGTGTTCCCACCCGAGGTCGCTGTGTTTGAGCCATCAGAAGCA	CTCCAGGGTTTTCCCAGTCACGACGAAGATGGAAGGTTTACAGCACAGCTCAATAAAGCCAGCCAGTATGTTTCTCTGCTCATCAGAGACTCCCAGCCCAGTGATTCAGCCACCTACCTCTGTGCCGTGAAGGCCTCAGGAACCTACAAATACATCTTTGGAACAGGCACCAGGCTGAAGGTTTTAGCAAATATCCAGAACCCTGACCCTGCCGTGTACCAGCTGAGAGACTCTAAAT	NA	87356	48412	1180	16865	712	3105	924	1369
91512-1-05	A	Lymphocytes+/ Singlets+/ Live Dump-CD3+/ CD3+TCRab+/ CD4+_OR_CD8+/ CD69+/ CD154+_AND_OR_CD137+	ESAT-6/CFP-10 6 hrs	TST+ control	GOOD	TRBV29-1	NA	TRBJ1-2	CSVEGPDRPNYGYTF	0.856	1696	TRAV8-3	TRAJ20	NA	0.575	1744	TRAV12-2	TRAJ40	CAVKGSGTYKYIF	0.368	1118	0	1	0	249	0	0	208	0	0	0	49	431	0	3	41	2	660	GGCCAGGGTTTTCCCAGTCACGACGTTTCCCATCAGCCGCCCAAACCTAACATTCTCAACTCTGACTGTGAGCAACATGAGCCCTGAAGACAGCAGCATATATCTCTGCAGCGTTGAAGGTCCGGACAGGCCCAACTATGGCTACACCTTCGGTTCGGGGACCAGGTTAACCGTTGTAGAGGACCTGAACAAGGTGTTCCCACCCGAGGTCGCTGTGTTTGAGCCATCAGAAGCA	NA	GGCCAGGGTTTTCCCAGTCACGACGAAGATGGAAGGTTTACAGCACAGCTCAATAAAGCCAGCCAGTATGTTTCTCTGCTCATCAGAGACTCCCAGCCCAGTGATTCAGCCACCTACCTCTGTGCCGTGAAGGGCTCAGGAACCTACAAATACATCTTTGGAACAGGCACCAGGCTGAAGGTTTTAGCAAATATCCAGAACCCTGACCCTGCCGTGTACCAGCTGAGAGACTCTAAAT	86627	57736	642	4528	-295	2588	512	1976
91512-1-05	A	Lymphocytes+/ Singlets+/ Live Dump-CD3+/ CD3+TCRab+/ CD4+_OR_CD8+/ CD69+/ CD154+_AND_OR_CD137+	ESAT-6/CFP-10 6 hrs	TST+ control	GOOD	NA	NA	NA	NA	NA	0	TRAV12-3	TRAJ39	CAMREGNAGNMLTF	0.58	824	TRAV12-1	TRAJ20	NA	0.102	145	0	0	49	82	0	0	46	0	0	0	237	46	283	133	291	12	315	NA	TGCCAGGGTTTTCCCAGTCACGACGAAGATGGAAGGTTTACAGCACAGGTCGATAAATCCAGCAAGTATATCTCCTTGTTCATCAGAGACTCACAGCCCAGTGATTCAGCCACCTACCTCTGTGCAATGCGGGAAGGCAATGCAGGCAACATGCTCACCTTTGGAGGGGGAACAAGGTTAATGGTCAAACCCCATATCCAGAACCCTGACCCTGCCGTGTACCAGCTGAGAGACTCTAAAT	NA	95406	73208	336	18586	857	1479	935	1634
91512-1-05	A	Lymphocytes+/ Singlets+/ Live Dump-CD3+/ CD3+TCRab+/ CD4+_OR_CD8+/ CD69+/ CD154+_AND_OR_CD137+	ESAT-6/CFP-10 6 hrs	TST+ control	GOOD	TRBV29-1	NA	TRBJ1-1	CSVEGQGRRNTEAFF	0.88	2494	TRAV13-2	TRAJ45	CAEIPSGGGADGLTF	0.867	3258	NA	NA	NA	NA	0	0	0	24	117	0	0	126	0	0	0	544	533	0	1050	0	0	692	AGCCAGGGTTTTCCCAGTCACGACGTTTCCCATCAGCCGCCCAAACCTAACATTCTCAACTCTGACTGTGAGCAACATGAGCCCTGAAGACAGCAGCATATATCTCTGCAGCGTTGAAGGTCAGGGACGGAGAAACACTGAAGCTTTCTTTGGACAAGGCACCAGACTCACAGTTGTAGAGGACCTGAACAAGGTGTTCCCACCCGAGGTCGCTGTGTTTGAGCCATCAGAAGCA	AGCCAGGGTTTTCCCAGTCACGACGGCAAGGCCAAAGAGTCACCGTTTTATTGAATAAGACAGTGAAACATCTCTCTCTGCAAATTGCAGCTACTCAACCTGGAGACTCAGCTGTCTACTTTTGTGCAGAGATCCCCTCAGGAGGAGGTGCTGACGGACTCACCTTTGGCAAAGGGACTCATCTAATCATCCAGCCCTATATCCAGAACCCTGACCCTGCCGTGTACCAGCTGAGAGACTCTAAAT	NA	84445	58773	519	9716	560	4489	460	1990
91512-1-05	A	Lymphocytes+/ Singlets+/ Live Dump-CD3+/ CD3+TCRab+/ CD4+_OR_CD8+/ CD69+/ CD154+_AND_OR_CD137+	ESAT-6/CFP-10 6 hrs	TST+ control	GOOD	TRBV29-1	NA	TRBJ1-1	CSVEAQGNPSNTEAFF	0.875	2394	TRAV12-2	TRAJ40	CAVNPSGTYKYIF	0.862	2351	NA	NA	NA	NA	0	1	4	0	172	0	0	220	0	0	0	2	3	9	656	30	57	789	ATCCAGGGTTTTCCCAGTCACGACGTTTCCCATCAGCCGCCCAAACCTAACATTCTCAACTCTGACTGTGAGCAACATGAGCCCTGAAGACAGCAGCATATATCTCTGCAGCGTTGAAGCGCAGGGGAACCCCTCGAACACTGAAGCTTTCTTTGGACAAGGCACCAGACTCACAGTTGTAGAGGACCTGAACAAGGTGTTCCCACCCGAGGTCGCTGTGTTTGAGCCATCAGAAGCA	ATCCAGGGTTTTCCCAGTCACGACGAAGATGGAAGGTTTACAGCACAGCTCAATAAAGCCAGCCAGTATGTTTCTCTGCTCATCAGAGACTCCCAGCCCAGTGATTCAGCCACCTACCTCTGTGCCGTGAACCCCTCAGGAACCTACAAATACATCTTTGGAACAGGCACCAGGCTGAAGGTTTTAGCAAATATCCAGAACCCTGACCCTGCCGTGTACCAGCTGAGAGACTCTAAAT	NA	81921	42955	556	14310	720	8140	946	337
91512-1-05	A	Lymphocytes+/ Singlets+/ Live Dump-CD3+/ CD3+TCRab+/ CD4+_OR_CD8+/ CD69+/ CD154+_AND_OR_CD137+	ESAT-6/CFP-10 6 hrs	TST+ control	GOOD	TRBV29-1	NA	TRBJ1-2	CSVEGPGRPNYGYTF	0.852	2223	TRAV12-2	TRAJ40	CAVLTSGTYKYIF	0.445	1077	TRAV17	TRAJ39	CATGPNNNAGNMLTF	0.426	1030	0	1	1	277	0	0	311	0	0	0	4	734	30	7	0	64	813	GCCCAGGGTTTTCCCAGTCACGACGTTTCCCATCAGCCGCCCAAACCTAACATTCTCAACTCTGACTGTGAGCAACATGAGCCCTGAAGACAGCAGCATATATCTCTGCAGCGTTGAAGGTCCCGGGAGGCCCAACTATGGCTACACCTTCGGTTCGGGGACCAGGTTAACCGTTGTAGAGGACCTGAACAAGGTGTTCCCACCCGAGGTCGCTGTGTTTGAGCCATCAGAAGCA	GCCCAGGGTTTTCCCAGTCACGACGAAGATGGAAGGTTTACAGCACAGCTCAATAAAGCCAGCCAGTATGTTTCTCTGCTCATCAGAGACTCCCAGCCCAGTGATTCAGCCACCTACCTCTGTGCCGTACTTACCTCAGGAACCTACAAATACATCTTTGGAACAGGCACCAGGCTGAAGGTTTTAGCAAATATCCAGAACCCTGACCCTGCCGTGTACCAGCTGAGAGACTCTAAAT	GCCCAGGGTTTTCCCAGTCACGACTTAAGAGTCACGCTTGACACTTCCAAGAAAAGCAGTTCCTTGTTGATCACGGCTTCCCGGGCAGCAGACACTGCTTCTTACTTCTGTGCTACGGGCCCGAATAATAATGCAGGCAACATGCTCACCTTTGGAGGGGGAACAAGGTTAATGGTCAAACCCCATATCCAGAACCCTGACCCTGCCGTGTACCAGCTGAGAGACTCTAAAT	85211	57011	624	5224	-40	2069	1186	1224
91512-1-05	A	Lymphocytes+/ Singlets+/ Live Dump-CD3+/ CD3+TCRab+/ CD4+_OR_CD8+/ CD69+/ CD154+_AND_OR_CD137+	ESAT-6/CFP-10 6 hrs	TST+ control	GOOD	NA	NA	NA	NA	NA	0	TRAV26-1	TRAJ17	CIVKAAGNKLTF	0.759	1249	NA	NA	NA	NA	0	0	0	290	9	0	0	0	0	0	0	0	281	394	167	321	52	158	NA	ATCCAGGGTTTTCCCAGTCACGACCAGAAGACAGAAAGTCCAGCACCTTGATCCTGCCCCACGCTACGCTGAGAGACACTGCTGTGTACTATTGCATCGTCAAAGCTGCAGGCAACAAGCTAACTTTTGGAGGAGGAACCAGGGTGCTAGTTAAACCAAATATCCAGAACCCTGACCCTGCCGTGTACCAGCTGAGAGACTCTAAAT	NA	91792	67268	477	17078	187	10321	1205	975
91512-1-05	A	Lymphocytes+/ Singlets+/ Live Dump-CD3+/ CD3+TCRab+/ CD4+_OR_CD8+/ CD69+/ CD154+_AND_OR_CD137+	ESAT-6/CFP-10 6 hrs	TST+ control	GOOD	NA	NA	NA	NA	NA	0	TRAV9-2	TRAJ20	CALSDWSNDYKLSF	0.907	4236	NA	NA	NA	NA	0	2	0	0	222	0	0	0	0	0	0	1505	1112	3	1	0	0	4	NA	GCCCAGGGTTTTCCCAGTCACGACGAAACCACTTCTTTCCACTTGGAGAAAGGCTCAGTTCAAGTGTCAGACTCAGCGGTGTACTTCTGTGCTCTGAGTGATTGGTCTAACGACTACAAGCTCAGCTTTGGAGCCGGAACCACAGTAACTGTAAGAGCAAATATCCAGAACCCTGACCCTGCCGTGTACCAGCTGAGAGACTCTAAAT	NA	95974	78257	217	16009	-77	2576	308	2705
91512-1-05	A	Lymphocytes+/ Singlets+/ Live Dump-CD3+/ CD3+TCRab+/ CD4+_OR_CD8+/ CD69+/ CD154+_AND_OR_CD137+	ESAT-6/CFP-10 6 hrs	TST+ control	GOOD	NA	NA	NA	NA	NA	0	TRAV26-2	TRAJ42	CILSGYGGSQGNLIF	0.862	1623	NA	NA	NA	NA	0	24	0	0	176	0	0	0	0	0	0	618	499	2	341	0	10	728	NA	GGCCAGGGTTTTCCCAGTCACGACATCGCTGAAGACAGAAAGTCCAGTACCTTGATCCTGCACCGTGCTACCTTGAGAGATGCTGCTGTGTACTACTGCATCCTGAGTGGATATGGAGGAAGCCAAGGAAATCTCATCTTTGGAAAAGGCACTAAACTCTCTGTTAAACCAAATATCCAGAACCCTGACCCTGCCGTGTACCAGCTGAGAGACTCTAAAT	NA	87353	53355	1638	5604	167	5781	340	1286
91512-1-05	A	Lymphocytes+/ Singlets+/ Live Dump-CD3+/ CD3+TCRab+/ CD4+_OR_CD8+/ CD69+/ CD154+_AND_OR_CD137+	ESAT-6/CFP-10 6 hrs	TST+ control	GOOD	TRBV29-1	NA	TRBJ1-1	CSVGRTGVTEAFF	0.908	2492	TRAV26-1	TRAJ54	NA	0.478	1087	TRAV38-2/DV8	TRAJ27	CAYRESNTNAGKSTF	0.467	1061	1	0	2	113	0	0	0	0	0	0	0	6	712	8	4	2	725	ACCCAGGGTTTTCCCAGTCACGACGTTTCCCATCAGCCGCCCAAACCTAACATTCTCAACTCTGACTGTGAGCAACATGAGCCCTGAAGACAGCAGCATATATCTCTGCAGCGTTGGGAGGACAGGGGTTACTGAAGCTTTCTTTGGACAAGGCACCAGACTCACAGTTGTAGAGGACCTGAACAAGGTGTTCCCACCCGAGGTCGCTGTGTTTGAGCCATCAGAAGCA	NA	ACCCAGGGTTTTCCCAGTCACGACCTGTGAACTTCCAGAAAGCAGCCAAATCCTTCAGTCTCAAGATCTCAGACTCACAGCTGGGGGATGCCGCGATGTATTTCTGTGCTTATAGGGAATCCAACACCAATGCAGGCAAATCAACCTTTGGGGATGGGACTACGCTCACTGTGAAGCCAAATATCCAGAACCCTGACCCTGCCGTGTACCAGCTGAGAGACTCTAAAT	95657	62095	303	4289	-13	4824	1160	925
91512-1-05	A	Lymphocytes+/ Singlets+/ Live Dump-CD3+/ CD3+TCRab+/ CD4+_OR_CD8+/ CD69+/ CD154+_AND_OR_CD137+	ESAT-6/CFP-10 6 hrs	TST+ control	GOOD	NA	NA	NA	NA	NA	0	TRAV12-2	TRAJ40	CAVYTSGTYKYIF	0.463	1655	TRAV26-1	TRAJ52	CIVDAGGTSYGKLTF	0.317	1134	231	60	491	98	0	0	144	0	468	0	376	348	11	689	2	83	819	NA	CTCCAGGGTTTTCCCAGTCACGACGAAGATGGAAGGTTTACAGCACAGCTCAATAAAGCCAGCCAGTATGTTTCTCTGCTCATCAGAGACTCCCAGCCCAGTGATTCAGCCACCTACCTCTGTGCCGTATATACCTCAGGAACCTACAAATACATCTTTGGAACAGGCACCAGGCTGAAGGTTTTAGCAAATATCCAGAACCCTGACCCTGCCGTGTACCAGCTGAGAGACTCTAAAT	CTCCAGGGTTTTCCCAGTCACGACCAGAAGACAGAAAGTCCAGCACCTTGATCCTGCCCCACGCTACGCTGAGAGACACTGCTGTGTACTATTGCATCGTCGATGCTGGTGGTACTAGCTATGGAAAGCTGACATTTGGACAAGGGACCATCTTGACTGTCCATCCAAATATCCAGAACCCTGACCCTGCCGTGTACCAGCTGAGAGACTCTAAAT	96105	64768	353	11173	312	3282	1325	1638
91512-1-05	A	Lymphocytes+/ Singlets+/ Live Dump-CD3+/ CD3+TCRab+/ CD4+_OR_CD8+/ CD69+/ CD154+_AND_OR_CD137+	ESAT-6/CFP-10 6 hrs	TST+ control	GOOD	TRBV20-1	NA	TRBJ2-2	CSAPRGSGELFF	0.856	2115	TRAV16	TRAJ41	NA	0.635	1795	TRAV26-2	TRAJ52	CILRALNSYGKLTF	0.307	870	0	416	402	117	0	0	36	0	0	0	268	229	0	2	220	2	315	AGCCAGGGTTTTCCCAGTCACGACGGACAAGTTTCTCATCAACCATGCAAGCCTGACCTTGTCCACTCTGACAGTGACCAGTGCCCATCCTGAAGACAGCAGCTTCTACATCTGCAGTGCTCCCAGGGGGTCCGGGGAGCTGTTTTTTGGAGAAGGCTCTAGGCTGACCGTACTGGAGGACCTGAAAAACGTGTTCCCACCCGAGGTCGCTGTGTTTGAGCCATCAGAAGCA	NA	AGCCAGGGTTTTCCCAGTCACGACATCGCTGAAGACAGAAAGTCCAGTACCTTGATCCTGCACCGTGCTACCTTGAGAGATGCTGCTGTGTACTACTGCATCCTGAGAGCCCTCAATAGCTATGGAAAGCTGACATTTGGACAAGGGACCATCTTGACTGTCCATCCAAATATCCAGAACCCTGACCCTGCCGTGTACCAGCTGAGAGACTCTAAAT	88162	54926	784	17870	-115	2834	745	3230
91512-1-05	A	Lymphocytes+/ Singlets+/ Live Dump-CD3+/ CD3+TCRab+/ CD4+_OR_CD8+/ CD69+/ CD154+_AND_OR_CD137+	ESAT-6/CFP-10 6 hrs	TST+ control	GOOD	NA	NA	NA	NA	NA	0	TRAV9-2	TRAJ48	CALGNFGNEKLTF	0.699	319	NA	NA	NA	NA	0	0	0	484	188	0	0	191	0	0	0	373	2	0	4	350	5	2	NA	AGCCAGGGTTTTCCCAGTCACGACGAAACCACTTCTTTCCACTTGGAGAAAGGCTCAGTTCAAGTGTCAGACTCAGCGGTGTACTTCTGTGCTCTGGGCAACTTTGGAAATGAGAAATTAACCTTTGGGACTGGAACAAGACTCACCATCATACCCAATATCCAGAACCCTGACCCTGCCGTGTACCAGCTGAGAGACTCTAAAT	NA	78994	50462	880	9196	631	4949	711	407
91512-1-05	A	Lymphocytes+/ Singlets+/ Live Dump-CD3+/ CD3+TCRab+/ CD4+_OR_CD8+/ CD69+/ CD154+_AND_OR_CD137+	ESAT-6/CFP-10 6 hrs	TST+ control	GOOD	TRBV24-1	NA	TRBJ2-1	CATSATQGSYNEQFF	0.859	1509	TRAV12-3	TRAJ49	CAMSEINPGNQFYF	0.911	1290	NA	NA	NA	NA	0	0	0	0	75	0	0	40	0	0	0	251	127	216	3	187	1	219	GGCCAGGGTTTTCCCAGTCACGACTGGATACAGTGTCTCTCGACAGGCACAGGCTAAATTCTCCCTGTCCCTAGAGTCTGCCATCCCCAACCAGACAGCTCTTTACTTCTGTGCCACCTCAGCAACCCAGGGCTCCTACAATGAGCAGTTCTTCGGGCCAGGGACACGGCTCACCGTGCTAGAGGACCTGAAAAACGTGTTCCCACCCGAGGTCGCTGTGTTTGAGCCATCAGAAGCA	GGCCAGGGTTTTCCCAGTCACGACGAAGATGGAAGGTTTACAGCACAGGTCGATAAATCCAGCAAGTATATCTCCTTGTTCATCAGAGACTCACAGCCCAGTGATTCAGCCACCTACCTCTGTGCAATGAGCGAAATCAACCCCGGTAACCAGTTCTATTTTGGGACAGGGACAAGTTTGACGGTCATTCCAAATATCCAGAACCCTGACCCTGCCGTGTACCAGCTGAGAGACTCTAAAT	NA	91675	59643	843	25278	990	4531	908	919
91512-1-05	A	Lymphocytes+/ Singlets+/ Live Dump-CD3+/ CD3+TCRab+/ CD4+_OR_CD8+/ CD69+/ CD154+_AND_OR_CD137+	ESAT-6/CFP-10 6 hrs	TST+ control	GOOD	TRBV5-1	NA	TRBJ2-1	CASSTSDRYNEQFF	0.868	1061	TRAV26-1	TRAJ57	CIVRVFLQGGSEKLVF	0.871	2348	NA	NA	NA	NA	0	0	0	293	44	0	0	44	0	0	0	208	178	230	1	0	1	286	ATCCAGGGTTTTCCCAGTCACGACCGATTCTCAGGGCGCCAGTTCTCTAACTCTCGCTCTGAGATGAATGTGAGCACCTTGGAGCTGGGGGACTCGGCCCTTTATCTTTGCGCCAGCAGTACTAGCGACCGATACAATGAGCAGTTCTTCGGGCCAGGGACACGGCTCACCGTGCTAGAGGACCTGAAAAACGTGTTCCCACCCGAGGTCGCTGTGTTTGAGCCATCAGAAGCA	ATCCAGGGTTTTCCCAGTCACGACCAGAAGACAGAAAGTCCAGCACCTTGATCCTGCCCCACGCTACGCTGAGAGACACTGCTGTGTACTATTGCATCGTCAGAGTCTTCCTACAGGGCGGATCTGAAAAGCTGGTCTTTGGAAAGGGAACGAAACTGACAGTAAACCCATATATCCAGAACCCTGACCCTGCCGTGTACCAGCTGAGAGACTCTAAAT	NA	87541	48804	337	20038	1334	3473	876	1531
91512-1-05	A	Lymphocytes+/ Singlets+/ Live Dump-CD3+/ CD3+TCRab+/ CD4+_OR_CD8+/ CD69+/ CD154+_AND_OR_CD137+	ESAT-6/CFP-10 6 hrs	TST+ control	GOOD	TRBV20-1	NA	TRBJ2-7	CSASSGGSSYEQYF	0.875	2996	NA	NA	NA	NA	0	NA	NA	NA	NA	0	0	0	1	234	0	0	256	0	0	0	679	913	1	1	0	0	888	ACCCAGGGTTTTCCCAGTCACGACGGACAAGTTTCTCATCAACCATGCAAGCCTGACCTTGTCCACTCTGACAGTGACCAGTGCCCATCCTGAAGACAGCAGCTTCTACATCTGCAGTGCTAGTTCAGGGGGCAGCTCCTACGAGCAGTACTTCGGGCCGGGCACCAGGCTCACGGTCACAGAGGACCTGAAAAACGTGTTCCCACCCGAGGTCGCTGTGTTTGAGCCATCAGAAGCA	NA	NA	84955	59320	544	14328	943	2103	819	1615
91512-1-05	A	Lymphocytes+/ Singlets+/ Live Dump-CD3+/ CD3+TCRab+/ CD4+_OR_CD8+/ CD69+/ CD154+_AND_OR_CD137+	ESAT-6/CFP-10 6 hrs	TST+ control	GOOD	TRBV29-1	NA	TRBJ2-1	CSDAPQGNEQFF	0.881	2771	TRAV12-2	TRAJ40	CAVYTSGTYKYIF	0.887	2895	NA	NA	NA	NA	0	0	0	268	237	0	0	301	0	0	0	768	854	410	3	2	2	2	ACCCAGGGTTTTCCCAGTCACGACGTTTCCCATCAGCCGCCCAAACCTAACATTCTCAACTCTGACTGTGAGCAACATGAGCCCTGAAGACAGCAGCATATATCTCTGCAGCGACGCGCCACAGGGGAATGAGCAGTTCTTCGGGCCAGGGACACGGCTCACCGTGCTAGAGGACCTGAAAAACGTGTTCCCACCCGAGGTCGCTGTGTTTGAGCCATCAGAAGCA	ACCCAGGGTTTTCCCAGTCACGACGAAGATGGAAGGTTTACAGCACAGCTCAATAAAGCCAGCCAGTATGTTTCTCTGCTCATCAGAGACTCCCAGCCCAGTGATTCAGCCACCTACCTCTGTGCCGTATATACCTCAGGAACCTACAAATACATCTTTGGAACAGGCACCAGGCTGAAGGTTTTAGCAAATATCCAGAACCCTGACCCTGCCGTGTACCAGCTGAGAGACTCTAAAT	NA	89079	54101	481	15325	493	5936	1150	1433
91512-1-05	A	Lymphocytes+/ Singlets+/ Live Dump-CD3+/ CD3+TCRab+/ CD4+_OR_CD8+/ CD69+/ CD154+_AND_OR_CD137+	ESAT-6/CFP-10 6 hrs	TST+ control	GOOD	TRBV29-1	NA	TRBJ1-1	CSVERLGNTEAFF	0.882	2260	TRAV12-2	TRAJ40	CAVLTSGTYKYIF	0.9	2674	NA	NA	NA	NA	0	0	1	375	272	0	0	315	0	0	0	0	597	0	1	0	0	988	ATCCAGGGTTTTCCCAGTCACGACGTTTCCCATCAGCCGCCCAAACCTAACATTCTCAACTCTGACTGTGAGCAACATGAGCCCTGAAGACAGCAGCATATATCTCTGCAGCGTTGAACGGCTCGGGAACACTGAAGCTTTCTTTGGACAAGGCACCAGACTCACAGTTGTAGAGGACCTGAACAAGGTGTTCCCACCCGAGGTCGCTGTGTTTGAGCCATCAGAAGCA	ATCCAGGGTTTTCCCAGTCACGACGAAGATGGAAGGTTTACAGCACAGCTCAATAAAGCCAGCCAGTATGTTTCTCTGCTCATCAGAGACTCCCAGCCCAGTGATTCAGCCACCTACCTCTGTGCCGTTCTGACCTCAGGAACCTACAAATACATCTTTGGAACAGGCACCAGGCTGAAGGTTTTAGCAAATATCCAGAACCCTGACCCTGCCGTGTACCAGCTGAGAGACTCTAAAT	NA	95493	46596	621	15797	551	6282	887	1263
91512-1-05	A	Lymphocytes+/ Singlets+/ Live Dump-CD3+/ CD3+TCRab+/ CD4+_OR_CD8+/ CD69+/ CD154+_AND_OR_CD137+	ESAT-6/CFP-10 6 hrs	TST+ control	GOOD	TRBV4-2	NA	TRBJ2-3	CASSPLGRTDTQYF	0.818	1944	NA	NA	NA	NA	0	NA	NA	NA	NA	0	0	0	24	60	0	0	63	0	0	0	2	263	3	39	377	3	423	GGCCAGGGTTTTCCCAGTCACGACCCTGAATGCCCCAACAGCTCTCACTTATTCCTTCACCTACACACCCTGCAGCCAGAAGACTCGGCCCTGTATCTCTGTGCCAGCAGCCCCCTCGGGAGGACAGATACGCAGTATTTTGGCCCAGGCACCCGGCTGACAGTGCTCGAGGACCTGAAAAACGTGTTCCCACCCGAGGTCGCTGTGTTTGAGCCATCAGAAGCA	NA	NA	81834	53845	1489	36746	526	2668	141	2409
91512-1-05	A	Lymphocytes+/ Singlets+/ Live Dump-CD3+/ CD3+TCRab+/ CD4+_OR_CD8+/ CD69+/ CD154+_AND_OR_CD137+	ESAT-6/CFP-10 6 hrs	TST+ control	GOOD	NA	NA	NA	NA	NA	0	TRAV12-2	TRAJ40	CAVKSSGTYKYIF	0.546	1392	TRAV23/DV6	TRAJ4	CAASGISGGYNKLIF	0.22	562	16	23	0	183	0	0	166	0	0	0	6	421	574	346	418	29	162	NA	CTCCAGGGTTTTCCCAGTCACGACGAAGATGGAAGGTTTACAGCACAGCTCAATAAAGCCAGCCAGTATGTTTCTCTGCTCATCAGAGACTCCCAGCCCAGTGATTCAGCCACCTACCTCTGTGCCGTGAAGTCCTCAGGAACCTACAAATACATCTTTGGAACAGGCACCAGGCTGAAGGTTTTAGCAAATATCCAGAACCCTGACCCTGCCGTGTACCAGCTGAGAGACTCTAAAT	CTCCAGGGTTTTCCCAGTCACGACCACAATCTCCTTCAATAAAAGTGCCAAGCAGTTCTCATTGCATATCATGGATTCCCAGCCTGGAGACTCAGCCACCTACTTCTGTGCAGCAAGCGGGATTTCTGGTGGCTACAATAAGCTGATTTTTGGAGCAGGGACCAGGCTGGCTGTACACCCATATATCCAGAACCCTGACCCTGCCGTGTACCAGCTGAGAGACTCTAAAT	76744	70696	140	22797	1844	2685	956	1570
91512-1-05	A	Lymphocytes+/ Singlets+/ Live Dump-CD3+/ CD3+TCRab+/ CD4+_OR_CD8+/ CD69+/ CD154+_AND_OR_CD137+	ESAT-6/CFP-10 6 hrs	TST+ control	GOOD	NA	NA	NA	NA	NA	0	TRAV12-2	TRAJ40	CAVKPSGTYKYIF	0.774	1890	NA	NA	NA	NA	0	2	626	376	68	339	0	58	0	366	0	0	343	0	60	0	25	474	NA	GGCCAGGGTTTTCCCAGTCACGACGAAGATGGAAGGTTTACAGCACAGCTCAATAAAGCCAGCCAGTATGTTTCTCTGCTCATCAGAGACTCCCAGCCCAGTGATTCAGCCACCTACCTCTGTGCCGTGAAGCCCTCAGGAACCTACAAATACATCTTTGGAACAGGCACCAGGCTGAAGGTTTTAGCAAATATCCAGAACCCTGACCCTGCCGTGTACCAGCTGAGAGACTCTAAAT	NA	97655	61079	595	21835	191	3595	352	2171
91512-1-05	A	Lymphocytes+/ Singlets+/ Live Dump-CD3+/ CD3+TCRab+/ CD4+_OR_CD8+/ CD69+/ CD154+_AND_OR_CD137+	ESAT-6/CFP-10 6 hrs	TST+ control	GOOD	NA	NA	NA	NA	NA	0	TRAV38-2/DV8	TRAJ27	CAYRESNTNAGKSTF	0.595	1346	TRAV14/DV4	TRAJ22	NA	0.152	345	0	311	152	41	147	0	8	0	0	0	262	82	6	108	183	112	380	NA	CTCCAGGGTTTTCCCAGTCACGACCTGTGAACTTCCAGAAAGCAGCCAAATCCTTCAGTCTCAAGATCTCAGACTCACAGCTGGGGGATGCCGCGATGTATTTCTGTGCTTATAGGGAATCCAACACCAATGCAGGCAAATCAACCTTTGGGGATGGGACTACGCTCACTGTGAAGCCAAATATCCAGAACCCTGACCCTGCCGTGTACCAGCTGAGAGACTCTAAAT	NA	91941	44890	179	8078	506	2778	255	1933
91512-1-05	A	Lymphocytes+/ Singlets+/ Live Dump-CD3+/ CD3+TCRab+/ CD4+_OR_CD8+/ CD69+/ CD154+_AND_OR_CD137+	ESAT-6/CFP-10 6 hrs	TST+ control	GOOD	TRBV4-2	NA	TRBJ2-3	CASSPLGRTDTQYF	0.826	3608	TRAV14/DV4	TRAJ54	CAMRGALQGAQKLVF	0.833	4986	NA	NA	NA	NA	0	0	2	0	618	0	0	750	0	0	0	923	1048	1	3	0	14	1619	ATCCAGGGTTTTCCCAGTCACGACCCTGAATGCCCCAACAGCTCTCACTTATTCCTTCACCTACACACCCTGCAGCCAGAAGACTCGGCCCTGTATCTCTGTGCCAGCAGCCCCCTCGGGAGGACAGATACGCAGTATTTTGGCCCAGGCACCCGGCTGACAGTGCTCGAGGACCTGAAAAACGTGTTCCCACCCGAGGTCGCTGTGTTTGAGCCATCAGAAGCA	ATCCAGGGTTTTCCCAGTCACGACTCCAGAAGGCAAGAAAATCCGCCAACCTTGTCATCTCCGCTTCACAACTGGGGGACTCAGCAATGTATTTCTGTGCAATGAGAGGTGCTCTTCAGGGAGCCCAGAAGCTGGTATTTGGCCAAGGAACCAGGCTGACTATCAACCCAAATATCCAGAACCCTGACCCTGCCGTGTACCAGCTGAGAGACTCTAAAT	NA	87329	39724	538	14594	-157	1390	293	684
91512-1-05	A	Lymphocytes+/ Singlets+/ Live Dump-CD3+/ CD3+TCRab+/ CD4+_OR_CD8+/ CD69+/ CD154+_AND_OR_CD137+	ESAT-6/CFP-10 6 hrs	TST+ control	GOOD	NA	NA	NA	NA	NA	0	TRAV13-1	TRAJ44	CAASKPGTASKLTF	0.399	258	TRAV26-2	TRAJ43	CILRDRRNDMRF	0.165	107	0	10	62	115	0	0	5	0	0	0	471	460	1	566	302	1	773	NA	CTCCAGGGTTTTCCCAGTCACGACGACATTCGTTCAAATGTGGGCGAAAAGAAAGACCAACGAATTGCTGTTACATTGAACAAGACAGCCAAACATTTCTCCCTGCACATCACAGAGACCCAACCTGAAGACTCGGCTGTCTACTTCTGTGCAGCAAGTAAACCCGGCACTGCCAGTAAACTCACCTTTGGGACTGGAACAAGACTTCAGGTCACGCTCGATATCCAGAACCCTGACCCTGCCGTGTACCAGCTGAGAGACTCTAAAT	CTCCAGGGTTTTCCCAGTCACGACATCGCTGAAGACAGAAAGTCCAGTACCTTGATCCTGCACCGTGCTACCTTGAGAGATGCTGCTGTGTACTACTGCATCCTGAGAGACCGGAGGAATGACATGCGCTTTGGAGCAGGGACCAGACTGACAGTAAAACCAAATATCCAGAACCCTGACCCTGCCGTGTACCAGCTGAGAGACTCTAAAT	96147	61695	403	12455	265	2456	459	1607
91512-1-05	A	Lymphocytes+/ Singlets+/ Live Dump-CD3+/ CD3+TCRab+/ CD4+_OR_CD8+/ CD69+/ CD154+_AND_OR_CD137+	ESAT-6/CFP-10 6 hrs	TST+ control	GOOD	NA	NA	NA	NA	NA	0	TRAV12-3	TRAJ49	CAMSEINPGNQFYF	0.565	1729	TRAV25	TRAJ29	NA	0.106	327	0	9	1078	243	0	0	0	0	0	0	794	67	18	165	18	87	1104	NA	ATCCAGGGTTTTCCCAGTCACGACGAAGATGGAAGGTTTACAGCACAGGTCGATAAATCCAGCAAGTATATCTCCTTGTTCATCAGAGACTCACAGCCCAGTGATTCAGCCACCTACCTCTGTGCAATGAGCGAAATCAACCCCGGTAACCAGTTCTATTTTGGGACAGGGACAAGTTTGACGGTCATTCCAAATATCCAGAACCCTGACCCTGCCGTGTACCAGCTGAGAGACTCTAAAT	NA	93308	72750	601	12940	-79	3950	990	4875
91512-1-05	A	Lymphocytes+/ Singlets+/ Live Dump-CD3+/ CD3+TCRab+/ CD4+_OR_CD8+/ CD69+/ CD154+_AND_OR_CD137+	ESAT-6/CFP-10 6 hrs	TST+ control	GOOD	TRBV20-1	NA	TRBJ1-1	CSAPLDPRRTEAFF	0.879	2765	TRAV8-6	TRAJ8	CAVTWNTGFQKLVF	0.907	4013	NA	NA	NA	NA	0	0	0	1	136	0	0	0	0	0	0	776	588	0	1	0	1	999	ACCCAGGGTTTTCCCAGTCACGACGGACAAGTTTCTCATCAACCATGCAAGCCTGACCTTGTCCACTCTGACAGTGACCAGTGCCCATCCTGAAGACAGCAGCTTCTACATCTGCAGTGCTCCCCTGGATCCCCGGCGGACTGAAGCTTTCTTTGGACAAGGCACCAGACTCACAGTTGTAGAGGACCTGAACAAGGTGTTCCCACCCGAGGTCGCTGTGTTTGAGCCATCAGAAGCA	ACCCAGGGTTTTCCCAGTCACGACGCATCAACGGTTTTGAGGCTGAATTTAACAAGAGTCAAACTTCCTTCCACTTGAGGAAACCCTCAGTCCATATAAGCGACACGGCTGAGTACTTCTGTGCTGTGACTTGGAACACAGGCTTTCAGAAACTTGTATTTGGAACTGGCACCCGACTTCTGGTCAGTCCAAATATCCAGAACCCTGACCCTGCCGTGTACCAGCTGAGAGACTCTAAAT	NA	100003	58199	883	6832	-436	6194	528	1258
91512-1-05	A	Lymphocytes+/ Singlets+/ Live Dump-CD3+/ CD3+TCRab+/ CD4+_OR_CD8+/ CD69+/ CD154+_AND_OR_CD137+	ESAT-6/CFP-10 6 hrs	TST+ control	GOOD	TRBV20-1	NA	TRBJ1-5	CSAGGRGASNQPQHF	0.82	2735	NA	NA	NA	NA	0	NA	NA	NA	NA	0	757	1	476	141	0	0	176	0	0	0	2	663	9	5	1	6	769	ATCCAGGGTTTTCCCAGTCACGACGGACAAGTTTCTCATCAACCATGCAAGCCTGACCTTGTCCACTCTGACAGTGACCAGTGCCCATCCTGAAGACAGCAGCTTCTACATCTGCAGTGCTGGGGGGAGGGGCGCGAGCAATCAGCCCCAGCATTTTGGTGATGGGACTCGACTCTCCATCCTAGAGGACCTGAACAAGGTGTTCCCACCCGAGGTCGCTGTGTTTGAGCCATCAGAAGCA	NA	NA	89383	48256	843	6196	238	1874	957	2558
91512-1-05	A	Lymphocytes+/ Singlets+/ Live Dump-CD3+/ CD3+TCRab+/ CD4+_OR_CD8+/ CD69+/ CD154+_AND_OR_CD137+	ESAT-6/CFP-10 6 hrs	TST+ control	GOOD	TRBV27	NA	TRBJ1-2	CASSLEPLGGLYGYTF	0.809	1781	TRAV26-1	TRAJ17	CIVKAAGNKLTF	0.853	906	NA	NA	NA	NA	0	0	1	0	144	0	0	190	0	0	0	4	11	305	282	2	1	522	CTCCAGGGTTTTCCCAGTCACGACTACAAAGTCTCTCGAAAAGAGAAGAGGAATTTCCCCCTGATCCTGGAGTCGCCCAGCCCCAACCAGACCTCTCTGTACTTCTGTGCCAGCAGCCTCGAACCTCTAGGGGGCCTCTATGGCTACACCTTCGGTTCGGGGACCAGGTTAACCGTTGTAGAGGACCTGAACAAGGTGTTCCCACCCGAGGTCGCTGTGTTTGAGCCATCAGAAGCA	CTCCAGGGTTTTCCCAGTCACGACCAGAAGACAGAAAGTCCAGCACCTTGATCCTGCCCCACGCTACGCTGAGAGACACTGCTGTGTACTATTGCATCGTCAAAGCTGCAGGCAACAAGCTAACTTTTGGAGGAGGAACCAGGGTGCTAGTTAAACCAAATATCCAGAACCCTGACCCTGCCGTGTACCAGCTGAGAGACTCTAAAT	NA	79128	65757	258	9851	116	5502	660	1304
91512-1-05	A	Lymphocytes+/ Singlets+/ Live Dump-CD3+/ CD3+TCRab+/ CD4+_OR_CD8+/ CD69+/ CD154+_AND_OR_CD137+	ESAT-6/CFP-10 6 hrs	TST+ control	GOOD	TRBV20-1	NA	TRBJ2-7	CSASSGGSSYEQYF	0.854	2479	TRAV26-1	TRAJ15	CIVRVWQAGTALIF	0.529	1780	TRAV13-1	TRAJ16	NA	0.384	1292	0	0	814	0	0	0	0	0	0	0	230	680	676	4	0	593	4	GCCCAGGGTTTTCCCAGTCACGACGGACAAGTTTCTCATCAACCATGCAAGCCTGACCTTGTCCACTCTGACAGTGACCAGTGCCCATCCTGAAGACAGCAGCTTCTACATCTGCAGTGCTAGTTCAGGGGGCAGCTCCTACGAGCAGTACTTCGGGCCGGGCACCAGGCTCACGGTCACAGAGGACCTGAAAAACGTGTTCCCACCCGAGGTCGCTGTGTTTGAGCCATCAGAAGCA	GCCCAGGGTTTTCCCAGTCACGACCAGAAGACAGAAAGTCCAGCACCTTGATCCTGCCCCACGCTACGCTGAGAGACACTGCTGTGTACTATTGCATCGTCAGAGTATGGCAGGCAGGAACTGCTCTGATCTTTGGGAAGGGAACCACCTTATCAGTGAGTTCCAATATCCAGAACCCTGACCCTGCCGTGTACCAGCTGAGAGACTCTAAAT	NA	90956	42584	391	7089	-190	1970	1560	349
91512-1-05	A	Lymphocytes+/ Singlets+/ Live Dump-CD3+/ CD3+TCRab+/ CD4+_OR_CD8+/ CD69+/ CD154+_AND_OR_CD137+	ESAT-6/CFP-10 6 hrs	TST+ control	GOOD	NA	NA	NA	NA	NA	0	TRAV17	TRAJ39	CATGPNNNAGNMLTF	0.48	1832	TRAV12-2	TRAJ40	CAVLTSGTYKYIF	0.412	1571	582	10	1	1	0	0	0	0	0	0	0	785	591	2	1	394	933	NA	ATCCAGGGTTTTCCCAGTCACGACTTAAGAGTCACGCTTGACACTTCCAAGAAAAGCAGTTCCTTGTTGATCACGGCTTCCCGGGCAGCAGACACTGCTTCTTACTTCTGTGCTACGGGCCCGAATAATAATGCAGGCAACATGCTCACCTTTGGAGGGGGAACAAGGTTAATGGTCAAACCCCATATCCAGAACCCTGACCCTGCCGTGTACCAGCTGAGAGACTCTAAAT	ATCCAGGGTTTTCCCAGTCACGACGAAGATGGAAGGTTTACAGCACAGCTCAATAAAGCCAGCCAGTATGTTTCTCTGCTCATCAGAGACTCCCAGCCCAGTGATTCAGCCACCTACCTCTGTGCCGTACTTACCTCAGGAACCTACAAATACATCTTTGGAACAGGCACCAGGCTGAAGGTTTTAGCAAATATCCAGAACCCTGACCCTGCCGTGTACCAGCTGAGAGACTCTAAAT	95127	65496	243	7847	17	3076	184	658
91512-1-05	A	Lymphocytes+/ Singlets+/ Live Dump-CD3+/ CD3+TCRab+/ CD4+_OR_CD8+/ CD69+/ CD154+_AND_OR_CD137+	ESAT-6/CFP-10 6 hrs	TST+ control	GOOD	TRBV20-1	NA	TRBJ2-2	CSAPRGSGELFF	0.87	3112	NA	NA	NA	NA	0	NA	NA	NA	NA	0	0	0	959	1	0	0	0	0	0	0	0	943	910	1	0	0	1118	GGCCAGGGTTTTCCCAGTCACGACGGACAAGTTTCTCATCAACCATGCAAGCCTGACCTTGTCCACTCTGACAGTGACCAGTGCCCATCCTGAAGACAGCAGCTTCTACATCTGCAGTGCTCCCAGGGGGTCCGGGGAGCTGTTTTTTGGAGAAGGCTCTAGGCTGACCGTACTGGAGGACCTGAAAAACGTGTTCCCACCCGAGGTCGCTGTGTTTGAGCCATCAGAAGCA	NA	NA	83204	39502	621	9703	1159	1716	843	1317
91512-1-05	A	Lymphocytes+/ Singlets+/ Live Dump-CD3+/ CD3+TCRab+/ CD4+_OR_CD8+/ CD69+/ CD154+_AND_OR_CD137+	ESAT-6/CFP-10 6 hrs	TST+ control	GOOD	TRBV20-1	NA	TRBJ1-1	CSAPLDPRRTEAFF	0.847	5590	TRAV8-6	TRAJ8	CAVTWNTGFQKLVF	0.713	2164	NA	NA	NA	NA	0	0	0	1002	0	2123	0	0	0	0	0	1	2230	1864	6	0	11	1	GCCCAGGGTTTTCCCAGTCACGACGGACAAGTTTCTCATCAACCATGCAAGCCTGACCTTGTCCACTCTGACAGTGACCAGTGCCCATCCTGAAGACAGCAGCTTCTACATCTGCAGTGCTCCCCTGGATCCCCGGCGGACTGAAGCTTTCTTTGGACAAGGCACCAGACTCACAGTTGTAGAGGACCTGAACAAGGTGTTCCCACCCGAGGTCGCTGTGTTTGAGCCATCAGAAGCA	GCCCAGGGTTTTCCCAGTCACGACGCATCAACGGTTTTGAGGCTGAATTTAACAAGAGTCAAACTTCCTTCCACTTGAGGAAACCCTCAGTCCATATAAGCGACACGGCTGAGTACTTCTGTGCTGTGACTTGGAACACAGGCTTTCAGAAACTTGTATTTGGAACTGGCACCCGACTTCTGGTCAGTCCAAATATCCAGAACCCTGACCCTGCCGTGTACCAGCTGAGAGACTCTAAAT	NA	76087	58058	386	2992	352	7430	1104	1496
91512-1-05	A	Lymphocytes+/ Singlets+/ Live Dump-CD3+/ CD3+TCRab+/ CD4+_OR_CD8+/ CD69+/ CD154+_AND_OR_CD137+	ESAT-6/CFP-10 6 hrs	TST+ control	GOOD	TRBV20-1	NA	TRBJ1-1	CSAMYLTTEAFF	0.899	3265	TRAV26-1	TRAJ20	CIVRVAPGSNDYKLSF	0.863	2367	NA	NA	NA	NA	0	7	1	1	2	0	0	30	0	0	0	0	496	0	1637	548	0	738	GCCCAGGGTTTTCCCAGTCACGACGGACAAGTTTCTCATCAACCATGCAAGCCTGACCTTGTCCACTCTGACAGTGACCAGTGCCCATCCTGAAGACAGCAGCTTCTACATCTGCAGTGCCATGTACCTGACCACTGAAGCTTTCTTTGGACAAGGCACCAGACTCACAGTTGTAGAGGACCTGAACAAGGTGTTCCCACCCGAGGTCGCTGTGTTTGAGCCATCAGAAGCA	GCCCAGGGTTTTCCCAGTCACGACCAGAAGACAGAAAGTCCAGCACCTTGATCCTGCCCCACGCTACGCTGAGAGACACTGCTGTGTACTATTGCATCGTCAGAGTCGCCCCTGGTTCTAACGACTACAAGCTCAGCTTTGGAGCCGGAACCACAGTAACTGTAAGAGCAAATATCCAGAACCCTGACCCTGCCGTGTACCAGCTGAGAGACTCTAAAT	NA	96299	71638	691	17265	353	7240	1746	1461
91512-1-05	A	Lymphocytes+/ Singlets+/ Live Dump-CD3+/ CD3+TCRab+/ CD4+_OR_CD8+/ CD69+/ CD154+_AND_OR_CD137+	ESAT-6/CFP-10 6 hrs	TST+ control	GOOD	TRBV20-1	NA	TRBJ1-5	CSAGGRGASNQPQHF	0.845	4107	TRAV26-1	TRAJ43	CIVRVYNNNDMRF	0.905	3715	NA	NA	NA	NA	0	0	1	0	1	0	0	0	0	0	0	1	1082	1147	3	1078	6	1552	ACCCAGGGTTTTCCCAGTCACGACGGACAAGTTTCTCATCAACCATGCAAGCCTGACCTTGTCCACTCTGACAGTGACCAGTGCCCATCCTGAAGACAGCAGCTTCTACATCTGCAGTGCTGGGGGGAGGGGCGCGAGCAATCAGCCCCAGCATTTTGGTGATGGGACTCGACTCTCCATCCTAGAGGACCTGAACAAGGTGTTCCCACCCGAGGTCGCTGTGTTTGAGCCATCAGAAGCA	ACCCAGGGTTTTCCCAGTCACGACCAGAAGACAGAAAGTCCAGCACCTTGATCCTGCCCCACGCTACGCTGAGAGACACTGCTGTGTACTATTGCATCGTCAGAGTCTATAATAACAATGACATGCGCTTTGGAGCAGGGACCAGACTGACAGTAAAACCAAATATCCAGAACCCTGACCCTGCCGTGTACCAGCTGAGAGACTCTAAAT	NA	92241	59956	601	8022	-144	4755	333	2335
91512-1-05	A	Lymphocytes+/ Singlets+/ Live Dump-CD3+/ CD3+TCRab+/ CD4+_OR_CD8+/ CD69+/ CD154+_AND_OR_CD137+	ESAT-6/CFP-10 6 hrs	TST+ control	GOOD	NA	NA	NA	NA	NA	0	TRAV26-2	TRAJ39	CILRESNNAGNMLTF	0.751	1063	NA	NA	NA	NA	0	0	6	272	1	0	0	0	0	0	0	215	227	223	80	218	16	73	NA	AGCCAGGGTTTTCCCAGTCACGACATCGCTGAAGACAGAAAGTCCAGTACCTTGATCCTGCACCGTGCTACCTTGAGAGATGCTGCTGTGTACTACTGCATCCTGAGAGAATCAAATAATGCAGGCAACATGCTCACCTTTGGAGGGGGAACAAGGTTAATGGTCAAACCCCATATCCAGAACCCTGACCCTGCCGTGTACCAGCTGAGAGACTCTAAAT	NA	80608	54353	632	18382	-281	1681	594	1232
91512-1-05	A	Lymphocytes+/ Singlets+/ Live Dump-CD3+/ CD3+TCRab+/ CD4+_OR_CD8+/ CD69+/ CD154+_AND_OR_CD137+	ESAT-6/CFP-10 6 hrs	TST+ control	GOOD	NA	NA	NA	NA	NA	0	TRAV26-1	TRAJ30	CIARPREDKIIF	0.646	212	NA	NA	NA	NA	0	4	175	263	0	0	0	0	0	0	0	5	1	3	739	2	16	283	NA	AGCCAGGGTTTTCCCAGTCACGACCAGAAGACAGAAAGTCCAGCACCTTGATCCTGCCCCACGCTACGCTGAGAGACACTGCTGTGTACTATTGCATCGCCCGGCCTAGGGAGGACAAGATCATCTTTGGAAAAGGGACACGACTTCATATTCTCCCCAATATCCAGAACCCTGACCCTGCCGTGTACCAGCTGAGAGACTCTAAAT	NA	90382	52946	541	179	-145	2810	173	2086
91512-1-05	A	Lymphocytes+/ Singlets+/ Live Dump-CD3+/ CD3+TCRab+/ CD4+_OR_CD8+/ CD69+/ CD154+_AND_OR_CD137+	ESAT-6/CFP-10 6 hrs	TST+ control	GOOD	NA	NA	NA	NA	NA	0	TRAV26-1	TRAJ54	CIVREAYFQGAQKLVF	0.712	1855	TRAV21	TRAJ39	CAVRNNAGNMLTF	0.121	316	0	0	0	0	0	0	0	0	0	0	0	5	2	869	0	496	0	NA	AGCCAGGGTTTTCCCAGTCACGACCAGAAGACAGAAAGTCCAGCACCTTGATCCTGCCCCACGCTACGCTGAGAGACACTGCTGTGTACTATTGCATCGTCAGAGAAGCTTATTTTCAGGGAGCCCAGAAGCTGGTATTTGGCCAAGGAACCAGGCTGACTATCAACCCAAATATCCAGAACCCTGACCCTGCCGTGTACCAGCTGAGAGACTCTAAAT	AGCCAGGGTTTTCCCAGTCACGACGCCTCGCTGGATAAATCATCAGGACGTAGTACTTTATACATTGCAGCTTCTCAGCCTGGTGACTCAGCCACCTACCTCTGTGCTGTGAGAAATAATGCAGGCAACATGCTCACCTTTGGAGGGGGAACAAGGTTAATGGTCAAACCCCATATCCAGAACCCTGACCCTGCCGTGTACCAGCTGAGAGACTCTAAAT	73096	46868	704	2691	322	1724	133	384
91512-1-05	A	Lymphocytes+/ Singlets+/ Live Dump-CD3+/ CD3+TCRab+/ CD4+_OR_CD8+/ CD69+/ CD154+_AND_OR_CD137+	ESAT-6/CFP-10 6 hrs	TST+ control	GOOD	NA	NA	NA	NA	NA	0	TRAV12-3	TRAJ39	CAMREGNAGNMLTF	0.688	1013	TRAV29/DV5	TRAJ18	CAARGSTLGRLYF	0.114	168	0	0	0	0	0	0	7	0	0	0	164	77	1	470	148	0	204	NA	TGCCAGGGTTTTCCCAGTCACGACGAAGATGGAAGGTTTACAGCACAGGTCGATAAATCCAGCAAGTATATCTCCTTGTTCATCAGAGACTCACAGCCCAGTGATTCAGCCACCTACCTCTGTGCAATGCGGGAAGGCAATGCAGGCAACATGCTCACCTTTGGAGGGGGAACAAGGTTAATGGTCAAACCCCATATCCAGAACCCTGACCCTGCCGTGTACCAGCTGAGAGACTCTAAAT	TGCCAGGGTTTTCCCAGTCACGACCTTAAACAAAAGTGCCAAGCACCTCTCTCTGCACATTGTGCCCTCCCAGCCTGGAGACTCTGCAGTGTACTTCTGTGCAGCCCGGGGCTCAACCCTGGGGAGGCTATACTTTGGAAGAGGAACTCAGTTGACTGTCTGGCCTGATATCCAGAACCCTGACCCTGCCGTGTACCAGCTGAGAGACTCTAAAT	97175	51267	1497	14862	377	2266	872	3918
91512-1-05	A	Lymphocytes+/ Singlets+/ Live Dump-CD3+/ CD3+TCRab+/ CD4+_OR_CD8+/ CD69+/ CD154+_AND_OR_CD137+	ESAT-6/CFP-10 6 hrs	TST+ control	GOOD	TRBV20-1	NA	TRBJ2-7	CSAPHMGGAGYEQYF	0.821	1968	TRAV26-2	TRAJ39	CILRESNNAGNMLTF	0.876	3637	NA	NA	NA	NA	0	0	0	868	0	0	0	1	0	0	0	0	539	582	0	1	608	1	GCCCAGGGTTTTCCCAGTCACGACGGACAAGTTTCTCATCAACCATGCAAGCCTGACCTTGTCCACTCTGACAGTGACCAGTGCCCATCCTGAAGACAGCAGCTTCTACATCTGCAGTGCTCCTCATATGGGGGGGGCCGGGTACGAGCAGTACTTCGGGCCGGGCACCAGGCTCACGGTCACAGAGGACCTGAAAAACGTGTTCCCACCCGAGGTCGCTGTGTTTGAGCCATCAGAAGCA	GCCCAGGGTTTTCCCAGTCACGACATCGCTGAAGACAGAAAGTCCAGTACCTTGATCCTGCACCGTGCTACCTTGAGAGATGCTGCTGTGTACTACTGCATCCTGAGAGAATCAAATAATGCAGGCAACATGCTCACCTTTGGAGGGGGAACAAGGTTAATGGTCAAACCCCATATCCAGAACCCTGACCCTGCCGTGTACCAGCTGAGAGACTCTAAAT	NA	83548	44993	69	18807	-153	4803	623	193
91512-1-05	A	Lymphocytes+/ Singlets+/ Live Dump-CD3+/ CD3+TCRab+/ CD4+_OR_CD8+/ CD69+/ CD154+_AND_OR_CD137+	ESAT-6/CFP-10 6 hrs	TST+ control	GOOD	TRBV20-1	NA	TRBJ2-2	CSAPRGSGELFF	0.886	3543	TRAV26-2	TRAJ52	CILRALNSYGKLTF	0.881	2802	NA	NA	NA	NA	0	0	1	1	0	0	0	0	0	0	0	678	620	601	0	565	3	1	AGCCAGGGTTTTCCCAGTCACGACGGACAAGTTTCTCATCAACCATGCAAGCCTGACCTTGTCCACTCTGACAGTGACCAGTGCCCATCCTGAAGACAGCAGCTTCTACATCTGCAGTGCTCCCAGGGGGTCCGGGGAGCTGTTTTTTGGAGAAGGCTCTAGGCTGACCGTACTGGAGGACCTGAAAAACGTGTTCCCACCCGAGGTCGCTGTGTTTGAGCCATCAGAAGCA	AGCCAGGGTTTTCCCAGTCACGACATCGCTGAAGACAGAAAGTCCAGTACCTTGATCCTGCACCGTGCTACCTTGAGAGATGCTGCTGTGTACTACTGCATCCTGAGAGCCCTCAATAGCTATGGAAAGCTGACATTTGGACAAGGGACCATCTTGACTGTCCATCCAAATATCCAGAACCCTGACCCTGCCGTGTACCAGCTGAGAGACTCTAAAT	NA	89143	52299	516	5994	-122	2130	270	1888
91512-1-05	A	Lymphocytes+/ Singlets+/ Live Dump-CD3+/ CD3+TCRab+/ CD4+_OR_CD8+/ CD69+/ CD154+_AND_OR_CD137+	ESAT-6/CFP-10 6 hrs	TST+ control	GOOD	TRBV20-1	NA	TRBJ1-1	CSAPLDPRRTEAFF	0.873	1829	TRAV8-6	TRAJ8	CAVTWNTGFQKLVF	0.89	1938	NA	NA	NA	NA	0	1	0	362	0	0	0	0	0	0	0	0	235	213	1	12	136	321	AGCCAGGGTTTTCCCAGTCACGACGGACAAGTTTCTCATCAACCATGCAAGCCTGACCTTGTCCACTCTGACAGTGACCAGTGCCCATCCTGAAGACAGCAGCTTCTACATCTGCAGTGCTCCCCTGGATCCCCGGCGGACTGAAGCTTTCTTTGGACAAGGCACCAGACTCACAGTTGTAGAGGACCTGAACAAGGTGTTCCCACCCGAGGTCGCTGTGTTTGAGCCATCAGAAGCA	AGCCAGGGTTTTCCCAGTCACGACGCATCAACGGTTTTGAGGCTGAATTTAACAAGAGTCAAACTTCCTTCCACTTGAGGAAACCCTCAGTCCATATAAGCGACACGGCTGAGTACTTCTGTGCTGTGACTTGGAACACAGGCTTTCAGAAACTTGTATTTGGAACTGGCACCCGACTTCTGGTCAGTCCAAATATCCAGAACCCTGACCCTGCCGTGTACCAGCTGAGAGACTCTAAAT	NA	104891	71473	613	8715	1390	5325	1076	964
91512-1-05	A	Lymphocytes+/ Singlets+/ Live Dump-CD3+/ CD3+TCRab+/ CD4+_OR_CD8+/ CD69+/ CD154+_AND_OR_CD137+	ESAT-6/CFP-10 6 hrs	TST+ control	GOOD	TRBV29-1	NA	TRBJ1-2	CSVEGPGRPNYGYTF	0.873	2230	TRAV12-2	TRAJ40	CAVLTSGTYKYIF	0.453	2008	TRAV17	TRAJ39	CATGPNNNAGNMLTF	0.441	1958	0	5	0	0	0	0	233	0	0	0	0	632	673	1	0	51	922	AGCCAGGGTTTTCCCAGTCACGACGTTTCCCATCAGCCGCCCAAACCTAACATTCTCAACTCTGACTGTGAGCAACATGAGCCCTGAAGACAGCAGCATATATCTCTGCAGCGTTGAAGGTCCCGGGAGGCCCAACTATGGCTACACCTTCGGTTCGGGGACCAGGTTAACCGTTGTAGAGGACCTGAACAAGGTGTTCCCACCCGAGGTCGCTGTGTTTGAGCCATCAGAAGCA	AGCCAGGGTTTTCCCAGTCACGACGAAGATGGAAGGTTTACAGCACAGCTCAATAAAGCCAGCCAGTATGTTTCTCTGCTCATCAGAGACTCCCAGCCCAGTGATTCAGCCACCTACCTCTGTGCCGTACTTACCTCAGGAACCTACAAATACATCTTTGGAACAGGCACCAGGCTGAAGGTTTTAGCAAATATCCAGAACCCTGACCCTGCCGTGTACCAGCTGAGAGACTCTAAAT	AGCCAGGGTTTTCCCAGTCACGACTTAAGAGTCACGCTTGACACTTCCAAGAAAAGCAGTTCCTTGTTGATCACGGCTTCCCGGGCAGCAGACACTGCTTCTTACTTCTGTGCTACGGGCCCGAATAATAATGCAGGCAACATGCTCACCTTTGGAGGGGGAACAAGGTTAATGGTCAAACCCCATATCCAGAACCCTGACCCTGCCGTGTACCAGCTGAGAGACTCTAAAT	91075	66966	934	16383	1113	3295	147	1267
91512-1-05	A	Lymphocytes+/ Singlets+/ Live Dump-CD3+/ CD3+TCRab+/ CD4+_OR_CD8+/ CD69+/ CD154+_AND_OR_CD137+	ESAT-6/CFP-10 6 hrs	TST+ control	GOOD	TRBV7-3	NA	TRBJ1-2	CASSPGTGKGYNYGYTF	0.813	2644	TRAV26-1	TRAJ54	CIVREAYFQGAQKLVF	0.868	2433	NA	NA	NA	NA	0	0	0	0	0	0	0	0	0	0	0	0	0	346	537	0	0	1	AGCCAGGGTTTTCCCAGTCACGACCGGTTCTTTGCAGTCAGGCCTGAGGGATCCGTCTCTACTCTGAAGATCCAGCGCACAGAGCGGGGGGACTCAGCCGTGTATCTCTGTGCCAGCAGCCCTGGGACAGGGAAGGGATATAACTATGGCTACACCTTCGGTTCGGGGACCAGGTTAACCGTTGTAGAGGACCTGAACAAGGTGTTCCCACCCGAGGTCGCTGTGTTTGAGCCATCAGAAGCA	AGCCAGGGTTTTCCCAGTCACGACCAGAAGACAGAAAGTCCAGCACCTTGATCCTGCCCCACGCTACGCTGAGAGACACTGCTGTGTACTATTGCATCGTCAGAGAAGCTTATTTTCAGGGAGCCCAGAAGCTGGTATTTGGCCAAGGAACCAGGCTGACTATCAACCCAAATATCCAGAACCCTGACCCTGCCGTGTACCAGCTGAGAGACTCTAAAT	NA	84951	50126	1900	6473	815	3883	379	641
91512-1-05	A	Lymphocytes+/ Singlets+/ Live Dump-CD3+/ CD3+TCRab+/ CD4+_OR_CD8+/ CD69+/ CD154+_AND_OR_CD137+	ESAT-6/CFP-10 6 hrs	TST+ control	GOOD	TRBV20-1	NA	TRBJ1-5	CSAGGRGASNQPQHF	0.836	1568	TRAV26-1	TRAJ43	CIVRVYNNNDMRF	0.882	2057	NA	NA	NA	NA	0	0	0	1	0	0	0	0	0	0	0	649	460	550	290	0	2	3	ATCCAGGGTTTTCCCAGTCACGACGGACAAGTTTCTCATCAACCATGCAAGCCTGACCTTGTCCACTCTGACAGTGACCAGTGCCCATCCTGAAGACAGCAGCTTCTACATCTGCAGTGCTGGGGGGAGGGGCGCGAGCAATCAGCCCCAGCATTTTGGTGATGGGACTCGACTCTCCATCCTAGAGGACCTGAACAAGGTGTTCCCACCCGAGGTCGCTGTGTTTGAGCCATCAGAAGCA	ATCCAGGGTTTTCCCAGTCACGACCAGAAGACAGAAAGTCCAGCACCTTGATCCTGCCCCACGCTACGCTGAGAGACACTGCTGTGTACTATTGCATCGTCAGAGTCTATAATAACAATGACATGCGCTTTGGAGCAGGGACCAGACTGACAGTAAAACCAAATATCCAGAACCCTGACCCTGCCGTGTACCAGCTGAGAGACTCTAAAT	NA	84271	63032	575	7029	-336	3171	808	1889
91512-1-05	A	Lymphocytes+/ Singlets+/ Live Dump-CD3+/ CD3+TCRab+/ CD4+_OR_CD8+/ CD69+/ CD154+_AND_OR_CD137+	ESAT-6/CFP-10 6 hrs	TST+ control	GOOD	TRBV19	NA	TRBJ1-5	CASTLIGRGIQPQHF	0.862	1320	TRAV38-2/DV8	TRAJ43	CAYRSAANNDMRF	0.879	1381	NA	NA	NA	NA	0	1	480	420	0	0	0	0	0	0	0	4	221	315	6	0	1	379	ATCCAGGGTTTTCCCAGTCACGACGGTACAGCGTCTCTCGGGAGAAGAAGGAATCCTTTCCTCTCACTGTGACATCGGCCCAAAAGAACCCGACAGCTTTCTATCTCTGTGCCAGTACCCTTATCGGGAGGGGGATTCAGCCCCAGCATTTTGGTGATGGGACTCGACTCTCCATCCTAGAGGACCTGAACAAGGTGTTCCCACCCGAGGTCGCTGTGTTTGAGCCATCAGAAGCA	ATCCAGGGTTTTCCCAGTCACGACCTGTGAACTTCCAGAAAGCAGCCAAATCCTTCAGTCTCAAGATCTCAGACTCACAGCTGGGGGATGCCGCGATGTATTTCTGTGCTTATAGGAGCGCGGCTAACAATGACATGCGCTTTGGAGCAGGGACCAGACTGACAGTAAAACCAAATATCCAGAACCCTGACCCTGCCGTGTACCAGCTGAGAGACTCTAAAT	NA	79209	70545	564	65099	1022	4412	865	3366
91512-1-05	A	Lymphocytes+/ Singlets+/ Live Dump-CD3+/ CD3+TCRab+/ CD4+_OR_CD8+/ CD69+/ CD154+_AND_OR_CD137+	ESAT-6/CFP-10 6 hrs	TST+ control	GOOD	TRBV20-1	NA	TRBJ2-3	CSATREIAGDPTDTQYF	0.84	3160	TRAV5	TRAJ11	CAVNSGYSTLTF	0.877	3969	NA	NA	NA	NA	0	1	1	1	1	0	0	0	0	0	0	0	9	5	2	0	103	3	AGCCAGGGTTTTCCCAGTCACGACGGACAAGTTTCTCATCAACCATGCAAGCCTGACCTTGTCCACTCTGACAGTGACCAGTGCCCATCCTGAAGACAGCAGCTTCTACATCTGCAGTGCTACGAGGGAAATAGCGGGGGACCCCACAGATACGCAGTATTTTGGCCCAGGCACCCGGCTGACAGTGCTCGAGGACCTGAAAAACGTGTTCCCACCCGAGGTCGCTGTGTTTGAGCCATCAGAAGCA	AGCCAGGGTTTTCCCAGTCACGACAAACAAGACCAAAGACTCACTGTTCTATTGAATAAAAAGGATAAACATCTGTCTCTGCGCATTGCAGACACCCAGACTGGGGACTCAGCTATCTACTTCTGTGCGGTGAATTCAGGATACAGCACCCTCACCTTTGGGAAGGGGACTATGCTTCTAGTCTCTCCAGATATCCAGAACCCTGACCCTGCCGTGTACCAGCTGAGAGACTCTAAAT	NA	82973	53869	287	2909	1772	6759	195	-98
91512-1-05	A	Lymphocytes+/ Singlets+/ Live Dump-CD3+/ CD3+TCRab+/ CD4+_OR_CD8+/ CD69+/ CD154+_AND_OR_CD137+	ESAT-6/CFP-10 6 hrs	TST+ control	GOOD	NA	NA	NA	NA	NA	0	TRAV12-2	TRAJ40	CAVKASGTYKYIF	0.764	2220	NA	NA	NA	NA	0	0	607	730	1	0	0	0	0	0	0	0	413	196	9	0	67	741	NA	TGCCAGGGTTTTCCCAGTCACGACGAAGATGGAAGGTTTACAGCACAGCTCAATAAAGCCAGCCAGTATGTTTCTCTGCTCATCAGAGACTCCCAGCCCAGTGATTCAGCCACCTACCTCTGTGCCGTGAAGGCCTCAGGAACCTACAAATACATCTTTGGAACAGGCACCAGGCTGAAGGTTTTAGCAAATATCCAGAACCCTGACCCTGCCGTGTACCAGCTGAGAGACTCTAAAT	NA	83736	81067	820	13041	166	8029	595	948
91512-1-05	A	Lymphocytes+/ Singlets+/ Live Dump-CD3+/ CD3+TCRab+/ CD4+_OR_CD8+/ CD69+/ CD154+_AND_OR_CD137+	ESAT-6/CFP-10 6 hrs	TST+ control	GOOD	NA	NA	NA	NA	NA	0	TRAV26-2	TRAJ52	CILRDVEAGGTSYGKLTF	0.419	980	TRAV17	TRAJ54	CATDASXIQGAQKLVF	0.276	647	0	200	0	0	0	0	0	0	0	0	2	170	12	262	0	136	176	NA	CTCCAGGGTTTTCCCAGTCACGACATCGCTGAAGACAGAAAGTCCAGTACCTTGATCCTGCACCGTGCTACCTTGAGAGATGCTGCTGTGTACTACTGCATCCTGAGAGACGTCGAGGCTGGTGGTACTAGCTATGGAAAGCTGACATTTGGACAAGGGACCATCTTGACTGTCCATCCAAATATCCAGAACCCTGACCCTGCCGTGTACCAGCTGAGAGACTCTAAAT	CTCCAGGGTTTTCCCAGTCACGACTTAAGAGTCACGCTTGACACTTCCAAGAAAAGCAGTTCCTTGTTGATCACGGCTTCCCGGGCAGCAGACACTGCTTCTTACTTCTGTGCTACGGACGCTTCTTGAATTCAGGGAGCCCAGAAGCTGGTATTTGGCCAAGGAACCAGGCTGACTATCAACCCAAATATCCAGAACCCTGACCCTGCCGTGTACCAGCTGAGAGACTCTAAAT	86006	57152	14551	316	229	7148	255	200
93334-1-02	A	Lymphocytes+/ Singlets+/ Live Dump-CD3+/ CD3+TCRab+/ CD4+_OR_CD8+/ CD69+/ CD154+_AND_OR_CD137+	ESAT-6/CFP-10 6 hrs	TST+ control	GOOD	TRBV7-2	NA	TRBJ1-6	CASSLRPGLNSPLHF	0.879	2264	TRAV26-2	TRAJ53	CVRGGGSGGSNYKLTF	0.889	2159	NA	NA	NA	NA	0	487	0	0	143	0	0	91	0	0	0	0	0	0	0	503	0	390	GGCCAGGGTTTTCCCAGTCACGACTCTCCACTCTGAAGATCCAGCGCACACAGCAGGAGGACTCGGCCGTGTATCTCTGTGCCAGCAGCTTAAGGCCAGGGCTAAATTCACCCCTCCACTTTGGGAACGGGACCAGGCTCACTGTGACAGAGGACCTGAACAAGGTGTTCCCACCCGAGGTCGCTGTGTTTGAGCCATCAGAAGCA	GGCCAGGGTTTTCCCAGTCACGACATCGCTGAAGACAGAAAGTCCAGTACCTTGATCCTGCACCGTGCTACCTTGAGAGATGCTGCTGTGTACTACTGTGTCCGGGGTGGTGGAAGTGGAGGTAGCAACTATAAACTGACATTTGGAAAAGGAACTCTCTTAACCGTGAATCCAAATATCCAGAAGCCTGACCCTGCCGTGTACCAGCTGAGAGACTCTAAAT	NA	88233	59554	3284	12951	227	3672	495	1069
93334-1-02	A	Lymphocytes+/ Singlets+/ Live Dump-CD3+/ CD3+TCRab+/ CD4+_OR_CD8+/ CD69+/ CD154+_AND_OR_CD137+	ESAT-6/CFP-10 6 hrs	TST+ control	GOOD	TRBV7-2	NA	TRBJ1-6	CASSLRPGLNSPLHF	0.881	2427	TRAV26-2	TRAJ53	CVRGGGSGGSNYKLTF	0.898	2266	NA	NA	NA	NA	0	0	0	178	74	0	0	66	0	0	0	0	487	0	0	0	246	270	TGCCAGGGTTTTCCCAGTCACGACTCTCCACTCTGACGATCCAGCGCACACAGCAGGAGGACTCGGCCGTGTATCTCTGTGCCAGCAGCTTAAGGCCAGGGCTAAATTCACCCCTCCACTTTGGGAACGGGACCAGGCTCACTGTGACAGAGGACCTGAACAAGGTGTTCCCACCCGAGGTCGCTGTGTTTGAGCCATCAGAAGCA	TGCCAGGGTTTTCCCAGTCACGACATCGCTGAAGACAGAAAGTCCAGTACCTTGATCCTGCACCGTGCTACCTTGAGAGATGCTGCTGTGTACTACTGTGTCCGGGGTGGTGGAAGTGGAGGTAGCAACTATAAACTGACATTTGGAAAAGGAACTCTCTTAACCGTGAATCCAAATATCCAGAAGCCTGACCCTGCCGTGTACCAGCTGAGAGACTCTAAAT	NA	89621	63772	2551	9212	233	2533	672	2989
93334-1-02	A	Lymphocytes+/ Singlets+/ Live Dump-CD3+/ CD3+TCRab+/ CD4+_OR_CD8+/ CD69+/ CD154+_AND_OR_CD137+	ESAT-6/CFP-10 6 hrs	TST+ control	GOOD	TRBV19	NA	TRBJ1-3	CASAQGSFSAGNTIYF	0.88	588	TRAV12-2	TRAJ20	CAVNDYKLSF	0.688	2181	TRAV4	TRAJ39	NA	0.237	753	0	0	279	198	0	0	147	0	0	0	0	551	2	0	472	29	341	GGCCAGGGTTTTCCCAGTCACGACGGTACAGCGTCTCTCGGGAGAAGAAGGAATCCTTTCCTCTCACTGTGACATCGGCCCAAAAGAACCCGACAGCTTTCTATCTCTGTGCCAGTGCCCAGGGTTCCTTTTCGGCTGGAAACACCATATATTTTGGAGAGGGAAGTTGGCTCACTGTTGTAGAGGACCTGAACAAGGTGTTCCCACCCGAGGTCGCTGTGTTTGAGCCATCAGAAGCA	GGCCAGGGTTTTCCCAGTCACGACGAAGATGGAAGGTTTACAGCACAGCTCAATAAAGCCAGCCAGTATGTTTCTCTGCTCATCAGAGACTCCCAGCCCAGTGATTCAGCCACCTACCTCTGTGCCGTTAACGACTACAAGCTCAGCTTTGGAGCCGGAACCACAGTAACTGTAAGAGCAAATATCCAGAAGCCTGACCCTGCCGTGTACCAGCTGAGAGACTCTAAAT	NA	89471	57702	776	9706	593	2163	1056	502
93334-1-02	A	Lymphocytes+/ Singlets+/ Live Dump-CD3+/ CD3+TCRab+/ CD4+_OR_CD8+/ CD69+/ CD154+_AND_OR_CD137+	ESAT-6/CFP-10 6 hrs	TST+ control	GOOD	TRBV19	NA	TRBJ1-3	CASAQGSFSAGNTIYF	0.859	1776	TRAV12-2	TRAJ20	CAVNDYKLSF	0.887	1594	NA	NA	NA	NA	0	0	0	236	166	0	0	0	0	0	0	0	375	6	0	457	0	317	CTCCAGGGTTTTCCCAGTCACGACGGTACAGCGTCTCTCGGGAGAAGAAGGAATCCTTTCCTCTCACTGTGACATCGGCCCAAAAGAACCCGACAGCTTTCTATCTCTGTGCCAGTGCCCAGGGTTCCTTTTCGGCTGGAAACACCATATATTTTGGAGAGGGAAGTTGGCTCACTGTTGTAGAGGACCTGAACAAGGTGTTCCCACCCGAGGTCGCTGTGTTTGAGCCATCAGAAGCA	CTCCAGGGTTTTCCCAGTCACGACGAAGATGGAAGGTTTACAGCACAGCTCAATAAAGCCAGCCAGTATGTTTCTCTGCTCATCAGAGACTCCCAGCCCAGTGATTCAGCCACCTACCTCTGTGCCGTTAACGACTACAAGCTCAGCTTTGGAGCCGGAACCACAGTAACTGTAAGAGCAAATATCCAGAAGCCTGACCCTGCCGTGTACCAGCTGAGAGACTCTAAAT	NA	79923	41851	466	2402	42	1667	244	2798
93334-1-02	A	Lymphocytes+/ Singlets+/ Live Dump-CD3+/ CD3+TCRab+/ CD4+_OR_CD8+/ CD69+/ CD154+_AND_OR_CD137+	ESAT-6/CFP-10 6 hrs	TST+ control	GOOD	TRBV24-1	NA	TRBJ1-1	CATSAGHKNTEAFF	0.89	2952	TRAV12-1	TRAJ31	CVVNDNARLMF	0.493	2177	TRAV4	TRAJ38	NA	0.45	1991	0	0	0	111	0	0	88	0	0	0	266	0	70	0	0	87	270	TGCCAGGGTTTTCCCAGTCACGACTGGATACAGTGTCTCTCGACAGGCACAGGCTAAATTCTCCCTGTCCCTAGAGTCTGCCATCCCCAACCAGACAGCTCTTTACTTCTGTGCCACCAGTGCGGGACACAAGAACACTGAAGCTTTCTTTGGACAAGGCACCAGACTCACAGTTGTAGAGGACCTGAACAAGGTGTTCCCACCCGAGGTCGCTGTGTTTGAGCCATCAGAAGCA	TGCCAGGGTTTTCCCAGTCACGACGAAGATGGAAGGTTTACAGCACAGCTCAATAGAGCCAGCCAGTATATTTCCCTGCTCATCAGAGACTCCAAGCTCAGTGATTCAGCCACCTACCTCTGTGTGGTGAACGACAATGCCAGACTCATGTTTGGAGATGGAACTCAGCTGGTGGTGAAGCCCAATATCCAGAAGCCTGACCCTGCCGTGTACCAGCTGAGAGACTCTAAAT	NA	91719	74932	444	27442	602	2661	693	1062
93334-1-02	A	Lymphocytes+/ Singlets+/ Live Dump-CD3+/ CD3+TCRab+/ CD4+_OR_CD8+/ CD69+/ CD154+_AND_OR_CD137+	ESAT-6/CFP-10 6 hrs	TST+ control	GOOD	TRBV24-1	NA	TRBJ1-1	CATSAGHKNTEAFF	0.88	2049	TRAV12-1	TRAJ31	CVVNDNARLMF	0.913	1900	NA	NA	NA	NA	0	0	0	432	276	0	0	149	0	0	0	571	798	1	0	0	0	472	ACCCAGGGTTTTCCCAGTCACGACTGGATACAGTGTCTCTCGACAGGCACAGGCTAAATTCTCCCTGTCCCTAGAGTCTGCCATCCCCAACCAGACAGCTCTTTACTTCTGTGCCACCAGTGCGGGACACAAGAACACTGAAGCTTTCTTTGGACAAGGCACCAGACTCACAGTTGTAGAGGACCTGAACAAGGTGTTCCCACCCGAGGTCGCTGTGTTTGAGCCATCAGAAGCA	ACCCAGGGTTTTCCCAGTCACGACGAAGATGGAAGGTTTACAGCACAGCTCAATAGAGCCAGCCAGTATATTTCCCTGCTCATCAGAGACTCCAAGCTCAGTGATTCAGCCACCTACCTCTGTGTGGTGAACGACAATGCCAGACTCATGTTTGGAGATGGAACTCAGCTGGTGGTGAAGCCCAATATCCAGAAGCCTGACCCTGCCGTGTACCAGCTGAGAGACTCTAAAT	NA	88926	70197	257	15280	112	2674	306	1858
93334-1-02	A	Lymphocytes+/ Singlets+/ Live Dump-CD3+/ CD3+TCRab+/ CD4+_OR_CD8+/ CD69+/ CD154+_AND_OR_CD137+	ESAT-6/CFP-10 6 hrs	TST+ control	GOOD	TRBV18	NA	TRBJ2-1	CASSPRGLAGGNEQFF	0.829	1527	TRAV17	TRAJ6	CATETSGGSYIPTF	0.901	1239	NA	NA	NA	NA	0	0	0	582	160	624	0	1	0	0	0	0	757	0	0	0	0	688	GGCCAGGGTTTTCCCAGTCACGACGGAACGATTTTCTGCTGAATTTCCCAAAGAGGGCCCCAGCATCCTGAGGATCCAGCAGGTAGTGCGAGGAGATTCGGCAGCTTATTTCTGTGCCAGCTCACCACGTGGGCTAGCGGGGGGTAATGAGCAGTTCTTCGGGCCAGGGACACGGCTCACCGTGCTAGAGGACCTGAAAAACGTGTTCCCACCCGAGGTCGCTGTGTTTGAGCCATCAGAAGCA	GGCCAGGGTTTTCCCAGTCACGACTTAAGAGTCACGCTTGACACTTCCAAGAAAAGCAGTTCCTTGTTGATCACGGCTTCCCGGGCAGCAGACACTGCTTCTTACTTCTGTGCTACGGAGACATCAGGAGGAAGCTACATACCTACATTTGGAAGAGGAACCAGCCTTATTGTTCATCCGTATATCCAGAAGCCTGACCCTGCCGTGTACCAGCTGAGAGACTCTAAAT	NA	91232	60456	680	15031	993	1771	1130	1182
93334-1-02	A	Lymphocytes+/ Singlets+/ Live Dump-CD3+/ CD3+TCRab+/ CD4+_OR_CD8+/ CD69+/ CD154+_AND_OR_CD137+	ESAT-6/CFP-10 6 hrs	TST+ control	GOOD	TRBV18	NA	TRBJ2-1	CASSPRGLAGGNEQFF	0.81	1652	TRAV17	TRAJ6	CATETSGGSYIPTF	0.901	650	NA	NA	NA	NA	0	0	0	0	140	0	0	124	0	0	0	0	0	0	0	444	283	376	CTCCAGGGTTTTCCCAGTCACGACGGAACGATTTTCTGCTGAATTTCCCAAAGAGGGCCCCAGCATCCTGAGGATCCAGCAGGTAGTGCGAGGAGATTCGGCAGCTTATTTCTGTGCCAGCTCACCACGTGGGCTAGCGGGGGGTAATGAGCAGTTCTTCGGGCCAGGGACACGGCTCACCGTGCTAGAGGACCTGAAAAACGTGTTCCCACCCGAGGTCGCTGTGTTTGAGCCATCAGAAGCA	CTCCAGGGTTTTCCCAGTCACGACTTAAGAGTCACGCTTGACACTTCCAAGAAAAGCAGTTCCTTGTTGATCACGGCTTCCCGGGCAGCAGACACTGCTTCTTACTTCTGTGCTACGGAGACATCAGGAGGAAGCTACATACCTACATTTGGAAGAGGAACCAGCCTTATTGTTCATCCGTATATCCAGAAGCCTGACCCTGCCGTGTACCAGCTGAGAGACTCTAAAT	NA	86821	67484	352	14681	2099	1587	472	1952
93334-1-02	A	Lymphocytes+/ Singlets+/ Live Dump-CD3+/ CD3+TCRab+/ CD4+_OR_CD8+/ CD69+/ CD154+_AND_OR_CD137+	ESAT-6/CFP-10 6 hrs	TST+ control	GOOD	NA	NA	NA	NA	NA	0	TRAV12-3	TRAJ53	CAMVGGSGGSNYKLTF	0.89	1073	NA	NA	NA	NA	0	808	0	510	160	0	0	163	0	0	0	0	0	0	0	0	0	542	NA	TGCCAGGGTTTTCCCAGTCACGACGAAGATGGAAGGTTTACAGCACAGGTCGATAAATCCAGCAAGTATATCTCCTTGTTCATCAGAGACTCACAGCCCAGTGATTCAGCCACCTACCTCTGTGCAATGGTTGGGGGTAGTGGAGGTAGCAACTATAAACTGACATTTGGAAAAGGAACTCTCTTAACCGTGAATCCAAATATCCAGAAGCCTGACCCTGCCGTGTACCAGCTGAGAGACTCTAAAT	NA	100090	56660	277	13803	1741	3161	716	1745
93334-1-02	A	Lymphocytes+/ Singlets+/ Live Dump-CD3+/ CD3+TCRab+/ CD4+_OR_CD8+/ CD69+/ CD154+_AND_OR_CD137+	ESAT-6/CFP-10 6 hrs	TST+ control	GOOD	NA	NA	NA	NA	NA	0	TRAV12-3	TRAJ53	CAMVGGSGGSNYKLTF	0.879	1426	NA	NA	NA	NA	0	0	0	342	153	0	0	130	0	0	0	0	0	0	0	0	0	334	NA	AGCCAGGGTTTTCCCAGTCACGACGAAGATGGAAGGTTTACAGCACAGGTCGATAAATCCAGCAAGTATATCTCCTTGTTCATCAGAGACTCACAGCCCAGTGATTCAGCCACCTACCTCTGTGCAATGGTTGGGGGTAGTGGAGGTAGCAACTATAAACTGACATTTGGAAAAGGAACTCTCTTAACCGTGAATCCAAATATCCAGAAGCCTGACCCTGCCGTGTACCAGCTGAGAGACTCTAAAT	NA	85770	43224	496	6255	1440	3080	886	1636
93334-1-02	A	Lymphocytes+/ Singlets+/ Live Dump-CD3+/ CD3+TCRab+/ CD4+_OR_CD8+/ CD69+/ CD154+_AND_OR_CD137+	ESAT-6/CFP-10 6 hrs	TST+ control	GOOD	NA	NA	NA	NA	NA	0	TRAV38-2/DV8	TRAJ54	CAYRRAGAQKLVF	0.502	2127	TRAV6	TRAJ52	NA	0.455	1928	0	0	0	77	0	0	85	0	0	0	352	324	173	0	0	57	318	NA	AGCCAGGGTTTTCCCAGTCACGACCTGTGAACTTCCAGAAAGCAGCCAAATCCTTCAGTCTCAAGATCTCAGACTCACAGCTGGGGGATGCCGCGATGTATTTCTGTGCTTATAGGAGAGCTGGAGCCCAGAAGCTGGTATTTGGCCAAGGAACCAGGCTGACTATCAACCCAAATATCCAGAAGCCTGACCCTGCCGTGTACCAGCTGAGAGACTCTAAAT	NA	93370	58523	1543	13481	870	3475	570	1199
93334-1-02	A	Lymphocytes+/ Singlets+/ Live Dump-CD3+/ CD3+TCRab+/ CD4+_OR_CD8+/ CD69+/ CD154+_AND_OR_CD137+	ESAT-6/CFP-10 6 hrs	TST+ control	GOOD	TRBV24-1	NA	TRBJ1-1	CATAQGHKNTEAFF	0.882	1974	TRAV19	TRAJ20	CALPANDYKLSF	0.521	1088	TRAV12-2	TRAJ31	CAVNNNARLMF	0.373	778	0	0	567	249	0	0	0	0	0	0	0	531	686	0	0	610	0	GGCCAGGGTTTTCCCAGTCACGACTGGATACAGTGTCTCTCGACAGGCACAGGCTAAATTCTCCCTGTCCCTAGAGTCTGCCATCCCCAACCAGACAGCTCTTTACTTCTGTGCCACCGCCCAGGGACATAAGAACACTGAAGCTTTCTTTGGACAAGGCACCAGACTCACAGTTGTAGAGGACCTGAACAAGGTGTTCCCACCCGAGGTCGCTGTGTTTGAGCCATCAGAAGCA	GGCCAGGGTTTTCCCAGTCACGACTCCACCAGTTCCTTCAACTTCACCATCACAGCCTCACAAGTCGTGGACTCAGCAGTATACTTCTGTGCTCTCCCTGCTAACGACTACAAGCTCAGCTTTGGAGCCGGAACCACAGTAACTGTAAGAGCAAATATCCAGAAGCCTGACCCTGCCGTGTACCAGCTGAGAGACTCTAAAT	GGCCAGGGTTTTCCCAGTCACGACGAAGATGGAAGGTTTACAGCACAGCTCAATAAAGCCAGCCAGTATGTTTCTCTGCTCATCAGAGACTCCCAGCCCAGTGATTCAGCCACCTACCTCTGTGCCGTGAATAACAATGCCAGACTCATGTTTGGAGATGGAACTCAGCTGGTGGTGAAGCCCAATATCCAGAAGCCTGACCCTGCCGTGTACCAGCTGAGAGACTCTAAAT	86134	57731	1532	14328	302	2518	1896	723
93334-1-02	A	Lymphocytes+/ Singlets+/ Live Dump-CD3+/ CD3+TCRab+/ CD4+_OR_CD8+/ CD69+/ CD154+_AND_OR_CD137+	ESAT-6/CFP-10 6 hrs	TST+ control	GOOD	TRBV9	NA	TRBJ1-6	CASSVLAQGDSPLHF	0.83	2329	NA	TRAJ34 30 0	NA	0.76	675	NA	NA	NA	NA	0	0	0	0	262	0	0	184	0	0	0	0	866	0	0	0	0	510	AGCCAGGGTTTTCCCAGTCACGACCTCCGCACAACAGTTCCCTGACTTGCACTCTGAACTAAACCTGAGCTCTCTGGAGCTGGGGGACTCAGCTTTGTATTTCTGTGCCAGCAGCGTATTGGCTCAGGGCGATTCACCCCTCCACTTTGGGAACGGGACCAGGCTCACTGTGACAGAGGACCTGAACAAGGTGTTCCCACCCGAGGTCGCTGTGTTTGAGCCATCAGAAGCA	NA	NA	82377	49649	466	13404	156	2717	545	673
93334-1-02	A	Lymphocytes+/ Singlets+/ Live Dump-CD3+/ CD3+TCRab+/ CD4+_OR_CD8+/ CD69+/ CD154+_AND_OR_CD137+	ESAT-6/CFP-10 6 hrs	TST+ control	GOOD	NA	NA	NA	NA	NA	0	TRAV17	TRAJ6	CATDVSGGSYIPTF	0.915	1770	NA	NA	NA	NA	0	0	0	0	117	0	0	97	0	0	0	0	454	0	0	464	57	281	NA	AGCCAGGGTTTTCCCAGTCACGACTTAAGAGTCACGCTTGACACTTCCAAGAAAAGCAGTTCCTTGTTGATCACGGCTTCCCGGGCAGCAGACACTGCTTCTTACTTCTGTGCTACGGACGTATCAGGAGGAAGCTACATACCTACATTTGGAAGAGGAACCAGCCTTATTGTTCATCCGTATATCCAGAAGCCTGACCCTGCCGTGTACCAGCTGAGAGACTCTAAAT	NA	87618	76819	473	15867	1461	3243	958	1782
93334-1-02	A	Lymphocytes+/ Singlets+/ Live Dump-CD3+/ CD3+TCRab+/ CD4+_OR_CD8+/ CD69+/ CD154+_AND_OR_CD137+	ESAT-6/CFP-10 6 hrs	TST+ control	GOOD	TRBV9	NA	TRBJ1-6	CASSVLAQGDSPLHF	0.823	2035	TRAV3	TRAJ33	CALKAGSNYQLIW	0.433	759	NA	TRAJ27 59 0	NA	0.408	716	0	0	0	56	243	0	32	0	310	0	278	242	0	643	0	0	271	GCCCAGGGTTTTCCCAGTCACGACCTCCGCACAACAGTTCCCTGACTTGCACTCTGAACTAAACCTGAGCTCTCTGGAGCTGGGGGACTCAGCTTTGTATTTCTGTGCCAGCAGCGTATTGGCTCAGGGCGATTCACCCCTCCACTTTGGGAACGGGACCAGGCTCACTGTGACAGAGGACCTGAACAAGGTGTTCCCACCCGAGGTCGCTGTGTTTGAGCCATCAGAAGCA	GCCCAGGGTTTTCCCAGTCACGACCTTTGAAGCTGAATTTAACAAGAGCCAAACCTCCTTCCACCTGAAGAAACCATCTGCCCTTGTGAGCGACTCCGCTTTGTACTTCTGTGCCCTGAAAGCAGGTAGCAACTATCAGTTAATCTGGGGCGCTGGGACCAAGCTAATTATAAAGCCAGATATCCAGAAGCCTGACCCTGCCGTGTACCAGCTGAGAGACTCTAAAT	NA	88602	54889	810	4148	831	1325	408	3462
93334-1-02	A	Lymphocytes+/ Singlets+/ Live Dump-CD3+/ CD3+TCRab+/ CD4+_OR_CD8+/ CD69+/ CD154+_AND_OR_CD137+	ESAT-6/CFP-10 6 hrs	TST+ control	GOOD	TRBV2	NA	TRBJ2-1	CASSEAPRDEQFF	0.886	1975	TRAV12-1	TRAJ15	SYNQAGTALIF	0.531	1336	TRAV12-2	TRAJ16	NA	0.31	780	0	432	0	204	0	0	110	0	0	0	0	5	0	589	76	0	385	ATCCAGGGTTTTCCCAGTCACGACGCCTGATGGATCAAATTTCACTCTGAAGATCCGGTCCACAAAGCTGGAGGACTCAGCCATGTACTTCTGTGCCAGCAGTGAAGCCCCTCGGGATGAGCAGTTCTTCGGGCCAGGGACACGGCTCACCGTGCTAGAGGACCTGAAAAACGTGTTCCCACCCGAGGTCGCTGTGTTTGAGCCATCAGAAGCA	ATCCAGGGTTTTCCCAGTCACGACGAAGATGGAAGGTTTACAGCACAGCTCAATAGAGCCAGCCAGTATATTTCCCTGCTCATCAGAGACTCCAAGCTCAGTGATTCAGCCACCTACCTCTCCTACAACCAGGCAGGAACTGCTCTGATCTTTGGGAAGGGAACCACCTTATCAGTGAGTTCCAATATCCAGAAGCCTGACCCTGCCGTGTACCAGCTGAGAGACTCTAAAT	NA	81970	71384	428	8705	748	3886	732	2668
93334-1-02	A	Lymphocytes+/ Singlets+/ Live Dump-CD3+/ CD3+TCRab+/ CD4+_OR_CD8+/ CD69+/ CD154+_AND_OR_CD137+	ESAT-6/CFP-10 6 hrs	TST+ control	GOOD	TRBV20-1	NA	TRBJ2-2	CSASARAGDPNTGELFF	0.844	1923	TRAV12-1	TRAJ49	CVVMRSNTGNQFYF	0.83	2267	NA	NA	NA	NA	0	0	399	319	167	0	0	124	0	0	0	0	669	1	0	0	0	395	GGCCAGGGTTTTCCCAGTCACGACGGACAAGTTTCTCATCAACCATGCAAGCCTGACCTTGTCCACTCTGACAGTGACCAGTGCCCATCCTGAAGACAGCAGCTTCTACATCTGCAGTGCTAGCGCCCGGGCTGGAGACCCAAACACCGGGGAGCTGTTTTTTGGAGAAGGCTCTAGGCTGACCGTACTGGAGGACCTGAAAAACGTGTTCCCACCCGAGGTCGCTGTGTTTGAGCCATCAGAAGCA	GGCCAGGGTTTTCCCAGTCACGACGAAGATGGAAGGTTTACAGCACAGCTCAATAGAGCCAGCCAGTATATTTCCCTGCTCATCAGAGACTCCAAGCTCAGTGATTCAGCCACCTACCTCTGTGTGGTCATGAGATCGAACACCGGTAACCAGTTCTATTTTGGGACAGGGACAAGTTTGACGGTCATTCCAAATATCCAGAAGCCTGACCCTGCCGTGTACCAGCTGAGAGACTCTAAAT	NA	98384	89606	632	21834	848	4661	1262	1394
93334-1-02	A	Lymphocytes+/ Singlets+/ Live Dump-CD3+/ CD3+TCRab+/ CD4+_OR_CD8+/ CD69+/ CD154+_AND_OR_CD137+	ESAT-6/CFP-10 6 hrs	TST+ control	GOOD	NA	NA	NA	NA	NA	0	TRAV38-1	TRAJ40	CALYTSGTYKYIF	0.492	1173	TRAV19	TRAJ44	NA	0.475	1133	0	0	0	325	0	0	340	0	0	0	0	815	0	0	727	0	822	NA	ACCCAGGGTTTTCCCAGTCACGACCTGTGAACTTCCAGAAAGCAGCCAAATCCTTCAGTCTCAAGATCTCAGACTCACAGCTGGGGGACACTGCGATGTATTTCTGTGCTCTATATACCTCAGGAACCTACAAATACATCTTTGGAACAGGCACCAGGCTGAAGGTTTTAGCAAATATCCAGAAGCCTGACCCTGCCGTGTACCAGCTGAGAGACTCTAAAT	NA	72293	48867	190	13596	690	1907	871	671
93334-1-02	A	Lymphocytes+/ Singlets+/ Live Dump-CD3+/ CD3+TCRab+/ CD4+_OR_CD8+/ CD69+/ CD154+_AND_OR_CD137+	ESAT-6/CFP-10 6 hrs	TST+ control	GOOD	NA	NA	NA	NA	NA	0	TRAV29/DV5	TRAJ45	CAAGLYSGGGADGLTF	0.88	2806	NA	NA	NA	NA	0	0	0	0	141	0	0	116	0	0	0	279	355	0	0	0	12	281	NA	AGCCAGGGTTTTCCCAGTCACGACCTTAAACAAAAGTGCCAAGCACCTCTCTCTGCACATTGTGCCCTCCCAGCCTGGAGACTCTGCAGTGTACTTCTGTGCAGCAGGACTGTATTCAGGAGGAGGTGCTGACGGACTCACCTTTGGCAAAGGGACTCATCTAATCATCCAGCCCTATATCCAGAAGCCTGACCCTGCCGTGTACCAGCTGAGAGACTCTAAAT	NA	93603	68003	369	29893	12	5968	916	2033
93334-1-02	A	Lymphocytes+/ Singlets+/ Live Dump-CD3+/ CD3+TCRab+/ CD4+_OR_CD8+/ CD69+/ CD154+_AND_OR_CD137+	ESAT-6/CFP-10 6 hrs	TST+ control	GOOD	TRBV7-3	NA	TRBJ1-2	CASSLMPGPGGYTF	0.83	2238	TRAV22	TRAJ53	CAVDIRGGSNYKLTF	0.815	1225	NA	NA	NA	NA	0	0	430	0	110	0	0	0	0	0	0	0	386	18	705	0	451	439	AGCCAGGGTTTTCCCAGTCACGACCGGTTCTTTGCAGTCAGGCCTGAGGGATCCGTCTCTACTCTGAAGATCCAGCGCACAGAGCGGGGGGACTCAGCCGTGTATCTCTGTGCCAGCAGCTTAATGCCAGGTCCGGGGGGCTACACCTTCGGTTCGGGGACCAGGTTAACCGTTGTAGAGGACCTGAACAAGGTGTTCCCACCCGAGGTCGCTGTGTTTGAGCCATCAGAAGCA	AGCCAGGGTTTTCCCAGTCACGACACGACTGTCGCTACGGAACGCTACAGCTTATTGTACATTTCCTCTTCCCAGACCACAGACTCAGGCGTTTATTTCTGTGCTGTGGACATACGGGGAGGTAGCAACTATAAACTGACATTTGGAAAAGGAACTCTCTTAACCGTGAATCCAAATATCCAGAAGCCTGACCCTGCCGTGTACCAGCTGAGAGACTCTAAAT	NA	73761	54709	420	10237	252	3543	1254	1576
93334-1-02	A	Lymphocytes+/ Singlets+/ Live Dump-CD3+/ CD3+TCRab+/ CD4+_OR_CD8+/ CD69+/ CD154+_AND_OR_CD137+	ESAT-6/CFP-10 6 hrs	TST+ control	GOOD	TRBV15	NA	TRBJ2-7	CATSRPGLPEQYV	0.849	2691	NA	TRAJ10 64 0	NA	0.698	863	NA	TRAJ10 64 1	NA	0.128	159	0	0	401	94	0	0	124	0	0	0	368	322	0	0	328	0	422	ATCCAGGGTTTTCCCAGTCACGACGATAACTTCCAATCCAGGAGGCCGAACACTTCTTTCTGCTTTCTTGACATCCGCTCACCAGGCCTGGGGGACACAGCCATGTACCTGTGTGCCACCAGCCGGCCCGGGTTGCCTGAGCAGTACGTCGGGCCGGGCACCAGGCTCACGGTCACAGAGGACCTGAAAAACGTGTTCCCACCCGAGGTCGCTGTGTTTGAGCCATCAGAAGCA	NA	NA	90298	61617	250	24189	570	1044	605	2575
93334-1-02	A	Lymphocytes+/ Singlets+/ Live Dump-CD3+/ CD3+TCRab+/ CD4+_OR_CD8+/ CD69+/ CD154+_AND_OR_CD137+	ESAT-6/CFP-10 6 hrs	TST+ control	GOOD	TRBV18	NA	TRBJ2-3	CASSPMGAGDTQYF	0.863	2509	TRAV8-2	TRAJ53	CAVSGGSNYKLTF	0.739	2591	TRAV8-2	TRAJ43	NA	0.159	560	0	0	0	66	295	0	1	0	383	0	0	268	14	0	0	319	350	AGCCAGGGTTTTCCCAGTCACGACGGAACGATTTTCTGCTGAATTTCCCAAAGAGGGCCCCAGCATCCTGAGGATCCAGCAGGTAGTGCGAGGAGATTCGGCAGCTTATTTCTGTGCCAGCTCACCTATGGGGGCCGGAGATACGCAGTATTTTGGCCCAGGCACCCGGCTGACAGTGCTCGAGGACCTGAAAAACGTGTTCCCACCCGAGGTCGCTGTGTTTGAGCCATCAGAAGCA	AGCCAGGGTTTTCCCAGTCACGACGCATCAACGGTTTTGAGGCTGAATTTAAGAAGAGTGAAACCTCCTTCCACCTGACGAAACCCTCAGCCCATATGAGCGACGCGGCTGAGTACTTCTGTGCTGTGAGTGGAGGTAGCAACTATAAACTGACATTTGGAAAAGGAACTCTCTTAACCGTGAATCCAAATATCCAGAAGCCTGACCCTGCCGTGTACCAGCTGAGAGACTCTAAAT	NA	85991	67103	1029	11655	116	2186	1364	922
93334-1-02	A	Lymphocytes+/ Singlets+/ Live Dump-CD3+/ CD3+TCRab+/ CD4+_OR_CD8+/ CD69+/ CD154+_AND_OR_CD137+	ESAT-6/CFP-10 6 hrs	TST+ control	GOOD	TRBV25-1	NA	TRBJ2-5	CASSDERAGLRETQYF	0.847	2104	TRAV4	TRAJ12	CLVGNRMDSSYKLIF	0.491	1382	TRAV4	TRAJ6	NA	0.441	1241	0	0	0	182	474	0	101	0	0	0	20	0	0	0	1	0	429	ATCCAGGGTTTTCCCAGTCACGACCAACAGTCTCCAGAATAAGGACGGAGCATTTTCCCCTGACCCTGGAGTCTGCCAGGCCCTCACATACCTCTCAGTACCTCTGTGCCAGCAGTGATGAAAGGGCAGGGTTGCGGGAGACCCAGTACTTCGGGCCAGGCACGCGGCTCCTGGTGCTCGAGGACCTGAAAAACGTGTTCCCACCCGAGGTCGCTGTGTTTGAGCCATCAGAAGCA	ATCCAGGGTTTTCCCAGTCACGACCTCCCTGTTTATCCCTGCCGACAGAAAGTCCAGCACTCTGAGCCTGCCCCGGGTTTCCCTGAGCGACACTGCTGTGTACTACTGCCTCGTGGGTAATCGGATGGATAGCAGCTATAAATTGATCTTCGGGAGTGGGACCAGACTGCTGGTCAGGCCTGATATCCAGAAGCCTGACCCTGCCGTGTACCAGCTGAGAGACTCTAAAT	NA	81062	56377	160	6332	113	4914	201	844
93334-1-02	A	Lymphocytes+/ Singlets+/ Live Dump-CD3+/ CD3+TCRab+/ CD4+_OR_CD8+/ CD69+/ CD154+_AND_OR_CD137+	ESAT-6/CFP-10 6 hrs	TST+ control	GOOD	TRBV7-2	NA	TRBJ1-6	CASSLRPGLNSPLHF	0.863	1746	TRAV12-3	TRAJ54	NA	0.998	822	NA	NA	NA	NA	0	0	0	0	72	321	0	76	0	321	0	232	100	0	0	320	0	252	GGCCAGGGTTTTCCCAGTCACGACTCTCCACTCTGAAGATCCAGCGCACACAGCAGGAGGACTCGGCCGTGTATCTCTGTGCCAGCAGCTTAAGGCCAGGGCTAAATTCACCCCTCCACTTTGGGAACGGGACCAGGCTCACTGTGACAGAGGACCTGAACAAGGTGTTCCCACCCGAGGTCGCTGTGTTTGAGCCATCAGAAGCA	NA	NA	92650	70230	2828	14181	1478	3268	1256	2213
93334-1-02	A	Lymphocytes+/ Singlets+/ Live Dump-CD3+/ CD3+TCRab+/ CD4+_OR_CD8+/ CD69+/ CD154+_AND_OR_CD137+	ESAT-6/CFP-10 6 hrs	TST+ control	GOOD	TRBV2	NA	TRBJ2-5	CASSGATSGRDSVIQETQYF	0.82	1973	TRAV4	TRAJ36	CLVGDRQTGANNLFF	0.857	1254	NA	NA	NA	NA	0	0	0	712	179	0	0	141	0	0	0	731	773	0	1	0	0	685	ATCCAGGGTTTTCCCAGTCACGACGCCTGATGGATCAAATTTCACTCTGAAGATCCGGTCCACAAAGCTGGAGGACTCAGCCATGTACTTCTGTGCCAGCAGTGGAGCGACTAGCGGGCGTGATTCTGTCATCCAAGAGACCCAGTACTTCGGGCCAGGCACGCGGCTCCTGGTGCTCGAGGACCTGAAAAACGTGTTCCCACCCGAGGTCGCTGTGTTTGAGCCATCAGAAGCA	ATCCAGGGTTTTCCCAGTCACGACCTCCCTGTTTATCCCTGCCGACAGAAAGTCCAGCACTCTGAGCCTGCCCCGGGTTTCCCTGAGCGACACTGCTGTGTACTACTGCCTCGTGGGTGACAGGCAAACTGGGGCAAACAACCTCTTCTTTGGGACTGGAACGAGACTCACCGTTATTCCCTATATCCAGAAGCCTGACCCTGCCGTGTACCAGCTGAGAGACTCTAAAT	NA	78678	79009	586	15965	31	4186	913	2178
93334-1-02	A	Lymphocytes+/ Singlets+/ Live Dump-CD3+/ CD3+TCRab+/ CD4+_OR_CD8+/ CD69+/ CD154+_AND_OR_CD137+	ESAT-6/CFP-10 6 hrs	TST+ control	GOOD	TRBV18	NA	TRBJ2-3	CASSPMGAGDTQYF	0.84	1859	TRAV8-2	TRAJ43	NA	0.476	1004	TRAV8-2	TRAJ53	CAVSGGSNYKLTF	0.463	976	0	0	252	122	402	0	0	0	0	0	334	21	446	0	0	0	359	GCCCAGGGTTTTCCCAGTCACGACGGAACGATTTTCTGCTGAATTTCCCAAAGAGGGCCCCAGCATCCTGAGGATCCAGCAGGTAGTGCGAGGAGATTCGGCAGCTTATTTCTGTGCCAGCTCACCTATGGGGGCCGGAGATACGCAGTATTTTGGCCCAGGCACCCGGCTGACAGTGCTCGAGGACCTGAAAAACGTGTTCCCACCCGAGGTCGCTGTGTTTGAGCCATCAGAAGCA	NA	GCCCAGGGTTTTCCCAGTCACGACGCATCAACGGTTTTGAGGCTGAATTTAAGAAGAGTGAAACCTCCTTCCACCTGACGAAACCCTCAGCCCATATGAGCGACGCGGCTGAGTACTTCTGTGCTGTGAGTGGAGGTAGCAACTATAAACTGACATTTGGAAAAGGAACTCTCTTAACCGTGAATCCAAATATCCAGAAGCCTGACCCTGCCGTGTACCAGCTGAGAGACTCTAAAT	105579	52523	887	8146	129	1496	483	2040
93334-1-02	A	Lymphocytes+/ Singlets+/ Live Dump-CD3+/ CD3+TCRab+/ CD4+_OR_CD8+/ CD69+/ CD154+_AND_OR_CD137+	ESAT-6/CFP-10 6 hrs	TST+ control	GOOD	NA	NA	NA	NA	NA	0	TRAV4	TRAJ36	CLVGDRQTGANNLFF	0.774	1692	NA	NA	NA	NA	0	0	0	395	268	0	0	215	0	0	0	0	721	1	0	0	0	518	NA	CTCCAGGGTTTTCCCAGTCACGACCTCCCTGTTTATCCCTGCCGACAGAAAGTCCAGCACTCTGAGCCTGCCCCGGGTTTCCCTGAGCGACACTGCTGTGTACTACTGCCTCGTGGGTGACAGGCAAACTGGGGCAAACAACCTCTTCTTTGGGACTGGAACGAGACTCACCGTTATTCCCTATATCCAGAAGCCTGACCCTGCCGTGTACCAGCTGAGAGACTCTAAAT	NA	90385	79422	361	21300	1210	3621	719	1266
93334-1-02	A	Lymphocytes+/ Singlets+/ Live Dump-CD3+/ CD3+TCRab+/ CD4+_OR_CD8+/ CD69+/ CD154+_AND_OR_CD137+	ESAT-6/CFP-10 6 hrs	TST+ control	GOOD	TRBV13	NA	TRBJ2-5	CASSLGLAGTQETQYF	0.874	2585	TRAV4	TRAJ5	CLVGDRQTGRRALTF	0.857	2419	NA	NA	NA	NA	0	0	0	0	139	0	0	136	0	0	0	0	662	1	0	0	6	775	ACCCAGGGTTTTCCCAGTCACGACTCTCAGCTCAACAGTTCAGTGACTATCATTCTGAACTGAACATGAGCTCCTTGGAGCTGGGGGACTCAGCCCTGTACTTCTGTGCCAGCAGCTTAGGTCTGGCAGGGACCCAAGAGACCCAGTACTTCGGGCCAGGCACGCGGCTCCTGGTGCTCGAGGACCTGAAAAACGTGTTCCCACCCGAGGTCGCTGTGTTTGAGCCATCAGAAGCA	ACCCAGGGTTTTCCCAGTCACGACCTCCCTGTTTATCCCTGCCGACAGAAAGTCCAGCACTCTGAGCCTGCCCCGGGTTTCCCTGAGCGACACTGCTGTGTACTACTGCCTCGTGGGTGACCGGCAGACGGGCAGGAGAGCACTTACTTTTGGGAGTGGAACAAGACTCCAAGTGCAACCAAATATCCAGAAGCCTGACCCTGCCGTGTACCAGCTGAGAGACTCTAAAT	NA	92675	74538	416	13171	1574	1990	396	12749
93334-1-02	A	Lymphocytes+/ Singlets+/ Live Dump-CD3+/ CD3+TCRab+/ CD4+_OR_CD8+/ CD69+/ CD154+_AND_OR_CD137+	ESAT-6/CFP-10 6 hrs	TST+ control	GOOD	NA	NA	NA	NA	NA	0	TRAV12-2	TRAJ20	CAVNDYKLSF	0.885	751	NA	NA	NA	NA	0	0	0	0	199	0	0	187	0	0	0	0	764	1	0	584	0	621	NA	CTCCAGGGTTTTCCCAGTCACGACGAAGATGGAAGGTTTACAGCACAGCTCAATAAAGCCAGCCAGTATGTTTCTCTGCTCATCAGAGACTCCCAGCCCAGTGATTCAGCCACCTACCTCTGTGCCGTTAACGACTACAAGCTCAGCTTTGGAGCCGGAACCACAGTAACTGTAAGAGCAAATATCCAGAAGCCTGACCCTGCCGTGTACCAGCTGAGAGACTCTAAAT	NA	89566	47679	629	18883	1015	2208	919	832
93334-1-02	A	Lymphocytes+/ Singlets+/ Live Dump-CD3+/ CD3+TCRab+/ CD4+_OR_CD8+/ CD69+/ CD154+_AND_OR_CD137+	ESAT-6/CFP-10 6 hrs	TST+ control	GOOD	TRBV18	TRBD2	TRBJ2-1	CASSPRGLAGVNEQFF	0.841	2435	TRAV17	TRAJ6	CATDVSGGSYIPTF	0.521	2622	TRAV12-3	TRAJ6	CAISSGGSYIPTF	0.396	1991	0	0	0	116	0	0	200	0	0	0	0	430	0	0	337	406	479	GGCCAGGGTTTTCCCAGTCACGACGGAACGATTTTCTGCTGAATTTCCCAAAGAGGGCCCCAGCATCCTGAGGATCCAGCAGGTAGTGCGAGGAGATTCGGCAGCTTATTTCTGTGCCAGCTCACCACGGGGACTAGCGGGGGTCAATGAGCAGTTCTTCGGGCCAGGGACACGGCTCACCGTGCTAGAGGACCTGAAAAACGTGTTCCCACCCGAGGTCGCTGTGTTTGAGCCATCAGAAGCA	GGCCAGGGTTTTCCCAGTCACGACTTAAGAGTCACGCTTGACACTTCCAAGAAAAGCAGTTCCTTGTTGATCACGGCTTCCCGGGCAGCAGACACTGCTTCTTACTTCTGTGCTACGGACGTATCAGGAGGAAGCTACATACCTACATTTGGAAGAGGAACCAGCCTTATTGTTCATCCGTATATCCAGAAGCCTGACCCTGCCGTGTACCAGCTGAGAGACTCTAAAT	GGCCAGGGTTTTCCCAGTCACGACGAAGATGGAAGGTTTACAGCACAGGTCGATAAATCCAGCAAGTATATCTCCTTGTTCATCAGAGACTCACAGCCCAGTGATTCAGCCACCTACCTCTGTGCAATCTCATCAGGAGGAAGCTACATACCTACATTTGGAAGAGGAACCAGCCTTATTGTTCATCCGTATATCCAGAACCCTGACCCTGCCGTGTACCAGCTGAGAGACTCTAAAT	88911	59297	497	19857	1404	2258	1255	1042
93334-1-02	A	Lymphocytes+/ Singlets+/ Live Dump-CD3+/ CD3+TCRab+/ CD4+_OR_CD8+/ CD69+/ CD154+_AND_OR_CD137+	ESAT-6/CFP-10 6 hrs	TST+ control	GOOD	NA	NA	NA	NA	NA	0	TRAV12-1	TRAJ49	CVVMRSNTGNQFYF	0.886	1284	NA	NA	NA	NA	0	0	1	0	180	0	0	154	0	0	0	0	0	0	0	0	781	511	NA	GCCCAGGGTTTTCCCAGTCACGACGAAGATGGAAGGTTTACAGCACAGCTCAATAGAGCCAGCCAGTATATTTCCCTGCTCATCAGAGACTCCAAGCTCAGTGATTCAGCCACCTACCTCTGTGTGGTCATGAGATCGAACACCGGTAACCAGTTCTATTTTGGGACAGGGACAAGTTTGACGGTCATTCCAAATATCCAGAAGCCTGACCCTGCCGTGTACCAGCTGAGAGACTCTAAAT	NA	79671	53783	779	15080	571	7253	463	1590
93334-1-02	A	Lymphocytes+/ Singlets+/ Live Dump-CD3+/ CD3+TCRab+/ CD4+_OR_CD8+/ CD69+/ CD154+_AND_OR_CD137+	ESAT-6/CFP-10 6 hrs	TST+ control	GOOD	TRBV9	NA	TRBJ2-5	CASSVAPAAGGETQYF	0.852	1844	TRAV27	TRAJ43	CARHNNDMRF	0.474	1319	TRAV13-1	TRAJ49	CAAKNTGNQFYF	0.442	1231	0	0	0	54	0	0	77	0	0	0	0	512	518	0	0	0	884	ATCCAGGGTTTTCCCAGTCACGACCTCCGCACAACAGTTCCCTGACTTGCACTCTGAACTAAACCTGAGCTCTCTGGAGCTGGGGGACTCAGCTTTGTATTTCTGTGCCAGCAGCGTAGCCCCAGCTGCGGGGGGGGAGACCCAGTACTTCGGGCCAGGCACGCGGCTCCTGGTGCTCGAGGACCTGAAAAACGTGTTCCCACCCGAGGTCGCTGTGTTTGAGCCATCAGAAGCA	ATCCAGGGTTTTCCCAGTCACGACACTAACCTTTCAGTTTGGTGATGCAAGAAAGGATAGTTCTCTCCACATCACTGCGGCCCAGCCTGGTGATACAGGCCTCTACCTCTGTGCACGACATAACAATGACATGCGCTTTGGAGCAGGGACCAGACTGACAGTAAAACCAAATATCCAGAACCCTGACCCTGCCGTGTACCAGCTGAGAGACTCTAAAT	ATCCAGGGTTTTCCCAGTCACGACGACATTCGTTCAAATGTGGGCGAAAAGAAAGACCAACGAATTGCTGTTACATTGAACAAGACAGCCAAACATTTCTCCCTGCACATCACAGAGACCCAACCTGAAGACTCGGCTGTCTACTTCTGTGCAGCCAAGAACACCGGTAACCAGTTCTATTTTGGGACAGGGACAAGTTTGACGGTCATTCCAAATATCCAGAAGCCTGACCCTGCCGTGTACCAGCTGAGAGACTCTAAAT	84513	51607	427	10571	831	3130	1004	520
93334-1-02	A	Lymphocytes+/ Singlets+/ Live Dump-CD3+/ CD3+TCRab+/ CD4+_OR_CD8+/ CD69+/ CD154+_AND_OR_CD137+	ESAT-6/CFP-10 6 hrs	TST+ control	GOOD	TRBV9	NA	TRBJ2-2	CASSVDIGGSGELFF	0.854	1779	TRAV12-2	TRAJ20	CAVNDYKLSF	0.586	962	TRAV4	TRAJ39	NA	0.341	560	607	0	0	143	379	0	129	0	359	0	0	449	0	0	0	0	392	TGCCAGGGTTTTCCCAGTCACGACCTCCGCACAACAGTTCCCTGACTTGCACTCTGAACTAAACCTGAGCTCTCTGGAGCTGGGGGACTCAGCTTTGTATTTCTGTGCCAGCAGCGTAGATATTGGTGGCTCCGGGGAGCTGTTTTTTGGAGAAGGCTCTAGGCTGACCGTACTGGAGGACCTGAAAAACGTGTTCCCACCCGAGGTCGCTGTGTTTGAGCCATCAGAAGCA	TGCCAGGGTTTTCCCAGTCACGACGAAGATGGAAGGTTTACAGCACAGCTCAATAAAGCCAGCCAGTATGTTTCTCTGCTCATCAGAGACTCCCAGCCCAGTGATTCAGCCACCTACCTCTGTGCCGTTAACGACTACAAGCTCAGCTTTGGAGCCGGAACCACAGTAACTGTAAGAGCAAATATCCAGAAGCCTGACCCTGCCGTGTACCAGCTGAGAGACTCTAAAT	NA	75719	45868	144	2690	827	996	252	973
93334-1-02	A	Lymphocytes+/ Singlets+/ Live Dump-CD3+/ CD3+TCRab+/ CD4+_OR_CD8+/ CD69+/ CD154+_AND_OR_CD137+	ESAT-6/CFP-10 6 hrs	TST+ control	GOOD	TRBV20-1	NA	TRBJ2-6	CSARVDRGKGSGANVLTF	0.841	2139	TRAV4	TRAJ37	NA	0.386	965	TRAV4	TRAJ15	CLVGANQAGTALIF	0.303	758	0	0	0	111	0	0	0	0	0	0	0	0	0	0	283	359	211	AGCCAGGGTTTTCCCAGTCACGACGGACAAGTTTCTCATCAACCATGCAAGCCTGACCTTGTCCACTCTGACAGTGACCAGTGCCCATCCTGAAGACAGCAGCTTCTACATCTGCAGTGCTAGAGTAGACAGGGGGAAGGGATCTGGGGCCAACGTCCTGACTTTCGGGGCCGGCAGCAGGCTGACCGTGCTGGAGGACCTGAAAAACGTGTTCCCACCCGAGGTCGCTGTGTTTGAGCCATCAGAAGCA	NA	AGCCAGGGTTTTCCCAGTCACGACCTCCCTGTTTATCCCTGCCGACAGAAAGTCCAGCACTCTGAGCCTGCCCCGGGTTTCCCTGAGCGACACTGCTGTGTACTACTGCCTCGTGGGTGCGAACCAGGCAGGAACTGCTCTGATCTTTGGGAAGGGAACCACCTTATCAGTGAGTTCCAATATCCAGAAGCCTGACCCTGCCGTGTACCAGCTGAGAGACTCTAAAT	86077	62526	1078	4298	279	4189	980	832
93334-1-02	A	Lymphocytes+/ Singlets+/ Live Dump-CD3+/ CD3+TCRab+/ CD4+_OR_CD8+/ CD69+/ CD154+_AND_OR_CD137+	ESAT-6/CFP-10 6 hrs	TST+ control	GOOD	TRBV20-1	NA	TRBJ2-6	CSARVDRGKGSGANVLTF	0.84	2152	TRAV4	TRAJ15	CLVGANQAGTALIF	0.643	1756	TRAV4	TRAJ37	NA	0.26	711	0	0	0	173	0	0	0	0	0	0	7	632	217	4	0	274	486	AGCCAGGGTTTTCCCAGTCACGACGGACAAGTTTCTCATCAACCATGCAAGCCTGACCTTGTCCACTCTGACAGTGACCAGTGCCCATCCTGAAGACAGCAGCTTCTACATCTGCAGTGCTAGAGTAGACAGGGGGAAGGGATCTGGGGCCAACGTCCTGACTTTCGGGGCCGGCAGCAGGCTGACCGTGCTGGAGGACCTGAAAAACGTGTTCCCACCCGAGGTCGCTGTGTTTGAGCCATCAGAAGCA	AGCCAGGGTTTTCCCAGTCACGACCTCCCTGTTTATCCCTGCCGACAGAAAGTCCAGCACTCTGAGCCTGCCCCGGGTTTCCCTGAGCGACACTGCTGTGTACTACTGCCTCGTGGGTGCGAACCAGGCAGGAACTGCTCTGATCTTTGGGAAGGGAACCACCTTATCAGTGAGTTCCAATATCCAGAAGCCTGACCCTGCCGTGTACCAGCTGAGAGACTCTAAAT	NA	89363	46204	186	10186	346	3056	290	1864
93334-1-02	A	Lymphocytes+/ Singlets+/ Live Dump-CD3+/ CD3+TCRab+/ CD4+_OR_CD8+/ CD69+/ CD154+_AND_OR_CD137+	ESAT-6/CFP-10 6 hrs	TST+ control	GOOD	TRBV5-6	NA	TRBJ1-5	CASSRQGAQQPQHF	0.815	2110	TRAV12-1	TRAJ49	CVVRRSNTGNQFYF	0.877	1078	NA	NA	NA	NA	0	0	0	0	246	0	0	167	0	0	0	0	809	0	0	0	0	567	ATCCAGGGTTTTCCCAGTCACGACCTCTGAGCTGAATGTGAACGCCTTGTTGCTGGGGGACTCGGCCCTCTATCTCTGTGCCAGCAGCAGGCAGGGGGCACAACAGCCCCAGCATTTTGGTGATGGGACTCGACTCTCCATCCTAGAGGACCTGAACAAGGTGTTCCCACCCGAGGTCGCTGTGTTTGAGCCATCAGAAGCA	ATCCAGGGTTTTCCCAGTCACGACGAAGATGGAAGGTTTACAGCACAGCTCAATAGAGCCAGCCAGTATATTTCCCTGCTCATCAGAGACTCCAAGCTCAGTGATTCAGCCACCTACCTCTGTGTGGTGAGGCGTTCGAACACCGGTAACCAGTTCTATTTTGGGACAGGGACAAGTTTGACGGTCATTCCAAATATCCAGAAGCCTGACCCTGCCGTGTACCAGCTGAGAGACTCTAAAT	NA	96352	68916	1379	16573	1119	4011	1134	2236
93334-1-02	A	Lymphocytes+/ Singlets+/ Live Dump-CD3+/ CD3+TCRab+/ CD4+_OR_CD8+/ CD69+/ CD154+_AND_OR_CD137+	ESAT-6/CFP-10 6 hrs	TST+ control	GOOD	TRBV11-2	NA	TRBJ1-3	CASSLGGAFSGNTIYF	0.847	2118	TRAV39	TRAJ40	CAVDIGGTYKYIF	0.912	2089	NA	NA	NA	NA	0	0	0	1	125	0	0	65	0	0	0	0	494	11	0	349	6	240	CTCCAGGGTTTTCCCAGTCACGACGCAGAGAGGCTCAAAGGAGTAGACTCCACTCTCAAGATCCAGCCTGCAAAGCTTGAGGACTCGGCCGTGTATCTCTGTGCCAGCAGCTTGGGCGGGGCTTTCTCTGGAAACACCATATATTTTGGAGAGGGAAGTTGGCTCACTGTTGTAGAGGACCTGAACAAGGTGTTCCCACCCGAGGTCGCTGTGTTTGAGCCATCAGAAGCA	CTCCAGGGTTTTCCCAGTCACGACCCTCACTTGATACCAAAGCCCGTCTCAGCACCCTCCACATCACAGCTGCCGTGCATGACCTCTCTGCCACCTACTTCTGTGCCGTGGACATAGGAGGAACCTACAAATACATCTTTGGAACAGGCACCAGGCTGAAGGTTTTAGCAAATATCCAGAAGCCTGACCCTGCCGTGTACCAGCTGAGAGACTCTAAAT	NA	89558	67915	482	20375	640	2589	310	2752
93334-1-02	A	Lymphocytes+/ Singlets+/ Live Dump-CD3+/ CD3+TCRab+/ CD4+_OR_CD8+/ CD69+/ CD154+_AND_OR_CD137+	ESAT-6/CFP-10 6 hrs	TST+ control	GOOD	TRBV3-1	NA	TRBJ1-3	CASSARQGGGNTIYF	0.875	2122	TRAV17	TRAJ53	CATDGRGNYKLTF	0.893	1287	NA	NA	NA	NA	0	0	0	0	182	0	0	133	0	0	0	0	577	0	0	0	476	501	ATCCAGGGTTTTCCCAGTCACGACTCTCACCTAAATCTCCAGACAAAGCTCACTTAAATCTTCACATCAATTCCCTGGAGCTTGGTGACTCTGCTGTGTATTTCTGTGCCAGCAGCGCTCGACAGGGAGGTGGAAACACCATATATTTTGGAGAGGGAAGTTGGCTCACTGTTGTAGAGGACCTGAACAAGGTGTTCCCACCCGAGGTCGCTGTGTTTGAGCCATCAGAAGCA	ATCCAGGGTTTTCCCAGTCACGACTTAAGAGTCACGCTTGACACTTCCAAGAAAAGCAGTTCCTTGTTGATCACGGCTTCCCGGGCAGCAGACACTGCTTCTTACTTCTGTGCTACGGACGGTCGTGGCAACTATAAACTGACATTTGGAAAAGGAACTCTCTTAACCGTGAATCCAAATATCCAGAAGCCTGACCCTGCCGTGTACCAGCTGAGAGACTCTAAAT	NA	85152	65164	307	15650	166	3125	541	1793
93334-1-02	A	Lymphocytes+/ Singlets+/ Live Dump-CD3+/ CD3+TCRab+/ CD4+_OR_CD8+/ CD69+/ CD154+_AND_OR_CD137+	ESAT-6/CFP-10 6 hrs	TST+ control	GOOD	TRBV19	NA	TRBJ2-7	CASSKGTGYEQYF	0.891	2804	TRAV13-2	TRAJ8	CAENKDQRNTGFQKLVF	0.891	2987	NA	NA	NA	NA	0	0	0	367	62	0	0	68	0	0	0	180	372	163	272	0	26	274	AGCCAGGGTTTTCCCAGTCACGACGGTACAGCGTCTCTCGGGAGAAGAAGGAATCCTTTCCTCTCACTGTGACATCGGCCCAAAAGAACCCGACAGCTTTCTATCTCTGTGCCAGTAGTAAAGGGACAGGGTACGAGCAGTACTTCGGGCCGGGCACCAGGCTCACGGTCACAGAGGACCTGAAAAACGTGTTCCCACCCGAGGTCGCTGTGTTTGAGCCATCAGAAGCA	AGCCAGGGTTTTCCCAGTCACGACGGCAAGGCCAAAGAGTCACCGTTTTATTGAATAAGACAGTGAAACATCTCTCTCTGCAAATTGCAGCTACTCAACCTGGAGACTCAGCTGTCTACTTTTGTGCAGAGAATAAGGATCAGAGGAACACAGGCTTTCAGAAACTTGTATTTGGAACTGGCACCCGACTTCTGGTCAGTCCAAATATCCAGAAGCCTGACCCTGCCGTGTACCAGCTGAGAGACTCTAAAT	NA	92638	76756	383	21877	780	3386	595	1205
93334-1-02	A	Lymphocytes+/ Singlets+/ Live Dump-CD3+/ CD3+TCRab+/ CD4+_OR_CD8+/ CD69+/ CD154+_AND_OR_CD137+	ESAT-6/CFP-10 6 hrs	TST+ control	GOOD	NA	NA	NA	NA	NA	0	TRAV13-2	TRAJ9	CAENTGGFKTIF	0.919	1468	NA	NA	NA	NA	0	0	0	425	165	523	0	0	0	0	0	449	477	0	0	0	0	518	NA	AGCCAGGGTTTTCCCAGTCACGACGGCAAGGCCAAAGAGTCACCGTTTTATTGAATAAGACAGTGAAACATCTCTCTCTGCAAATTGCAGCTACTCAACCTGGAGACTCAGCTGTCTACTTTTGTGCAGAGAATACTGGAGGCTTCAAAACTATCTTTGGAGCAGGAACAAGACTATTTGTTAAAGCAAATATCCAGAAGCCTGACCCTGCCGTGTACCAGCTGAGAGACTCTAAAT	NA	90045	68512	377	8822	9	6206	181	1570
93334-1-02	A	Lymphocytes+/ Singlets+/ Live Dump-CD3+/ CD3+TCRab+/ CD4+_OR_CD8+/ CD69+/ CD154+_AND_OR_CD137+	ESAT-6/CFP-10 6 hrs	TST+ control	GOOD	TRBV3-1	NA	TRBJ1-6	CASSPGTSYNSPLHF	0.841	2206	TRAV8-2	TRAJ13	CAVSVTGGYQKVTF	0.878	2455	NA	NA	NA	NA	0	0	0	0	224	0	0	225	0	0	0	0	0	0	0	0	0	451	AGCCAGGGTTTTCCCAGTCACGACTCTCACCTAAATCTCCAGACAAAGCTCACTTAAATCTTCACATCAATTCCCTGGAGCTTGGTGACTCTGCTGTGTATTTCTGTGCCAGCAGCCCCGGGACATCTTATAATTCACCCCTCCACTTTGGGAACGGGACCAGGCTCACTGTGACAGAGGACCTGAACAAGGTGTTCCCACCCGAGGTCGCTGTGTTTGAGCCATCAGAAGCA	AGCCAGGGTTTTCCCAGTCACGACGCATCAACGGTTTTGAGGCTGAATTTAAGAAGAGTGAAACCTCCTTCCACCTGACGAAACCCTCAGCCCATATGAGCGACGCGGCTGAGTACTTCTGTGCTGTGAGCGTTACTGGGGGTTACCAGAAAGTTACCTTTGGAACTGGAACAAAGCTCCAAGTCATCCCAAATATCCAGAACCCTGACCCTGCCGTGTACCAGCTGAGAGACTCTAAAT	NA	85033	53162	395	13332	920	1018	616	1469
93334-1-02	A	Lymphocytes+/ Singlets+/ Live Dump-CD3+/ CD3+TCRab+/ CD4+_OR_CD8+/ CD69+/ CD154+_AND_OR_CD137+	ESAT-6/CFP-10 6 hrs	TST+ control	GOOD	NA	NA	NA	NA	NA	0	TRAV41	TRAJ34	CAVFGSNTDKLIF	0.89	2299	NA	NA	NA	NA	0	0	0	256	184	0	0	132	0	0	0	378	2	636	0	0	0	408	NA	TGCCAGGGTTTTCCCAGTCACGACGATTAATTGCCACAATAAACATACAGGAAAAGCACAGCTCCCTGCACATCACAGCCTCCCATCCCAGAGACTCTGCCGTCTACATCTGTGCTGTCTTCGGGTCTAACACCGACAAGCTCATCTTTGGGACTGGGACCAGATTACAAGTCTTCCCAAATATCCAGAACCCTGACCCTGCCGTGTACCAGCTGAGAGACTCTAAAT	NA	84018	43965	248	29513	-150	1916	787	1271
93334-1-02	A	Lymphocytes+/ Singlets+/ Live Dump-CD3+/ CD3+TCRab+/ CD4+_OR_CD8+/ CD69+/ CD154+_AND_OR_CD137+	ESAT-6/CFP-10 6 hrs	TST+ control	GOOD	TRBV4-2	NA	TRBJ2-5	CASSQDLRGLGETQYF	0.836	2012	TRAV8-6	TRAJ21	NA	0.995	2325	NA	NA	NA	NA	0	0	0	0	114	0	0	64	0	0	0	0	495	0	471	0	0	316	TGCCAGGGTTTTCCCAGTCACGACCCTGAATGCCCCAACAGCTCTCACTTATTCCTTCACCTACACACCCTGCAGCCAGAAGACTCGGCCCTGTATCTCTGTGCCAGCAGCCAAGATTTGAGGGGGCTGGGAGAGACCCAGTACTTCGGGCCAGGCACGCGGCTCCTGGTGCTCGAGGACCTGAAAAACGTGTTCCCACCCGAGGTCGCTGTGTTTGAGCCATCAGAAGCA	NA	NA	90793	57025	258	9300	1008	2374	350	1247
93334-1-02	A	Lymphocytes+/ Singlets+/ Live Dump-CD3+/ CD3+TCRab+/ CD4+_OR_CD8+/ CD69+/ CD154+_AND_OR_CD137+	ESAT-6/CFP-10 6 hrs	TST+ control	GOOD	TRBV18	TRBD2	TRBJ2-7	CASSPRGLAGTDEQYF	0.815	2382	TRAV17	TRAJ6	CATAASGGSYIPTF	0.841	2637	NA	NA	NA	NA	0	0	0	0	91	0	0	106	0	0	0	440	393	411	0	0	0	458	TGCCAGGGTTTTCCCAGTCACGACGGAACGATTTTCTGCTGAATTTCCCAAAGAGGGCCCCAGCATCCTGAGGATCCAGCAGGTAGTGCGAGGAGATTCGGCAGCTTATTTCTGTGCCAGCTCACCGAGGGGACTAGCGGGGACGGACGAGCAGTACTTCGGGCCGGGCACCAGGCTCACGGTCACAGAGGACCTGAAAAACGTGTTCCCACCCGAGGTCGCTGTGTTTGAGCCATCAGAAGCA	TGCCAGGGTTTTCCCAGTCACGACTTAAGAGTCACGCTTGACACTTCCAAGAAAAGCAGTTCCTTGTTGATCACGGCTTCCCGGGCAGCAGACACTGCTTCTTACTTCTGTGCTACTGCTGCATCAGGAGGAAGCTACATACCTACATTTGGAAGAGGAACCAGCCTTATTGTTCATCCGTATATCCAGAAGCCTGACCCTGCCGTGTACCAGCTGAGAGACTCTAAAT	NA	78540	65465	663	15390	828	2115	888	2965
93334-1-02	A	Lymphocytes+/ Singlets+/ Live Dump-CD3+/ CD3+TCRab+/ CD4+_OR_CD8+/ CD69+/ CD154+_AND_OR_CD137+	ESAT-6/CFP-10 6 hrs	TST+ control	GOOD	NA	NA	NA	NA	NA	0	TRAV26-1	TRAJ15	CIVRVEWAGTALIF	0.511	203	NA	NA	NA	NA	0	0	0	0	229	0	0	126	0	0	0	0	0	0	0	0	0	0	NA	TGCCAGGGTTTTCCCAGTCACGACCAGAAGACAGAAAGTCCAGCACCTTGATCCTGCCCCACGCTACGCTGAGAGACACTGCTGTGTACTATTGCATCGTCAGAGTCGAATGGGCAGGAACTGCTCTGATCTTTGGGAAGGGAACCACCTTATCAGTGAGTTCCAATATCCAGAACCCTGACCCTGCCGTGTACCAGCTGAGAGACTCTAAAT	NA	83445	98290	396	26801	1141	3558	687	7020
93334-1-02	A	Lymphocytes+/ Singlets+/ Live Dump-CD3+/ CD3+TCRab+/ CD4+_OR_CD8+/ CD69+/ CD154+_AND_OR_CD137+	ESAT-6/CFP-10 6 hrs	TST+ control	GOOD	NA	NA	NA	NA	NA	0	TRAV17	TRAJ6	CATAASGGSYIPTF	0.917	2975	NA	NA	NA	NA	0	0	0	1	122	0	0	104	0	0	0	459	327	222	234	0	72	551	NA	AGCCAGGGTTTTCCCAGTCACGACTTAAGAGTCACGCTTGACACTTCCAAGAAAAGCAGTTCCTTGTTGATCACGGCTTCCCGGGCAGCAGACACTGCTTCTTACTTCTGTGCTACTGCTGCATCAGGAGGAAGCTACATACCTACATTTGGAAGAGGAACCAGCCTTATTGTTCATCCGTATATCCAGAAGCCTGACCCTGCCGTGTACCAGCTGAGAGACTCTAAAT	NA	79399	63170	229	9063	419	1436	1315	1319
93334-1-02	A	Lymphocytes+/ Singlets+/ Live Dump-CD3+/ CD3+TCRab+/ CD4+_OR_CD8+/ CD69+/ CD154+_AND_OR_CD137+	ESAT-6/CFP-10 6 hrs	TST+ control	GOOD	TRBV6-1	NA	TRBJ2-2	CASSAPTTRSGGELFF	0.837	1956	TRAV2	TRAJ31	CAVNNARLMF	0.558	2263	TRAV8-2	TRAJ6	NA	0.392	1591	0	0	0	114	0	0	112	0	0	0	373	364	0	0	0	65	376	GGCCAGGGTTTTCCCAGTCACGACTGGCTACAATGTCTCCAGATTAAACAAACGGGAGTTCTCGCTCAGGCTGGAGTCGGCTGCTCCCTCCCAGACATCTGTGTACTTCTGTGCCAGCAGTGCCCCCACGACCCGGTCGGGCGGGGAGCTGTTTTTTGGAGAAGGCTCTAGGCTGACCGTACTGGAGGACCTGAAAAACGTGTTCCCACCCGAGGTCGCTGTGTTTGAGCCATCAGAAGCA	GGCCAGGGTTTTCCCAGTCACGACACGATACAACATGACCTATGAACGGTTCTCTTCATCGCTGCTCATCCTCCAGGTGCGGGAGGCAGATGCTGCTGTTTACTACTGTGCTGTCAACAATGCCAGACTCATGTTTGGAGATGGAACTCAGCTGGTGGTGAAGCCCAATATCCAGAAGCCTGACCCTGCCGTGTACCAGCTGAGAGACTCTAAAT	NA	80246	72281	692	14894	1235	2529	913	2536
93334-1-02	A	Lymphocytes+/ Singlets+/ Live Dump-CD3+/ CD3+TCRab+/ CD4+_OR_CD8+/ CD69+/ CD154+_AND_OR_CD137+	ESAT-6/CFP-10 6 hrs	TST+ control	GOOD	NA	NA	NA	NA	NA	0	TRAV12-1	TRAJ49	CVVLRSNTGNQFYF	0.884	991	NA	NA	NA	NA	0	0	0	555	222	0	0	236	0	0	0	0	828	0	0	0	0	675	NA	ATCCAGGGTTTTCCCAGTCACGACGAAGATGGAAGGTTTACAGCACAGCTCAATAGAGCCAGCCAGTATATTTCCCTGCTCATCAGAGACTCCAAGCTCAGTGATTCAGCCACCTACCTCTGTGTGGTGTTAAGGTCGAACACCGGTAACCAGTTCTATTTTGGGACAGGGACAAGTTTGACGGTCATTCCAAATATCCAGAAGCCTGACCCTGCCGTGTACCAGCTGAGAGACTCTAAAT	NA	92886	72015	312	22977	1134	2010	458	3107
93334-1-02	A	Lymphocytes+/ Singlets+/ Live Dump-CD3+/ CD3+TCRab+/ CD4+_OR_CD8+/ CD69+/ CD154+_AND_OR_CD137+	ESAT-6/CFP-10 6 hrs	TST+ control	GOOD	TRBV18	NA	TRBJ2-1	CASSPRGLAGGNEQFF	0.87	2355	TRAV8-1	TRAJ17	NA	0.558	2134	TRAV17	TRAJ6	CATETSGGSYIPTF	0.41	1568	0	0	0	75	0	0	0	0	0	0	0	422	0	0	32	220	466	AGCCAGGGTTTTCCCAGTCACGACGGAACGATTTTCTGCTGAATTTCCCAAAGAGGGCCCCAGCATCCTGAGGATCCAGCAGGTAGTGCGAGGAGATTCGGCAGCTTATTTCTGTGCCAGCTCACCACGTGGGCTAGCGGGGGGTAATGAGCAGTTCTTCGGGCCAGGGACACGGCTCACCGTGCTAGAGGACCTGAAAAACGTGTTCCCACCCGAGGTCGCTGTGTTTGAGCCATCAGAAGCA	NA	AGCCAGGGTTTTCCCAGTCACGACTTAAGAGTCACGCTTGACACTTCCAAGAAAAGCAGTTCCTTGTTGATCACGGCTTCCCGGGCAGCAGACACTGCTTCTTACTTCTGTGCTACGGAGACATCAGGAGGAAGCTACATACCTACATTTGGAAGAGGAACCAGCCTTATTGTTCATCCGTATATCCAGAAGCCTGACCCTGCCGTGTACCAGCTGAGAGACTCTAAAT	80687	48935	288	17036	73	1774	993	760
93334-1-02	A	Lymphocytes+/ Singlets+/ Live Dump-CD3+/ CD3+TCRab+/ CD4+_OR_CD8+/ CD69+/ CD154+_AND_OR_CD137+	ESAT-6/CFP-10 6 hrs	TST+ control	GOOD	NA	NA	NA	NA	NA	0	TRAV27	TRAJ43	CARHNNDMRF	0.345	1271	TRAV1-2	TRAJ30	CAVRSPNRDDKIII	0.319	1176	0	0	0	144	0	0	145	0	0	0	386	425	0	0	0	1	464	NA	CTCCAGGGTTTTCCCAGTCACGACACTAACCTTTCAGTTTGGTGATGCAAGAAAGGACAGTTCTCTCCACATCACTGCGGCCCAGCCTGGTGATACAGGCCTCTACCTCTGTGCACGACATAATAATGACATGCGCTTTGGAGCAGGGACCAGACTGACAGTAAAACCAAATATCCAGAACCCTGACCCTGCCGTGTACCAGCTGAGAGACTCTAAAT	CTCCAGGGTTTTCCCAGTCACGACAGGTCGTTTTTCTTCATTCCTTAGTCGGTCTAAAGGGTACAGTTACCTCCTTTTGAAGGAGCTCCAGATGAAAGACTCTGCCTCTTACCTCTGTGCTGTGAGATCCCCGAACAGAGATGACAAGATCATCATTGGAAAAGGGACACGACTTCATATTCTCCCCAATATCCAGAACCCTGACCCTGCCGTGTACCAGCTGAGAGACTCTAAAT	81515	66389	227	18331	-694	905	-2	1429
93334-1-02	A	Lymphocytes+/ Singlets+/ Live Dump-CD3+/ CD3+TCRab+/ CD4+_OR_CD8+/ CD69+/ CD154+_AND_OR_CD137+	ESAT-6/CFP-10 6 hrs	TST+ control	GOOD	TRBV24-1	NA	TRBJ2-5	CATSDKLRGVQETQYF	0.868	409	TRAV16	TRAJ40	CAPPGEYIF	0.478	2369	TRAV4	TRAJ36	CLVGDRQTGANNLFF	0.41	2030	0	925	0	242	0	0	225	0	0	0	0	0	589	0	140	0	891	GCCCAGGGTTTTCCCAGTCACGACTGGATACAGTGTCTCTCGACAGGCACAGGCTAAATTCTCCCTGTCCCTAGAGTCTGCCATCCCCAACCAGACAGCTCTTTACTTCTGTGCCACCAGTGATAAATTAAGGGGGGTCCAAGAGACCCAGTACTTCGGGCCAGGCACGCGGCTCCTGGTGCTCGAGGACCTGAAAAACGTGTTCCCACCCGAGGTCGCTGTGTTTGAGCCATCAGAAGCA	GCCCAGGGTTTTCCCAGTCACGACGCTGACCTTAACAAAGGCGAGACATCTTTCCACCTGAAGAAACCATTTGCTCAAGAGGAAGACTCAGCCATGTATTACTGTGCTCCCCCGGGGGAATACATCTTTGGAACAGGCACCAGGCTGAAGGTTTTAGCAAATATCCAGAACCCTGACCCTGCCGTGTACCAGCTGAGAGACTCTAAAT	GCCCAGGGTTTTCCCAGTCACGACCTCCCTGTTTATCCCTGCCGACAGAAAGTCCAGCACTCTGAGCCTGCCCCGGGTTTCCCTGAGCGACACTGCTGTGTACTACTGCCTCGTGGGTGATCGTCAAACTGGGGCAAACAACCTCTTCTTTGGGACTGGAACGAGACTCACCGTTATTCCCTATATCCAGAAGCCTGACCCTGCCGTGTACCAGCTGAGAGACTCTAAAT	94529	64973	642	19616	995	3237	1200	1104
93334-1-02	A	Lymphocytes+/ Singlets+/ Live Dump-CD3+/ CD3+TCRab+/ CD4+_OR_CD8+/ CD69+/ CD154+_AND_OR_CD137+	ESAT-6/CFP-10 6 hrs	TST+ control	GOOD	TRBV4-2	NA	TRBJ2-5	CASSQDLRGLGETQYF	0.868	2302	TRAV12-1	TRAJ4	CVVNQFFSGGYNKLIF	0.92	2694	NA	NA	NA	NA	0	0	0	0	88	0	0	71	0	0	0	0	506	0	0	580	0	625	ACCCAGGGTTTTCCCAGTCACGACCCTGAATGCCCCAACAGCTCTCACTTATTCCTTCACCTACACACCCTGCAGCCAGAAGACTCGGCCCTGTATCTCTGTGCCAGCAGCCAAGATTTGAGGGGGCTGGGAGAGACCCAGTACTTCGGGCCAGGCACGCGGCTCCTGGTGCTCGAGGACCTGAAAAACGTGTTCCCACCCGAGGTCGCTGTGTTTGAGCCATCAGAAGCA	ACCCAGGGTTTTCCCAGTCACGACGAAGATGGAAGGTTTACAGCACAGCTCAATAGAGCCAGCCAGTATATTTCCCTGCTCATCAGAGACTCCAAGCTCAGTGATTCAGCCACCTACCTCTGTGTGGTGAACCAGTTTTTTTCTGGTGGCTACAATAAGCTGATTTTTGGAGCAGGGACCAGGCTGGCTGTACACCCATATATCCAGAAGCCTGACCCTGCCGTGTACCAGCTGAGAGACTCTAAAT	NA	96354	53988	613	16247	407	2176	664	1546
93334-1-02	A	Lymphocytes+/ Singlets+/ Live Dump-CD3+/ CD3+TCRab+/ CD4+_OR_CD8+/ CD69+/ CD154+_AND_OR_CD137+	ESAT-6/CFP-10 6 hrs	TST+ control	GOOD	TRBV20-1	NA	TRBJ2-2	CSASARAGDPNTGELFF	0.836	1870	TRAV35	TRAJ31	NA	0.992	2296	NA	NA	NA	NA	0	0	0	295	131	0	0	95	0	0	0	0	2	0	609	36	0	376	GCCCAGGGTTTTCCCAGTCACGACGGACAAGTTTCTCATCAACCATGCAAGCCTGACCTTGTCCACTCTGACAGTGACCAGTGCCCATCCTGAAGACAGCAGCTTCTACATCTGCAGTGCTAGCGCCCGGGCTGGAGACCCAAACACCGGGGAGCTGTTTTTTGGAGAAGGCTCTAGGCTGACCGTACTGGAGGACCTGAAAAACGTGTTCCCACCCGAGGTCGCTGTGTTTGAGCCATCAGAAGCA	NA	NA	82718	94584	449	15506	1144	6903	548	2467
93334-1-02	A	Lymphocytes+/ Singlets+/ Live Dump-CD3+/ CD3+TCRab+/ CD4+_OR_CD8+/ CD69+/ CD154+_AND_OR_CD137+	ESAT-6/CFP-10 6 hrs	TST+ control	GOOD	NA	NA	NA	NA	NA	0	TRAV17	TRAJ10	CATDELTGGGNKLTF	0.771	2169	TRAV19	TRAJ44	NA	0.124	351	0	0	0	171	0	0	88	0	0	0	0	534	0	446	553	0	391	NA	ATCCAGGGTTTTCCCAGTCACGACTTAAGAGTCACGCTTGACACTTCCAAGAAAAGCAGTTCCTTGTTGATCACGGCTTCCCGGGCAGCAGACACTGCTTCTTACTTCTGTGCTACGGACGAACTCACGGGAGGAGGAAACAAACTCACCTTTGGGACAGGCACTCAGCTAAAAGTGGAACTCAATATCCAGAAGCCTGACCCTGCCGTGTACCAGCTGAGAGACTCTAAAT	NA	90823	53355	137	16091	1221	2611	597	1730
93334-1-02	A	Lymphocytes+/ Singlets+/ Live Dump-CD3+/ CD3+TCRab+/ CD4+_OR_CD8+/ CD69+/ CD154+_AND_OR_CD137+	ESAT-6/CFP-10 6 hrs	TST+ control	GOOD	NA	NA	NA	NA	NA	0	TRAV3	TRAJ33	CALKAGSNYQLIW	0.894	1847	NA	NA	NA	NA	0	0	0	0	163	0	0	103	0	0	0	313	0	606	0	0	0	346	NA	GCCCAGGGTTTTCCCAGTCACGACCTTTGAAGCTGAATTTAACAAGAGCCAAACCTCCTTCCACCTGAAGAAACCATCTGCCCTTGTGAGCGACTCCGCTTTGTACTTCTGTGCCCTGAAAGCAGGTAGCAACTATCAGTTAATCTGGGGCGCTGGGACCAAGCTAATTATAAAGCCAGATATCCAGAAGCCTGACCCTGCCGTGTACCAGCTGAGAGACTCTAAAT	NA	76661	67164	411	13032	410	2446	391	3998
93334-1-02	A	Lymphocytes+/ Singlets+/ Live Dump-CD3+/ CD3+TCRab+/ CD4+_OR_CD8+/ CD69+/ CD154+_AND_OR_CD137+	ESAT-6/CFP-10 6 hrs	TST+ control	GOOD	TRBV24-1	NA	TRBJ2-5	CATSDKLRGVQETQYF	0.895	2709	TRAV4	TRAJ36	CLVGDRQTGANNLFF	0.489	1719	TRAV8-2	TRAJ13	CAVSVTGGYQKVTF	0.398	1398	0	0	0	72	0	0	0	0	0	0	0	1	305	0	1	359	274	TGCCAGGGTTTTCCCAGTCACGACTGGATACAGTGTCTCTCGACAGGCACAGGCTAAATTCTCCCTGTCCCTAGAGTCTGCCATCCCCAACCAGACAGCTCTTTACTTCTGTGCCACCAGTGATAAATTAAGGGGGGTCCAAGAGACCCAGTACTTCGGGCCAGGCACGCGGCTCCTGGTGCTCGAGGACCTGAAAAACGTGTTCCCACCCGAGGTCGCTGTGTTTGAGCCATCAGAAGCA	TGCCAGGGTTTTCCCAGTCACGACCTCCCTGTTTATCCCTGCCGACAGAAAGTCCAGCACTCTGAGCCTGCCCCGGGTTTCCCTGAGCGACACTGCTGTGTACTACTGCCTCGTGGGTGATCGTCAAACTGGGGCAAACAACCTCTTCTTTGGGACTGGAACGAGACTCACCGTTATTCCCTATATCCAGAAGCCTGACCCTGCCGTGTACCAGCTGAGAGACTCTAAAT	TGCCAGGGTTTTCCCAGTCACGACGCATCAACGGTTTTGAGGCTGAATTTAAGAAGAGTGAAACCTCCTTCCACCTGACGAAACCCTCAGCCCATATGAGCGACGCGGCTGAGTACTTCTGTGCTGTGAGCGTTACTGGGGGTTACCAGAAAGTTACCTTTGGAACTGGAACAAAGCTCCAAGTCATCCCAAATATCCAGAACCCTGACCCTGCCGTGTACCAGCTGAGAGACTCTAAAT	90291	59889	663	14370	-78	2797	1269	1160
93334-1-02	A	Lymphocytes+/ Singlets+/ Live Dump-CD3+/ CD3+TCRab+/ CD4+_OR_CD8+/ CD69+/ CD154+_AND_OR_CD137+	ESAT-6/CFP-10 6 hrs	TST+ control	GOOD	TRBV20-1	NA	TRBJ1-5	CSAVHFRGAQGSNQPQHF	0.865	1939	TRAV12-2	TRAJ31	CAVNNNARLMF	0.581	1337	TRAV8-2	TRAJ49	CAVSAPNTGNQFYF	0.301	694	0	0	0	214	0	0	279	0	0	0	0	797	0	0	627	128	640	AGCCAGGGTTTTCCCAGTCACGACGGACAAGTTTCTCATCAACCATGCAAGCCTGACCTTGTCCACTCTGACAGTGACCAGTGCCCATCCTGAAGACAGCAGCTTCTACATCTGCAGTGCCGTACATTTTCGAGGGGCCCAGGGAAGCAATCAGCCCCAGCATTTTGGTGATGGGACTCGACTCTCCATCCTAGAGGACCTGAACAAGGTGTTCCCACCCGAGGTCGCTGTGTTTGAGCCATCAGAAGCA	AGCCAGGGTTTTCCCAGTCACGACGAAGATGGAAGGTTTACAGCACAGCTCAATAAAGCCAGCCAGTATGTTTCTCTGCTCATCAGAGACTCCCAGCCCAGTGATTCAGCCACCTACCTCTGTGCCGTGAATAACAATGCCAGACTCATGTTTGGAGATGGAACTCAGCTGGTGGTGAAGCCCAATATCCAGAAGCCTGACCCTGCCGTGTACCAGCTGAGAGACTCTAAAT	AGCCAGGGTTTTCCCAGTCACGACGCATCAACGGTTTTGAGGCTGAATTTAAGAAGAGTGAAACCTCCTTCCACCTGACGAAACCCTCAGCCCATATGAGCGACGCGGCTGAGTACTTCTGTGCTGTGAGTGCCCCGAACACCGGTAACCAGTTCTATTTTGGGACAGGGACAAGTTTGACGGTCATTCCAAATATCCAGAACCCTGACCCTGCCGTGTACCAGCTGAGAGACTCTAAAT	85981	48306	190	12942	1865	3332	779	2202
93334-1-02	A	Lymphocytes+/ Singlets+/ Live Dump-CD3+/ CD3+TCRab+/ CD4+_OR_CD8+/ CD69+/ CD154+_AND_OR_CD137+	ESAT-6/CFP-10 6 hrs	TST+ control	GOOD	TRBV11-2	NA	TRBJ2-1	CASTRTGQSEQFF	0.829	1907	NA	NA	NA	NA	0	NA	NA	NA	NA	0	0	0	231	130	0	0	104	0	0	0	0	304	1	0	0	62	331	AGCCAGGGTTTTCCCAGTCACGACGCAGAGAGGCTCAAAGGAGTAGACTCCACTCTCAAGATCCAGCCTGCAAAGCTTGAGGACTCGGCCGTGTATCTCTGTGCCAGCACCCGGACAGGCCAGAGTGAGCAGTTCTTCGGGCCAGGGACACGGCTCACCGTGCTAGAGGACCTGAAAAACGTGTTCCCACCCGAGGTCGCTGTGTTTGAGCCATCAGAAGCA	NA	NA	88715	62096	653	19804	421	6964	911	3883
93334-1-02	A	Lymphocytes+/ Singlets+/ Live Dump-CD3+/ CD3+TCRab+/ CD4+_OR_CD8+/ CD69+/ CD154+_AND_OR_CD137+	ESAT-6/CFP-10 6 hrs	TST+ control	GOOD	TRBV11-2	NA	TRBJ2-1	CASTRTGQSEQFF	0.842	2320	TRAV29/DV5	TRAJ42	CAASRGSQGNLIF	0.899	2495	NA	NA	NA	NA	0	0	0	503	156	0	0	183	0	0	0	0	409	0	0	0	0	485	CTCCAGGGTTTTCCCAGTCACGACGCAGAGAGGCTCAAAGGAGTAGACTCCACTCTCAAGATCCAGCCTGCAAAGCTTGAGGACTCGGCCGTGTATCTCTGTGCCAGCACCCGGACAGGCCAGAGTGAGCAGTTCTTCGGGCCAGGGACACGGCTCACCGTGCTAGAGGACCTGAAAAACGTGTTCCCACCCGAGGTCGCTGTGTTTGAGCCATCAGAAGCA	CTCCAGGGTTTTCCCAGTCACGACCTTAAACAAAAGTGCCAAGCACCTCTCTCTGCACATTGTGCCCTCCCAGCCTGGAGACTCTGCAGTGTACTTCTGTGCAGCAAGCAGAGGAAGCCAAGGAAATCTCATCTTTGGAAAAGGCACTAAACTCTCTGTTAAACCAAATATCCAGAAGCCTGACCCTGCCGTGTACCAGCTGAGAGACTCTAAAT	NA	79370	55851	401	4584	1689	2853	779	931
93334-1-02	A	Lymphocytes+/ Singlets+/ Live Dump-CD3+/ CD3+TCRab+/ CD4+_OR_CD8+/ CD69+/ CD154+_AND_OR_CD137+	ESAT-6/CFP-10 6 hrs	TST+ control	GOOD	TRBV28	NA	TRBJ1-3	CASSLADGNTIYF	0.903	2661	TRAV29/DV5	TRAJ52	CAGTGGTSYGKLTF	0.492	2160	TRAV17	TRAJ10	CATDELTGGGNKLTF	0.424	1859	0	0	0	38	0	0	53	0	0	0	186	0	0	424	1	268	215	AGCCAGGGTTTTCCCAGTCACGACGGGGTACAGTGTCTCTAGAGAGAAGAAGGAGCGCTTCTCCCTGATTCTGGAGTCCGCCAGCACCAACCAGACATCTATGTACCTCTGTGCCAGCAGTTTGGCCGATGGAAACACCATATATTTTGGAGAGGGAAGTTGGCTCACTGTTGTAGAGGACCTGAACAAGGTGTTCCCACCCGAGGTCGCTGTGTTTGAGCCATCAGAAGCA	AGCCAGGGTTTTCCCAGTCACGACCTTAAACAAAAGTGCCAAGCACCTCTCTCTGCACATTGTGCCCTCCCAGCCTGGAGACTCTGCAGTGTACTTCTGTGCAGGGACTGGTGGTACTAGCTATGGAAAGCTGACATTTGGACAAGGGACCATCTTGACTGTCCATCCAAATATCCAGAAGCCTGACCCTGCCGTGTACCAGCTGAGAGACTCTAAAT	AGCCAGGGTTTTCCCAGTCACGACTTAAGAGTCACGCTTGACACTTCCAAGAAAAGCAGTTCCTTGTTGATCACGGCTTCCCGGGCAGCAGACACTGCTTCTTACTTCTGTGCTACGGACGAACTCACGGGAGGAGGAAACAAACTCACCTTTGGGACAGGCACTCAGCTAAAAGTGGAACTCAATATCCAGAAGCCTGACCCTGCCGTGTACCAGCTGAGAGACTCTAAAT	84940	45539	430	2666	10	5360	948	1480
93334-1-02	A	Lymphocytes+/ Singlets+/ Live Dump-CD3+/ CD3+TCRab+/ CD4+_OR_CD8+/ CD69+/ CD154+_AND_OR_CD137+	ESAT-6/CFP-10 6 hrs	TST+ control	GOOD	TRBV11-2	NA	TRBJ1-3	CASSLGGAFSGNTIYF	0.88	1910	TRAV39	TRAJ40	CAVDIGGTYKYIF	0.883	981	NA	NA	NA	NA	0	0	0	0	1	0	0	19	0	0	0	0	346	0	646	396	0	369	GGCCAGGGTTTTCCCAGTCACGACGCAGAGAGGCTCAAAGGAGTAGACTCCACTCTCAAGATCCAGCCTGCAAAGCTTGAGGACTCGGCCGTGTATCTCTGTGCCAGCAGCTTGGGCGGGGCTTTCTCTGGAAACACCATATATTTTGGAGAGGGAAGTTGGCTCACTGTTGTAGAGGACCTGAACAAGGTGTTCCCACCCGAGGTCGCTGTGTTTGAGCCATCAGAAGCA	GGCCAGGGTTTTCCCAGTCACGACCCTCACTTGATACCAAAGCCCGTCTCAGCACCCTCCACATCACAGCTGCCGTGCATGACCTCTCTGCCACCTACTTCTGTGCCGTGGACATAGGAGGAACCTACAAATACATCTTTGGAACAGGCACCAGGCTGAAGGTTTTAGCAAATATCCAGAAGCCTGACCCTGCCGTGTACCAGCTGAGAGACTCTAAAT	NA	87963	69044	1087	20655	816	4795	914	749
93334-1-02	A	Lymphocytes+/ Singlets+/ Live Dump-CD3+/ CD3+TCRab+/ CD4+_OR_CD8+/ CD69+/ CD154+_AND_OR_CD137+	ESAT-6/CFP-10 6 hrs	TST+ control	GOOD	TRBV19	NA	TRBJ2-3	CASSFTDTQYF	0.917	2218	TRAV2	TRAJ6	CAASTGTGGSYIPTF	0.851	1063	NA	NA	NA	NA	0	0	0	1	0	0	0	0	0	0	0	1	0	0	0	0	440	312	GGCCAGGGTTTTCCCAGTCACGACGGTACAGCGTCTCTCGGGAGAAGAAGGAATCCTTTCCTCTCACTGTGACATCGGCCCAAAAGAACCCGACAGCTTTCTATCTCTGTGCCAGTAGCTTTACAGATACGCAGTATTTTGGCCCAGGCACCCGGCTGACAGTGCTCGAGGACCTGAAAAACGTGTTCCCACCCGAGGTCGCTGTGTTTGAGCCATCAGAAGCA	GGCCAGGGTTTTCCCAGTCACGACACGATACAACATGACCTATGAACGGTTCTCTTCATCGCTGCTCATCCTCCAGGTGCGGGAGGCAGATGCTGCTGTTTACTACTGTGCTGCCTCGACGGGGACAGGAGGAAGCTACATACCTACATTTGGAAGAGGAACCAGCCTTATTGTTCATCCGTATATCCAGAAGCCTGACCCTGCCGTGTACCAGCTGAGAGACTCTAAAT	NA	95078	56532	339	1608	884	7224	394	2289
93334-1-02	A	Lymphocytes+/ Singlets+/ Live Dump-CD3+/ CD3+TCRab+/ CD4+_OR_CD8+/ CD69+/ CD154+_AND_OR_CD137+	ESAT-6/CFP-10 6 hrs	TST+ control	GOOD	TRBV2	NA	TRBJ2-5	CASSGATSGRDSVIQETQYF	0.854	2120	TRAV4	TRAJ36	CLVGDRQTGANNLFF	0.487	821	TRAV20	TRAJ11	CAVPTGGYSTLTF	0.276	465	0	0	0	0	0	0	135	0	0	0	1	0	0	0	454	519	359	AGCCAGGGTTTTCCCAGTCACGACGCCTGATGGATCAAATTTCACTCTGAAGATCCGGTCCACAAAGCTGGAGGACTCAGCCATGTACTTCTGTGCCAGCAGTGGAGCGACTAGCGGGCGTGATTCTGTCATCCAAGAGACCCAGTACTTCGGGCCAGGCACGCGGCTCCTGGTGCTCGAGGACCTGAAAAACGTGTTCCCACCCGAGGTCGCTGTGTTTGAGCCATCAGAAGCA	AGCCAGGGTTTTCCCAGTCACGACCTCCCTGTTTATCCCTGCCGACAGAAAGTCCAGCACTCTGAGCCTGCCCCGGGTTTCCCTGAGCGACACTGCTGTGTACTACTGCCTCGTGGGTGACAGGCAAACTGGGGCAAACAACCTCTTCTTTGGGACTGGAACGAGACTCACCGTTATTCCCTATATCCAGAAGCCTGACCCTGCCGTGTACCAGCTGAGAGACTCTAAAT	AGCCAGGGTTTTCCCAGTCACGACGCCACATTAACAAAGAAGGAAAGCTTTCTGCACATCACAGCCCCTAAACCTGAAGACTCAGCCACTTATCTCTGTGCTGTGCCGACGGGAGGATACAGCACCCTCACCTTTGGGAAGGGGACTATGCTTCTAGTCTCTCCAGATATCCAGAACCCTGACCCTGCCGTGTACCAGCTGAGAGACTCTAAAT	93250	58397	474	23335	682	7969	954	2865
93334-1-02	A	Lymphocytes+/ Singlets+/ Live Dump-CD3+/ CD3+TCRab+/ CD4+_OR_CD8+/ CD69+/ CD154+_AND_OR_CD137+	ESAT-6/CFP-10 6 hrs	TST+ control	GOOD	NA	NA	NA	NA	NA	0	TRAV14/DV4	TRAJ27	CAMREGNTNAGKSTF	0.834	789	NA	NA	NA	NA	0	0	653	0	0	0	0	202	0	0	0	0	0	0	0	0	719	667	NA	CTCCAGGGTTTTCCCAGTCACGACTCCAGAAGGCAAGAAAATCCGCCAACCTTGTCATCTCCGCTTCACAACTGGGGGACTCAGCAATGTATTTCTGTGCAATGAGAGAGGGTAACACCAATGCAGGCAAATCAACCTTTGGGGATGGGACTACGCTCACTGTGAAGCCAAATATCCAGAACCCTGACCCTGCCGTGTACCAGCTGAGAGACTCTAAAT	NA	89937	48897	1077	6187	224	2343	513	-165
93334-1-02	A	Lymphocytes+/ Singlets+/ Live Dump-CD3+/ CD3+TCRab+/ CD4+_OR_CD8+/ CD69+/ CD154+_AND_OR_CD137+	ESAT-6/CFP-10 6 hrs	TST+ control	GOOD	NA	NA	NA	NA	NA	0	TRAV13-2	TRAJ9	CAENTGGFKTIF	0.726	2080	TRAV13-2	TRAJ44	NA	0.221	635	0	0	0	0	0	0	0	0	0	0	304	729	0	1	0	88	554	NA	ACCCAGGGTTTTCCCAGTCACGACGGCAAGGCCAAAGAGTCACCGTTTTATTGAATAAGACAGTGAAACATCTCTCTCTGCAAATTGCAGCTACTCAACCTGGAGACTCAGCTGTCTACTTTTGTGCAGAGAATACTGGAGGCTTCAAAACTATCTTTGGAGCAGGAACAAGACTATTTGTTAAAGCAAATATCCAGAAGCCTGACCCTGCCGTGTACCAGCTGAGAGACTCTAAAT	NA	84354	51614	128	3548	504	12157	804	476
[truncated: 73 more rows]
[truncated: 9 more columns]

## Sheet: SuppTable8_DEG
gene	geneID	p_val	avg_log2FC	pct.1	pct.2	p_val_adj	significant
SASH3	54440	1.08004e-08	4.07331	0.126	0.007	0.000320729	yes
MSC	9242	1.37153e-09	3.98632	0.212	0.044	4.0729e-05	yes
[truncated: 29,694 more rows]

## Sheet: SuppTable9_GO_BP_RSTR
	Category	Term	Count	%	PValue	Genes	List Total	Pop Hits	Pop Total	Fold Enrichment	Bonferroni	Benjamini	FDR
[truncated: 160 more rows]

[truncated: 7 more sheets: SuppTable10_GO_BP_LTBI, SuppTable11_GO_GSEA, SuppTable12_stringdb_cluster1, SuppTable13_stringdb_cluster2, SuppTable14_stringdb_cluster3, SuppTable15_SCENIC_RSTR, SuppTable16_SCENIC_LTBI]
